# Supplementary material for: Time spent at health facility is a key driver of patient satisfaction, but did not influence retention to HIV care: A serial cross-sectional study in Mozambique
Source: PLoS One. 2024 Apr 18;19(4):e0299282. doi: 10.1371/journal.pone.0299282 (PMC11025808; doi:10.1371/journal.pone.0299282)
Supplement: S1 Dataset — (CSV) [file pone.0299282.s006.csv]

record_id	time_left_facility	time_interview_started	district	month	year	inquirer_number	no_of_participants	gender	age	education	native_language	native_language_other	spoken_portuguese	travel_facility_time_hr	time_checked_in_facility	visit_reason___1	visit_reason___2	visit_reason___3	visit_reason___4	visit_reason___5	visit_reason___6	service_received___1	service_received___2	service_received___3	service_received___4	service_received___5	service_received___6	service_received___7	service_received___8	service_received___9	service_received___10	service_received___11	preferred_language	cut_the_queue_sign	cut_the_queue_self	wait	time_prov	resp_prov	listen	satisf_ill	satisf_q	helpful	service	improvement	improvement_other	interview_end_time	fgh_patient_satisfaction_survey_complete	Scores
1	1899-12-31 11:20:00	1899-12-31 11:46:00	Cidade De Quelimane	4	2018	7	4	1	31	PRIMARY SCHOOL	2	Chuabo	1	1899-12-31 00:08:00	1899-12-31 09:30:00	0	0	1	0	0	0	1	0	0	0	0	0	1	1	1	1	0	1	2	2	2	4	3	3	3	3	4	4	3	NA	1899-12-31 12:16:00	2	26
2	1899-12-31 12:45:00	1899-12-31 12:55:00	Cidade De Quelimane	2	2017	8	7	1	38	UNIVERSITY	2	Ronga	1	1899-12-31 00:30:00	1899-12-31 10:13:00	0	0	1	0	0	0	1	0	0	0	0	0	0	1	0	1	0	2	2	2	1	2	2	2	2	2	3	3	1	Gostaria que os processos fossem organizados em ordem alfabética para facilitar a sua localização.	1899-12-31 13:15:00	2	17
3	1899-12-31 09:30:00	1899-12-31 09:36:00	Alto Molocue	1	2017	1	3	2	37	PRIMARY SCHOOL	2	Elomwé	1	1899-12-31 00:30:00	1899-12-31 07:00:00	0	0	1	0	0	0	1	0	0	0	0	0	1	1	1	0	0	1	2	2	2	4	4	3	3	3	4	3	1	Se houvesse um pouco de ajuda na parte de alimentação; se criassem condições para nós doentes de ter uma pequena ocupação.	1899-12-31 09:49:00	2	26
4	1899-12-31 12:10:00	1899-12-31 12:35:00	Inhassunge	10	2017	6	6	2	35	SECONDARY SCHOOL	2	Chuabo	1	1899-12-31 02:00:00	1899-12-31 07:00:00	0	0	1	0	0	0	1	0	0	0	0	0	0	1	1	0	0	2	2	2	1	2	2	2	2	2	2	2	1	Gostaria que passassemos numa única porta e depois irmos a farmácia . Os enfermeiros devem nos respeitar,darem-nos atenção sobre nossa doença de HIV, falarem nossa língua.	1899-12-31 13:17:00	2	15
5	1899-12-31 09:34:00	1899-12-31 10:10:00	Cidade De Quelimane	1	2018	4	1	1	43	PRIMARY SCHOOL	1	NA	1	1899-12-31 01:00:00	1899-12-31 09:00:00	0	0	1	0	0	0	1	0	0	0	0	0	0	1	0	0	0	1	2	2	4	4	3	3	3	3	4	3	2	NA	1899-12-31 10:45:00	2	27
6	1899-12-31 13:59:00	1899-12-31 14:16:00	Alto Molocue	2	2018	2	7	2	53	PRIMARY SCHOOL	2	Lomue	2	1899-12-31 01:00:00	1899-12-31 07:30:00	0	0	1	0	0	0	0	1	0	0	0	0	0	1	0	0	0	2	2	2	1	1	1	1	1	1	1	1	1	Gostaria que as consultas iniciacem mas cedo as 7h e nao as 12h como hoje,gostaria que os enfermeiros tivessem respeito com os pacientes, que dessem oportunidade dos pacientes fazerem perguntas e ter respostas durante o atendimento	1899-12-31 14:58:00	2	8
7	1899-12-31 11:20:00	1899-12-31 11:50:00	Cidade De Quelimane	1	2018	8	5	1	51	PRIMARY SCHOOL	2	Lomue	1	1899-12-31 00:30:00	1899-12-31 08:00:00	0	0	1	0	0	0	1	0	0	0	0	0	0	1	0	0	0	2	2	2	1	2	2	2	2	2	3	3	1	Gostaria que reduzissem o tempo de espera na farmacia.	1899-12-31 12:21:00	2	17
8	1899-12-31 10:11:00	1899-12-31 10:39:00	Cidade De Quelimane	12	2017	7	2	1	27	SECONDARY SCHOOL	2	Inglês	1	1899-12-31 00:10:00	1899-12-31 09:34:00	0	0	1	0	0	0	1	0	0	0	0	0	1	0	0	0	0	1	2	2	4	4	4	4	3	3	4	4	3	NA	1899-12-31 11:08:00	2	30
9	1899-12-31 11:40:00	1899-12-31 12:05:00	Cidade De Quelimane	10	2017	4	3	1	45	PRIMARY SCHOOL	2	Lomue	1	1899-12-31 00:35:00	1899-12-31 09:00:00	0	0	1	0	0	0	1	0	0	0	0	0	0	1	0	0	0	1	2	2	1	4	4	3	3	3	4	3	1	Melhorar mas no horario do atendimento.	1899-12-31 12:50:00	2	25
10	1899-12-31 10:00:00	1899-12-31 10:22:00	Cidade De Quelimane	11	2017	3	7	1	25	SECONDARY SCHOOL	2	Chuabo	1	1899-12-31 00:10:00	1899-12-31 08:00:00	0	0	1	0	0	0	1	0	1	0	0	0	0	1	1	0	0	2	2	2	2	4	3	3	3	3	3	3	2	NA	1899-12-31 11:00:00	2	24
11	1899-12-31 10:25:00	1899-12-31 10:37:00	Alto Molocue	2	2017	2	4	1	34	SECONDARY SCHOOL	2	Lomuwe	1	1899-12-31 01:00:00	1899-12-31 06:00:00	0	0	1	0	0	0	1	0	0	0	0	0	0	1	0	0	0	1	1	2	1	4	2	2	2	2	3	3	1	Muita coisa.primeiro tem que haver considerações com os doentes, segundo gostaria que consideracem as bichas mas aqui na US sem subornar atendimento é tardio.também gostaria que as conselheiras Não fosse mal educadas a ponto de expor a saúde de pacientes em público como foi hoje comigo.também gostaria que os comprimidos de tarv Não ivessem em frascos mas sim em embalagens como qualquer comprimido…	1899-12-31 11:06:00	2	19
12	1899-12-31 11:46:00	1899-12-31 12:09:00	Alto Molocue	8	2017	2	6	2	31	PRIMARY SCHOOL	2	Lomue	1	1899-12-31 00:40:00	1899-12-31 00:07:00	0	0	1	0	0	0	0	0	1	0	0	0	0	1	1	0	0	2	2	2	1	1	2	2	2	3	2	2	1	Gostaria que as consultas iniciacem as 7h ,e que os enfermeiro tenham respeito com os pacientes	1899-12-31 12:43:00	2	15
13	1899-12-31 11:00:00	1899-12-31 11:17:00	Alto Molocue	4	2018	1	8	1	31	SECONDARY SCHOOL	2	Elomwe	1	1899-12-31 00:30:00	1899-12-31 06:45:00	0	0	1	0	0	0	0	0	0	0	0	1	0	1	0	0	0	1	2	2	1	3	2	2	2	2	3	2	1	O que gostaria melhorasse no atendimento, haver um empenho e dedicação por parte das enfremeiras de modo que as consultas sejam rápidos, aumentarem mais o espaço onde sentamos a espera do atendimento da consulta CCR e no peso da crianças. Também as enfremeiras devem dar tempo para uma pessoa se explicar o que se passa no nosso corpo.	1899-12-31 11:39:00	2	17
14	1899-12-31 10:40:00	1899-12-31 10:49:00	Alto Molocue	2	2017	1	7	1	31	TECHNICAL SCHOOL	2	Macua	1	1899-12-31 02:00:00	1899-12-31 07:10:00	0	0	1	0	0	0	0	0	0	0	1	0	0	1	0	0	0	1	2	2	2	3	2	2	2	2	3	3	1	Melhorar no atendimento e dar prioridade as pessoas que estão doente, também melhorar na limpeza.	1899-12-31 11:09:00	2	19
15	1899-12-31 11:47:00	1899-12-31 12:04:00	Gile	4	2018	1	7	1	28	SECONDARY SCHOOL	2	Macua	1	1899-12-31 00:30:00	1899-12-31 07:00:00	0	0	1	0	0	0	0	0	0	0	1	0	0	1	1	0	0	1	2	2	3	3	2	2	2	2	3	3	1	Aumentarem mais enfremeiras de modo o atendimento seja rápido porque ela é única.	1899-12-31 12:31:00	2	20
16	1899-12-31 14:30:00	1899-12-31 14:50:00	Cidade De Quelimane	1	2018	4	8	1	48	NONE	2	Lomue	2	1899-12-31 00:20:00	1899-12-31 07:00:00	0	0	1	0	0	0	1	0	0	0	0	0	0	1	1	0	0	2	1	2	1	1	2	2	2	2	2	2	1	Mundar de profissionais de saúde.	1899-12-31 15:25:00	2	14
17	1899-12-31 11:50:00	1899-12-31 12:12:00	Cidade De Quelimane	7	2017	3	3	1	28	SECONDARY SCHOOL	2	Chuabo	1	1899-12-31 01:00:00	1899-12-31 08:00:00	0	0	1	0	0	0	1	0	0	0	0	1	0	1	1	0	0	2	2	2	2	4	3	3	3	3	3	3	2	NA	1899-12-31 12:46:00	2	24
18	1899-12-31 09:50:00	1899-12-31 10:10:00	Cidade De Quelimane	4	2018	3	2	2	35	SECONDARY SCHOOL	2	Maindo	1	1899-12-31 00:10:00	1899-12-31 08:15:00	0	0	1	0	1	0	1	0	0	0	0	0	0	1	1	0	0	2	2	2	2	4	3	3	3	3	3	3	2	NA	1899-12-31 10:52:00	2	24
19	1899-12-31 12:16:00	1899-12-31 12:35:00	Cidade De Quelimane	7	2017	7	10	1	24	PRIMARY SCHOOL	2	Muniga	1	1899-12-31 02:00:00	1899-12-31 10:45:00	0	0	1	0	0	0	1	0	0	0	0	0	0	1	0	1	0	1	2	2	4	4	3	3	3	2	3	3	1	Gostaria que houvesse um laboratório de análises clínicas aqui e uma pequena cirurgia.	1899-12-31 13:02:00	2	25
20	1899-12-31 10:50:00	1899-12-31 10:55:00	Cidade De Quelimane	11	2016	6	2	1	19	PRIMARY SCHOOL	2	Chuabo	2	1899-12-31 01:30:00	1899-12-31 08:00:00	0	0	1	0	0	0	1	0	0	0	0	1	0	1	1	0	0	1	2	2	3	4	3	3	3	3	4	3	1	Gostaria que tivesse uma ajuda de alimentação porque esses comprimidos são muito fortes.	1899-12-31 11:15:00	2	26
21	1899-12-31 10:00:00	1899-12-31 10:30:00	Cidade De Quelimane	12	2016	8	2	1	29	NONE	2	Chuabo	2	1899-12-31 02:00:00	1899-12-31 06:00:00	0	0	1	0	0	0	1	0	0	0	0	0	0	1	0	0	0	2	2	2	1	3	3	3	3	3	3	3	1	Gostaria que aumentassem o numero de enfermeiros e também o hospital é pequeno. E temos falta de uma Fonte de água para beber.	1899-12-31 10:41:00	2	22
22	1899-12-31 10:42:00	1899-12-31 11:20:00	Cidade De Quelimane	12	2017	8	3	1	30	PRIMARY SCHOOL	2	Muniga	1	1899-12-31 01:00:00	1899-12-31 07:00:00	0	0	1	0	0	0	1	1	0	0	0	0	1	1	1	0	0	2	2	2	1	2	2	2	2	2	3	2	1	Gostaria que melhorasse na organização dos processos.	1899-12-31 12:15:00	2	16
23	1899-12-31 13:10:00	1899-12-31 13:35:00	Cidade De Quelimane	3	2018	4	3	1	35	NONE	2	Chuabo	2	1899-12-31 01:00:00	1899-12-31 07:00:00	0	0	1	0	0	0	1	1	0	0	0	0	0	1	0	0	0	2	1	2	1	1	2	2	2	2	2	2	1	Melhorar mas no horário do atendimento .abrem tarde a farmácia.	1899-12-31 14:05:00	2	14
24	1899-12-31 09:30:00	1899-12-31 10:00:00	Cidade De Quelimane	10	2017	8	2	1	42	PRIMARY SCHOOL	2	Chuabo	2	1899-12-31 01:30:00	1899-12-31 07:00:00	0	0	1	0	0	0	1	0	0	0	0	0	0	1	0	0	0	2	2	2	3	3	3	2	2	2	3	3	1	Gostaria que reduzissem o tempo de espera.	1899-12-31 10:30:00	2	21
25	1899-12-31 11:35:00	1899-12-31 11:40:00	Cidade De Quelimane	4	2017	8	5	1	43	NONE	2	Chuabo	3	1899-12-31 00:20:00	1899-12-31 06:00:00	0	0	1	0	0	0	1	0	0	0	0	0	0	1	1	1	0	1	2	2	1	2	2	2	2	2	3	2	1	Gostaria que melhorassem o atendimeto.	1899-12-31 12:00:00	2	16
26	1899-12-31 11:40:00	1899-12-31 12:00:00	Cidade De Quelimane	4	2018	3	3	2	26	PRIMARY SCHOOL	2	Chuabo	2	1899-12-31 00:45:00	1899-12-31 10:30:00	0	0	1	0	0	0	1	1	1	0	0	0	1	1	1	0	0	1	2	2	2	4	3	3	3	3	3	3	2	NA	1899-12-31 12:38:00	2	24
27	1899-12-31 09:23:00	1899-12-31 09:45:00	Cidade De Quelimane	11	2017	7	7	1	25	PRIMARY SCHOOL	2	Chuabo	1	1899-12-31 01:00:00	1899-12-31 08:00:00	0	0	1	0	0	0	1	0	0	0	1	0	0	0	0	0	0	1	2	2	4	4	4	4	4	4	4	4	3	NA	1899-12-31 10:15:00	2	32
28	1899-12-31 08:05:00	1899-12-31 08:33:00	Cidade De Quelimane	2	2018	7	5	1	22	NONE	2	Chuabo	2	1899-12-31 00:45:00	1899-12-31 06:00:00	0	0	1	0	0	0	1	0	0	0	0	0	0	1	0	0	0	1	2	2	4	4	4	4	4	4	4	4	3	NA	1899-12-31 09:04:00	2	32
29	1899-12-31 12:23:00	1899-12-31 12:30:00	Cidade De Quelimane	2	2017	7	6	1	69	PRIMARY SCHOOL	2	Ronga	1	1899-12-31 00:10:00	1899-12-31 11:30:00	0	0	1	0	0	0	1	0	0	0	0	0	0	1	0	0	0	2	2	2	4	4	4	4	4	4	4	4	3	NA	1899-12-31 12:48:00	2	32
30	1899-12-31 13:15:00	1899-12-31 13:35:00	Cidade De Quelimane	4	2018	4	4	1	43	PRIMARY SCHOOL	1	NA	1	1899-12-31 00:40:00	1899-12-31 13:00:00	0	0	1	0	0	0	1	0	0	0	0	0	0	1	0	0	0	1	2	2	4	4	4	3	3	3	4	3	2	NA	1899-12-31 14:10:00	2	28
31	1899-12-31 10:42:00	1899-12-31 11:06:00	Cidade De Quelimane	11	2017	7	3	1	47	PRIMARY SCHOOL	2	Chuabo	1	1899-12-31 02:00:00	1899-12-31 08:30:00	0	0	1	0	0	0	1	0	0	0	0	0	0	1	0	0	0	1	2	2	2	4	4	4	4	4	4	4	3	NA	1899-12-31 11:34:00	2	30
32	1899-12-31 09:00:00	1899-12-31 09:19:00	Cidade De Quelimane	2	2017	3	5	2	69	TECHNICAL SCHOOL	2	Chuabo	1	1899-12-31 00:15:00	1899-12-31 08:00:00	0	0	1	0	0	0	1	0	0	0	0	0	0	1	0	0	0	2	2	2	2	4	4	4	3	3	4	3	1	Eu sugeria que nós dessem tarv para 2 ou 3 meses para evitar visitas mensais.	1899-12-31 09:39:00	2	27
33	1899-12-31 09:10:00	1899-12-31 09:40:00	Cidade De Quelimane	7	2017	8	1	1	46	UNIVERSITY	2	Lomue	1	1899-12-31 00:30:00	1899-12-31 06:00:00	0	0	1	0	0	0	1	0	0	0	0	0	1	1	0	1	0	1	2	2	1	2	2	2	2	2	2	2	1	Gostaria que todo o atendimento fosse feito no mesmo lugar.	1899-12-31 10:25:00	2	15
34	1899-12-31 10:42:00	1899-12-31 10:46:00	Cidade De Quelimane	12	2016	7	6	1	50	SECONDARY SCHOOL	2	Chuabo	1	1899-12-31 00:30:00	1899-12-31 08:50:00	0	0	1	0	0	0	1	0	0	0	0	0	0	1	0	0	0	2	2	2	4	4	4	4	4	4	4	3	1	A higiene das casas de banho devem melhorar. O atendimento também deverá ser sempre assim.	1899-12-31 10:59:00	2	31
35	1899-12-31 10:15:00	1899-12-31 10:30:00	Cidade De Quelimane	2	2017	4	3	1	33	PRIMARY SCHOOL	2	Chuabo	1	1899-12-31 00:10:00	1899-12-31 07:00:00	0	0	1	0	0	0	1	0	0	0	0	0	0	1	0	0	0	1	1	2	3	2	3	3	3	3	4	3	1	Melhorar o atendimento na farmácia dar prioridade nos os doentes não amigos.	1899-12-31 10:50:00	2	24
36	1899-12-31 10:00:00	1899-12-31 10:20:00	Cidade De Quelimane	1	2018	4	5	1	53	SECONDARY SCHOOL	2	Chona	1	1899-12-31 00:30:00	1899-12-31 09:00:00	0	0	1	0	0	0	1	0	0	0	0	0	1	0	0	0	0	2	2	2	2	4	3	3	3	3	3	3	2	NA	1899-12-31 11:03:00	2	24
37	1899-12-31 12:13:00	1899-12-31 12:32:00	Cidade De Quelimane	3	2018	3	7	2	31	SECONDARY SCHOOL	2	Chuabo	1	1899-12-31 01:20:00	1899-12-31 11:00:00	0	0	1	0	0	0	1	0	0	0	0	0	0	1	1	0	0	2	2	2	2	4	3	3	3	3	3	3	2	NA	1899-12-31 13:14:00	2	24
38	1899-12-31 09:27:00	1899-12-31 09:33:00	Cidade De Quelimane	1	2017	7	5	2	48	SECONDARY SCHOOL	2	Nharinga	1	1899-12-31 00:15:00	1899-12-31 08:40:00	0	0	1	0	0	0	1	0	0	0	0	0	0	1	0	0	0	1	2	2	4	4	4	4	3	3	4	3	1	O clínico não deve atender no mesmo dia a minha consulta de tarv e de diabetes, uma vez que padeço das duas doenças. Gostaria também que aqui tivesse um atendimento personalizado.	1899-12-31 09:52:00	2	29
39	1899-12-31 10:50:00	1899-12-31 11:22:00	Cidade De Quelimane	7	2017	8	5	1	37	SECONDARY SCHOOL	2	Maindo	1	1899-12-31 01:00:00	1899-12-31 08:00:00	0	0	1	0	0	0	1	0	0	0	1	0	0	0	0	0	0	2	2	2	1	2	2	2	2	2	2	2	1	Gostaria que reduzisse o tempo de espera.	1899-12-31 11:55:00	2	15
40	1899-12-31 09:30:00	1899-12-31 09:59:00	Cidade De Quelimane	4	2018	4	6	1	33	SECONDARY SCHOOL	2	Chuabo	1	1899-12-31 01:00:00	1899-12-31 07:00:00	0	0	1	0	0	0	1	0	0	0	0	1	0	1	0	0	0	1	2	2	2	4	3	3	3	3	4	3	2	NA	1899-12-31 10:30:00	2	25
41	1899-12-31 12:24:00	1899-12-31 12:45:00	Cidade De Quelimane	11	2017	3	7	2	54	UNIVERSITY	2	Lomue	1	1899-12-31 00:15:00	1899-12-31 11:00:00	0	0	1	0	0	0	1	0	0	0	0	0	0	1	1	0	0	2	2	2	2	4	3	3	3	3	3	3	2	NA	1899-12-31 13:26:00	2	24
42	1899-12-31 09:00:00	1899-12-31 09:34:00	Cidade De Quelimane	7	2017	8	6	1	44	PRIMARY SCHOOL	2	Chuabo	1	1899-12-31 01:00:00	1899-12-31 06:50:00	0	0	1	0	0	0	1	0	0	0	0	0	0	1	0	1	0	2	2	2	1	2	2	2	2	2	2	2	1	Reduzir o tempo de espera.	1899-12-31 10:10:00	2	15
43	1899-12-31 10:00:00	1899-12-31 10:19:00	Cidade De Quelimane	10	2017	3	2	1	48	SECONDARY SCHOOL	2	Chuabo	1	1899-12-31 00:45:00	1899-12-31 08:50:00	0	0	1	0	0	0	1	0	0	0	0	0	1	1	1	0	0	2	2	2	2	4	3	3	3	3	3	3	1	Eles devem diminuir as conversa e falarem menos nos celulares.	1899-12-31 10:53:00	2	24
44	1899-12-31 10:00:00	1899-12-31 10:19:00	Cidade De Quelimane	4	2018	1	2	1	43	SECONDARY SCHOOL	2	Chuabo	1	1899-12-31 00:20:00	1899-12-31 08:55:00	0	0	1	0	0	0	1	0	1	0	0	0	0	1	1	0	0	2	2	2	4	4	3	3	3	3	3	3	2	NA	1899-12-31 11:03:00	2	26
45	1899-12-31 11:10:00	1899-12-31 11:25:00	Cidade De Quelimane	3	2018	4	2	1	45	SECONDARY SCHOOL	1	NA	1	1899-12-31 01:00:00	1899-12-31 07:00:00	0	0	1	0	0	0	1	0	0	0	0	0	0	1	1	0	0	1	2	2	1	4	3	3	3	3	4	3	1	Melhorar mas no horário do atendimento.	1899-12-31 11:58:00	2	24
46	1899-12-31 11:35:00	1899-12-31 11:55:00	Cidade De Quelimane	1	2018	3	3	2	48	PRIMARY SCHOOL	2	Chuabo	1	1899-12-31 01:00:00	1899-12-31 10:45:00	0	0	1	0	0	0	1	0	0	0	0	0	0	1	1	0	0	1	2	2	2	4	3	3	3	3	3	3	2	NA	1899-12-31 12:33:00	2	24
47	1899-12-31 11:20:00	1899-12-31 11:45:00	Cidade De Quelimane	10	2017	4	6	1	48	PRIMARY SCHOOL	2	Chuabo	1	1899-12-31 00:30:00	1899-12-31 09:00:00	0	0	1	0	0	0	1	0	0	0	0	0	1	1	0	0	0	1	2	2	1	4	3	3	3	3	4	3	1	Melhorar mas no horario do atendimento	1899-12-31 12:30:00	2	24
48	1899-12-31 12:59:00	1899-12-31 13:20:00	Cidade De Quelimane	10	2017	4	4	1	47	SECONDARY SCHOOL	1	NA	1	1899-12-31 00:15:00	1899-12-31 10:50:00	0	0	1	0	0	0	1	0	0	0	0	0	0	1	0	0	0	1	2	2	2	4	4	3	3	3	4	3	2	NA	1899-12-31 13:45:00	2	26
49	1899-12-31 08:00:00	1899-12-31 08:15:00	Cidade De Quelimane	2	2017	3	4	2	44	UNIVERSITY	2	Macua	1	1899-12-31 00:15:00	1899-12-31 07:00:00	0	0	1	0	0	0	1	0	1	0	0	0	0	1	0	0	0	2	2	2	4	4	3	3	3	3	3	3	1	Tem que aumentar mais casas de banho, a que existe nao chega para todos.	1899-12-31 08:36:00	2	26
50	1899-12-31 08:40:00	1899-12-31 09:00:00	Cidade De Quelimane	2	2017	4	1	1	53	SECONDARY SCHOOL	2	Chuabo	1	1899-12-31 00:10:00	1899-12-31 07:00:00	0	0	1	0	0	0	1	0	0	0	0	0	0	1	0	0	0	2	2	2	3	2	2	2	2	2	3	2	1	Melhorar no atendimento da farmácia ficam a conversar enquanto nos estamos lá a espera.e acabamos por sair tarde.	1899-12-31 09:25:00	2	18
51	1899-12-31 10:52:00	1899-12-31 11:15:00	Cidade De Quelimane	11	2017	3	6	1	32	UNIVERSITY	2	Sena	1	1899-12-31 00:30:00	1899-12-31 09:30:00	0	0	1	0	0	0	1	0	0	0	0	0	0	1	1	0	0	2	2	2	2	4	3	3	3	3	3	3	2	NA	1899-12-31 11:53:00	2	24
52	1899-12-31 11:40:00	1899-12-31 12:20:00	Cidade De Quelimane	8	2017	4	7	1	47	PRIMARY SCHOOL	2	Muniga	1	1899-12-31 00:30:00	1899-12-31 07:00:00	0	0	1	0	0	0	1	0	0	0	0	0	0	1	0	0	0	2	1	2	1	1	2	2	2	2	2	2	1	Melhorar mas na privacidade farmácia não a nenhuma privacidade.	1899-12-31 12:47:00	2	14
53	1899-12-31 09:31:00	1899-12-31 09:40:00	Cidade De Quelimane	12	2016	7	4	1	36	PRIMARY SCHOOL	2	Chuabo	1	1899-12-31 00:45:00	1899-12-31 07:30:00	0	0	1	0	0	0	1	0	0	0	0	0	0	1	0	0	0	2	2	2	3	4	4	4	4	4	4	3	1	Tanto na consulta como na farmácia não devem demorar muito para nos atender.	1899-12-31 09:54:00	2	30
54	1899-12-31 10:25:00	1899-12-31 10:56:00	Cidade De Quelimane	9	2017	8	7	1	35	SECONDARY SCHOOL	2	Chuabo	1	1899-12-31 00:20:00	1899-12-31 08:36:00	0	0	1	0	0	0	1	0	0	0	1	0	0	0	1	0	0	1	2	2	4	4	4	4	4	4	4	4	3	NA	1899-12-31 11:30:00	2	32
55	1899-12-31 09:44:00	1899-12-31 09:47:00	Cidade De Quelimane	1	2017	8	7	1	46	PRIMARY SCHOOL	2	Macua	1	1899-12-31 00:30:00	1899-12-31 08:00:00	0	0	1	0	0	0	1	0	0	0	0	0	0	1	0	0	0	2	2	2	3	4	4	4	4	4	4	4	1	Gostaria que os enfermeiros fossem mais flexíveis.	1899-12-31 10:03:00	2	31
56	1899-12-31 09:32:00	1899-12-31 09:50:00	Cidade De Quelimane	4	2017	4	1	1	47	NONE	2	Pebane	2	1899-12-31 00:20:00	1899-12-31 09:00:00	0	0	1	0	0	0	0	0	1	0	0	0	0	1	0	0	0	2	2	2	4	4	3	3	3	3	4	3	1	Pintar o nosso hospital ta ficar muito feio.	1899-12-31 10:10:00	2	27
57	1899-12-31 12:50:00	1899-12-31 13:05:00	Cidade De Quelimane	1	2017	4	7	1	23	NONE	2	Macua	2	1899-12-31 00:30:00	1899-12-31 06:00:00	0	0	1	0	0	0	0	0	0	0	1	0	0	1	0	0	0	2	1	2	1	4	2	3	3	3	3	3	1	Melhorar o horário do atendimento.	1899-12-31 13:25:00	2	22
58	1899-12-31 08:50:00	1899-12-31 09:11:00	Cidade De Quelimane	2	2017	8	1	2	54	SECONDARY SCHOOL	2	Chuabo	1	1899-12-31 01:10:00	1899-12-31 07:00:00	0	0	1	0	0	0	1	0	0	0	0	0	0	1	0	1	0	1	2	2	3	3	3	3	3	3	3	3	1	Gostaria que hovesse mais flexibilidade.	1899-12-31 09:36:00	2	24
59	1899-12-31 13:05:00	1899-12-31 13:26:00	Cidade De Quelimane	4	2018	3	7	1	39	SECONDARY SCHOOL	2	Maindo	1	1899-12-31 00:40:00	1899-12-31 12:00:00	0	0	1	0	0	0	1	0	0	0	0	1	0	1	1	0	0	2	2	2	2	4	3	4	3	3	3	3	2	NA	1899-12-31 14:10:00	2	25
60	1899-12-31 12:50:00	1899-12-31 13:20:00	Cidade De Quelimane	7	2017	4	4	1	33	PRIMARY SCHOOL	2	Chuabo	1	1899-12-31 00:45:00	1899-12-31 07:00:00	0	0	1	0	0	0	1	0	0	0	0	1	0	1	0	0	0	1	2	2	1	4	3	3	3	3	4	3	1	Melhorar mas na ccr não tem bancos suficientes para centarmos.	1899-12-31 13:55:00	2	24
61	1899-12-31 10:25:00	1899-12-31 10:29:00	Cidade De Quelimane	11	2016	8	5	1	36	NONE	2	Chubo	3	1899-12-31 01:30:00	1899-12-31 08:00:00	0	0	1	0	0	0	1	0	0	0	0	0	1	1	0	0	0	2	2	2	3	4	4	4	4	4	4	3	1	Mas não na parte dos serviços, só temos falta de água de beber aqui no hospital.	1899-12-31 10:41:00	2	30
62	1899-12-31 08:58:00	1899-12-31 09:17:00	Cidade De Quelimane	2	2018	3	6	2	50	UNIVERSITY	2	Chuabo	1	1899-12-31 00:30:00	1899-12-31 08:10:00	0	0	1	0	0	0	1	0	0	0	0	0	0	1	0	0	0	2	2	2	2	1	2	2	2	2	2	2	1	As pessoas que trabalham na Farmácia devem ser mais flexíveis e conhecedoras da área.	1899-12-31 10:00:00	2	15
63	1899-12-31 09:24:00	1899-12-31 09:40:00	Alto Molocue	6	2017	2	7	2	42	PRIMARY SCHOOL	2	Lomuwe	2	1899-12-31 01:00:00	1899-12-31 05:30:00	0	0	1	0	1	0	1	0	1	0	0	0	0	1	1	0	0	2	2	2	2	4	3	3	3	3	4	3	1	Gostaria que havesse privacidade Não farmácia, ou gostaria que os comprimidos de tarv tivessem uma outra embalagem igualmente a qualquer comprimido	1899-12-31 10:24:00	2	25
64	1899-12-31 11:00:00	1899-12-31 11:10:00	Cidade De Quelimane	2	2017	4	4	1	40	PRIMARY SCHOOL	2	Chuabo	1	1899-12-31 00:20:00	1899-12-31 07:00:00	0	0	1	0	0	0	1	0	0	0	0	0	0	1	0	0	0	1	1	2	1	4	3	3	3	3	4	3	1	Melhorar o horário do atendimento e seguir bem a fila outros chega o tarde mas como tem amigos so entra o.	1899-12-31 11:25:00	2	24
65	1899-12-31 08:27:00	1899-12-31 08:46:00	Cidade De Quelimane	9	2017	7	1	1	37	PRIMARY SCHOOL	2	Chuabo	1	1899-12-31 00:30:00	1899-12-31 07:00:00	0	0	1	0	0	0	1	0	0	0	0	0	1	0	0	0	0	1	2	2	4	4	3	4	3	3	4	4	3	NA	1899-12-31 09:15:00	2	29
66	1899-12-31 10:16:00	1899-12-31 10:37:00	Cidade De Quelimane	10	2017	7	3	1	59	NONE	2	Chuabo	3	1899-12-31 01:00:00	1899-12-31 08:00:00	0	0	1	0	0	0	1	0	0	0	0	0	0	1	1	1	0	1	2	2	4	4	4	4	4	4	4	4	3	NA	1899-12-31 11:07:00	2	32
67	1899-12-31 09:01:00	1899-12-31 09:38:00	Cidade De Quelimane	10	2017	4	1	1	38	SECONDARY SCHOOL	1	NA	1	1899-12-31 02:00:00	1899-12-31 07:20:00	0	0	1	0	0	0	1	0	0	0	0	0	0	1	0	0	0	1	2	2	2	4	3	3	3	3	4	3	2	NA	1899-12-31 10:20:00	2	25
68	1899-12-31 08:32:00	1899-12-31 08:54:00	Cidade De Quelimane	10	2017	3	1	1	34	SECONDARY SCHOOL	2	Chuabo	1	1899-12-31 01:00:00	1899-12-31 07:00:00	0	0	1	0	0	0	1	0	0	0	0	0	0	1	1	0	0	2	2	2	2	4	3	3	3	3	3	3	2	NA	1899-12-31 09:30:00	2	24
69	1899-12-31 07:50:00	1899-12-31 08:16:00	Cidade De Quelimane	4	2018	7	3	1	40	PRIMARY SCHOOL	2	Sena	1	1899-12-31 00:40:00	1899-12-31 07:00:00	0	0	1	0	0	0	1	0	1	0	0	0	0	0	0	0	0	1	2	2	4	4	3	3	3	3	4	4	3	NA	1899-12-31 08:43:00	2	28
70	1899-12-31 12:30:00	1899-12-31 13:00:00	Cidade De Quelimane	8	2017	8	4	1	60	SECONDARY SCHOOL	2	Chuabo.	1	1899-12-31 00:20:00	1899-12-31 07:00:00	0	0	1	0	0	0	1	0	0	0	0	0	1	1	0	1	0	2	2	2	1	1	2	2	2	2	2	3	1	Reduzirem o tempo de espera.	1899-12-31 13:29:00	2	15
71	1899-12-31 08:50:00	1899-12-31 09:15:00	Cidade De Quelimane	3	2017	3	5	1	35	PRIMARY SCHOOL	2	Chuabo	2	1899-12-31 00:30:00	1899-12-31 06:30:00	0	0	1	0	0	0	1	0	0	0	0	0	0	1	1	0	0	2	2	2	2	4	3	3	3	3	3	3	2	NA	1899-12-31 09:32:00	2	24
72	1899-12-31 09:10:00	1899-12-31 09:30:00	Cidade De Quelimane	1	2018	8	2	1	30	PRIMARY SCHOOL	2	Cena	1	1899-12-31 01:10:00	1899-12-31 06:00:00	0	0	1	0	0	0	1	0	0	0	0	0	0	1	0	0	0	2	2	2	4	4	4	3	4	2	4	3	2	NA	1899-12-31 10:00:00	2	28
73	1899-12-31 08:40:00	1899-12-31 08:53:00	Cidade De Quelimane	11	2016	8	2	2	61	SECONDARY SCHOOL	2	Chuabo	1	1899-12-31 01:00:00	1899-12-31 08:00:00	0	0	1	0	0	0	1	0	0	0	0	0	0	1	0	0	0	2	2	2	3	4	4	4	4	4	4	4	1	Não há baldes com água na casa de banho.	1899-12-31 10:02:00	2	31
74	1899-12-31 09:00:00	1899-12-31 09:19:00	Cidade De Quelimane	10	2017	3	4	1	51	SECONDARY SCHOOL	2	Chuabo	1	1899-12-31 00:15:00	1899-12-31 06:30:00	0	0	1	0	0	0	1	0	0	0	0	0	0	1	1	0	0	2	2	2	1	4	3	3	3	3	3	3	1	Que aumentem mais enfermeiros na consulta para evitar atrasos.ele está muito subcarregado.	1899-12-31 09:52:00	2	23
75	1899-12-31 09:50:00	1899-12-31 10:10:00	Cidade De Quelimane	2	2017	4	6	2	59	NONE	2	Chuabo	2	1899-12-31 01:00:00	1899-12-31 08:00:00	0	0	1	0	0	0	1	0	0	0	0	0	0	1	0	0	0	1	2	2	3	2	3	3	3	3	4	3	1	Melhorar mas em algumas funcionários não sabe tratar bem os doentes.	1899-12-31 10:30:00	2	24
76	1899-12-31 09:03:00	1899-12-31 09:30:00	Cidade De Quelimane	12	2017	7	1	1	43	SECONDARY SCHOOL	2	Chuabo	1	1899-12-31 00:30:00	1899-12-31 08:30:00	0	0	1	0	0	0	1	0	0	0	0	0	0	1	0	0	0	1	2	2	4	4	4	3	3	3	4	4	3	NA	1899-12-31 09:59:00	2	29
77	1899-12-31 12:07:00	1899-12-31 12:15:00	Cidade De Quelimane	3	2017	4	6	1	31	PRIMARY SCHOOL	2	Chuabo	1	1899-12-31 01:00:00	1899-12-31 06:00:00	0	0	1	0	0	0	0	0	0	0	0	1	0	1	0	0	0	2	1	2	1	1	2	2	2	2	3	2	1	Aqui não tem espaço para centarmos todos.o hospital é muito pequeno.	1899-12-31 12:30:00	2	15
78	1899-12-31 10:10:00	1899-12-31 10:30:00	Cidade De Quelimane	2	2018	4	2	1	31	PRIMARY SCHOOL	2	Cena	1	1899-12-31 01:00:00	1899-12-31 09:00:00	0	0	1	0	0	0	1	0	0	0	0	1	0	1	0	0	0	2	1	2	1	1	2	2	2	2	2	2	1	Melhorar mas no horário do atendimento. Melhorar mas na privacidade na sala do atendimento ficam muitas pessoas na sala.	1899-12-31 11:00:00	2	14
79	1899-12-31 09:06:00	1899-12-31 09:28:00	Cidade De Quelimane	9	2017	3	2	2	61	PRIMARY SCHOOL	2	Manhaua	2	1899-12-31 00:30:00	1899-12-31 08:00:00	0	0	1	0	0	0	0	1	0	0	0	0	0	1	1	0	0	2	2	2	2	4	3	3	3	3	2	3	2	NA	1899-12-31 10:00:00	2	23
80	1899-12-31 10:37:00	1899-12-31 10:56:00	Cidade De Quelimane	4	2017	4	2	2	39	SECONDARY SCHOOL	2	Chuabo	1	1899-12-31 00:50:00	1899-12-31 08:00:00	0	0	1	0	0	0	1	0	1	0	0	0	0	1	0	0	0	1	2	2	1	2	2	2	2	2	3	2	1	Formar bem os enfermeiros a respeitar os doentes.	1899-12-31 11:16:00	2	16
81	1899-12-31 08:45:00	1899-12-31 09:16:00	Cidade De Quelimane	8	2017	8	6	1	22	SECONDARY SCHOOL	2	Chuabo.	1	1899-12-31 00:15:00	1899-12-31 07:00:00	0	0	1	0	0	0	0	0	1	0	0	0	0	0	0	0	0	1	2	2	4	4	3	4	4	4	4	4	3	NA	1899-12-31 09:46:00	2	31
82	1899-12-31 09:30:00	1899-12-31 09:52:00	Cidade De Quelimane	12	2017	3	1	1	35	UNIVERSITY	2	Chuabo	1	1899-12-31 00:15:00	1899-12-31 08:00:00	0	0	1	0	0	0	1	0	0	0	0	0	0	1	1	0	0	2	2	2	2	4	3	3	3	3	3	3	2	NA	1899-12-31 10:29:00	2	24
83	1899-12-31 11:23:00	1899-12-31 12:58:00	Cidade De Quelimane	3	2018	7	5	1	48	PRIMARY SCHOOL	2	Chuabo	1	1899-12-31 00:35:00	1899-12-31 08:30:00	0	0	1	0	0	0	1	0	0	0	0	0	0	1	0	0	0	1	2	2	2	4	4	4	4	4	4	4	3	NA	1899-12-31 13:27:00	2	30
84	1899-12-31 09:36:00	1899-12-31 09:40:00	Cidade De Quelimane	11	2016	7	1	1	41	PRIMARY SCHOOL	2	Nharinga	1	1899-12-31 01:00:00	1899-12-31 07:00:00	0	0	1	0	0	0	1	0	0	0	0	0	0	1	0	0	0	2	2	2	4	4	4	4	4	4	4	4	1	O aspecto do hospital na pintura.	1899-12-31 09:56:00	2	32
85	1899-12-31 11:23:00	1899-12-31 11:51:00	Cidade De Quelimane	3	2018	7	4	1	38	PRIMARY SCHOOL	2	Muniga	1	1899-12-31 00:30:00	1899-12-31 08:30:00	0	0	1	0	0	0	1	0	0	0	0	0	1	1	1	1	0	1	2	2	2	4	4	4	4	4	4	4	3	NA	1899-12-31 12:21:00	2	30
86	1899-12-31 08:56:00	1899-12-31 09:05:00	Cidade De Quelimane	3	2017	8	2	1	35	PRIMARY SCHOOL	2	Chuabo	2	1899-12-31 00:40:00	1899-12-31 07:00:00	0	0	1	0	0	0	1	0	0	0	0	0	0	1	0	1	0	2	2	2	3	4	4	4	4	3	4	3	2	NA	1899-12-31 09:27:00	2	29
87	1899-12-31 08:07:00	1899-12-31 08:11:00	Cidade De Quelimane	12	2016	7	1	1	34	SECONDARY SCHOOL	2	Muniga	1	1899-12-31 00:15:00	1899-12-31 06:00:00	0	0	1	0	0	0	1	0	0	0	0	0	0	1	1	0	0	2	2	2	4	4	3	4	4	3	4	4	1	Gostaria que confiassem em nós que já fazemos tratamento a muito tempo e nos dessem medicações para 2 a 3 meses.	1899-12-31 08:29:00	2	30
88	1899-12-31 10:30:00	1899-12-31 11:26:00	Cidade De Quelimane	11	2016	8	4	1	34	SECONDARY SCHOOL	2	Muniga	1	1899-12-31 00:20:00	1899-12-31 08:00:00	0	0	1	0	0	0	1	0	0	0	1	0	0	0	0	0	0	2	2	2	3	4	4	4	4	4	4	3	1	Essa senhora devia ser mudada porque fora de atender mal vest-se mal,usa roupa apertada e curta	1899-12-31 11:39:00	2	30
89	1899-12-31 10:12:00	1899-12-31 10:30:00	Cidade De Quelimane	3	2018	4	4	1	54	PRIMARY SCHOOL	2	Chuabo	2	1899-12-31 01:00:00	1899-12-31 07:00:00	0	0	1	0	0	0	1	0	0	0	0	0	1	1	0	0	0	2	1	2	1	1	2	2	2	2	2	2	1	Melhoras mas no horário do atendimento	1899-12-31 11:15:00	2	14
90	1899-12-31 12:20:00	1899-12-31 12:35:00	Cidade De Quelimane	6	2017	8	5	1	36	NONE	2	Chuabo.	2	1899-12-31 01:00:00	1899-12-31 08:00:00	0	0	1	0	0	0	1	0	0	0	0	0	0	1	0	1	0	2	2	2	1	1	1	2	2	2	2	2	1	Reduzir o tempo de espera.	1899-12-31 13:07:00	2	13
91	1899-12-31 09:27:00	1899-12-31 09:53:00	Cidade De Quelimane	11	2017	7	2	2	35	PRIMARY SCHOOL	2	Nharinga	1	1899-12-31 00:15:00	1899-12-31 08:00:00	0	0	1	0	0	0	1	0	1	0	0	0	0	0	0	0	0	1	2	2	4	4	4	4	4	4	4	4	3	NA	1899-12-31 10:21:00	2	32
92	1899-12-31 08:30:00	1899-12-31 08:52:00	Cidade De Quelimane	11	2017	3	5	2	58	PRIMARY SCHOOL	2	Chuabo	1	1899-12-31 00:30:00	1899-12-31 07:30:00	0	0	1	0	1	0	1	0	0	0	0	0	1	1	1	0	0	2	2	2	4	4	3	3	3	3	3	3	2	NA	1899-12-31 09:23:00	2	26
93	1899-12-31 10:35:00	1899-12-31 11:10:00	Cidade De Quelimane	1	2018	4	6	1	52	PRIMARY SCHOOL	2	Chuabo	1	1899-12-31 00:35:00	1899-12-31 09:20:00	0	0	1	0	0	0	1	0	0	0	0	0	0	1	0	0	0	1	2	2	4	4	3	3	3	3	4	3	2	NA	1899-12-31 11:45:00	2	27
94	1899-12-31 09:30:00	1899-12-31 10:00:00	Cidade De Quelimane	7	2017	8	7	1	60	NONE	2	Chuabo	2	1899-12-31 00:40:00	1899-12-31 06:00:00	0	0	1	0	0	0	1	0	0	0	0	0	0	1	0	0	0	2	2	2	1	2	2	2	2	2	2	2	1	Reduzir o tempo de espera.	1899-12-31 10:37:00	2	15
95	1899-12-31 09:47:00	1899-12-31 10:00:00	Cidade De Quelimane	5	2017	4	4	1	27	SECONDARY SCHOOL	2	Changana	1	1899-12-31 00:30:00	1899-12-31 07:00:00	0	0	1	0	0	0	1	0	0	0	0	0	1	1	0	0	0	1	2	2	2	2	3	3	3	3	4	3	1	Cada de banhos não temos.	1899-12-31 10:30:00	2	23
96	1899-12-31 12:25:00	1899-12-31 12:46:00	Cidade De Quelimane	8	2017	7	3	1	40	PRIMARY SCHOOL	2	Chuabo	1	1899-12-31 01:30:00	1899-12-31 10:30:00	0	0	1	0	0	0	1	0	0	0	1	0	0	0	0	0	0	1	2	2	4	4	4	4	3	3	4	3	3	NA	1899-12-31 13:16:00	2	29
97	1899-12-31 11:22:00	1899-12-31 11:44:00	Cidade De Quelimane	10	2017	7	13	2	33	UNIVERSITY	2	Lomwé	1	1899-12-31 00:15:00	1899-12-31 10:45:00	0	0	1	0	0	0	1	0	0	0	0	0	1	0	0	0	0	1	2	2	4	4	4	4	4	4	4	4	3	NA	1899-12-31 12:15:00	2	32
98	1899-12-31 09:07:00	1899-12-31 09:22:00	Cidade De Quelimane	6	2017	8	6	1	40	SECONDARY SCHOOL	2	Chuabo	1	1899-12-31 01:00:00	1899-12-31 06:30:00	0	0	1	0	0	0	1	0	0	0	0	0	0	1	0	1	0	2	1	2	3	2	2	2	2	2	2	2	1	Gostaria que o levantamento de medicamentos fosse de 3 em 3 meses naqueles dias que a pessoa tem consulta.	1899-12-31 09:56:00	2	17
99	1899-12-31 09:54:00	1899-12-31 10:14:00	Cidade De Quelimane	1	2017	3	NA	2	33	PRIMARY SCHOOL	2	Chuabo	1	1899-12-31 00:25:00	1899-12-31 09:00:00	0	0	1	0	0	0	1	0	0	0	0	0	0	1	0	0	0	2	2	2	2	4	3	3	3	3	4	3	1	Eu gostaria que fizesse m casas de banho. Um para nós e outra para mães que acabam de ter bebé. Vemos sangue das partorienta, acho isso muito feio e falta de limpeza por parte do hospital.	1899-12-31 10:40:00	2	25
100	1899-12-31 08:30:00	1899-12-31 08:53:00	Cidade De Quelimane	8	2017	3	4	1	55	SECONDARY SCHOOL	2	Ndau	1	1899-12-31 00:15:00	1899-12-31 07:00:00	0	0	1	0	0	0	1	0	0	0	0	0	0	1	1	0	0	2	2	2	2	4	3	3	3	3	3	3	2	NA	1899-12-31 09:26:00	2	24
101	1899-12-31 11:07:00	1899-12-31 11:11:00	Cidade De Quelimane	11	2016	7	7	1	53	TECHNICAL SCHOOL	2	Chuabo	1	1899-12-31 00:15:00	1899-12-31 10:00:00	0	0	1	0	0	0	1	0	0	0	0	0	0	1	0	0	0	1	2	2	4	4	4	4	3	4	4	4	1	Atenderem a todos por igual . Não olharem pela cara e cargo.	1899-12-31 11:27:00	2	31
102	1899-12-31 09:52:00	1899-12-31 10:25:00	Cidade De Quelimane	10	2017	4	5	1	32	NONE	2	Chuabo	2	1899-12-31 00:35:00	1899-12-31 08:00:00	0	0	1	0	0	0	1	0	0	0	0	0	1	1	0	0	0	1	2	2	2	4	3	3	3	3	4	3	2	NA	1899-12-31 10:59:00	2	25
103	1899-12-31 11:30:00	1899-12-31 11:53:00	Cidade De Quelimane	4	2018	3	6	1	29	SECONDARY SCHOOL	2	Lomue	1	1899-12-31 00:20:00	1899-12-31 10:30:00	1	0	1	0	0	0	1	0	0	0	0	1	0	0	0	0	0	2	2	2	2	4	3	3	3	3	3	3	2	NA	1899-12-31 12:45:00	2	24
104	1899-12-31 10:01:00	1899-12-31 10:18:00	Cidade De Quelimane	8	2017	7	6	1	34	SECONDARY SCHOOL	2	Lomwé	1	1899-12-31 00:30:00	1899-12-31 08:30:00	0	0	0	0	0	0	1	0	0	0	0	0	0	0	1	1	0	1	2	2	4	4	3	4	3	3	4	3	1	Gostaria que melhorassem as casas de banho.	1899-12-31 10:49:00	2	28
105	1899-12-31 10:50:00	1899-12-31 11:10:00	Cidade De Quelimane	1	2017	4	5	1	45	UNIVERSITY	2	Chuabo	1	1899-12-31 00:30:00	1899-12-31 10:00:00	0	0	1	0	0	0	0	0	0	0	0	0	0	1	0	0	0	1	2	2	4	4	3	4	3	3	4	3	1	Aumentar mas aparelhos de tensão Aumentar balanças.	1899-12-31 11:33:00	2	28
106	1899-12-31 08:00:00	1899-12-31 08:20:00	Cidade De Quelimane	12	2017	3	5	1	50	PRIMARY SCHOOL	2	Chuabo	2	1899-12-31 00:45:00	1899-12-31 07:10:00	0	0	1	0	0	0	1	0	0	0	0	0	0	1	0	0	0	2	2	2	4	4	3	3	3	3	3	3	2	NA	1899-12-31 09:00:00	2	26
107	1899-12-31 10:00:00	1899-12-31 10:23:00	Cidade De Quelimane	9	2017	3	7	1	42	SECONDARY SCHOOL	2	Lomue	1	1899-12-31 01:00:00	1899-12-31 08:30:00	0	0	1	0	0	0	1	0	0	0	0	0	0	1	1	0	0	2	2	2	2	4	3	3	3	3	3	3	2	NA	1899-12-31 11:00:00	2	24
108	1899-12-31 14:00:00	1899-12-31 14:20:00	Cidade De Quelimane	12	2017	8	6	2	34	SECONDARY SCHOOL	2	Chuabo	1	1899-12-31 00:10:00	1899-12-31 08:00:00	0	0	1	0	0	0	1	0	0	0	0	0	0	1	0	1	0	2	2	2	1	2	2	2	1	2	2	2	1	Gostaria que melhorassem na organização dos processos.	1899-12-31 14:50:00	2	14
109	1899-12-31 09:20:00	1899-12-31 09:45:00	Cidade De Quelimane	9	2017	4	1	1	40	NONE	2	Lomue	2	1899-12-31 00:20:00	1899-12-31 06:00:00	0	0	1	0	0	0	1	0	1	0	0	0	0	1	0	0	0	2	1	2	1	1	2	3	2	2	2	2	1	Melhoras mas a qualidade do trabalho das enfermeiras não prestao muita atenção nos pacientes	1899-12-31 10:27:00	2	15
110	1899-12-31 13:59:00	1899-12-31 14:20:00	Cidade De Quelimane	10	2017	4	8	1	22	PRIMARY SCHOOL	2	Muniga	2	1899-12-31 00:15:00	1899-12-31 07:00:00	0	0	1	0	0	0	1	0	0	0	1	0	0	1	0	0	0	2	1	2	1	1	2	2	2	2	2	2	1	Melhorar mas na parte do sigilo os profissionais não tem muito sigilo profissional.	1899-12-31 14:50:00	2	14
111	1899-12-31 08:00:00	1899-12-31 08:20:00	Cidade De Quelimane	9	2017	3	1	1	30	SECONDARY SCHOOL	2	Chuabo	1	1899-12-31 00:30:00	1899-12-31 06:52:00	0	0	1	0	0	0	1	0	0	0	1	0	0	1	1	0	0	2	2	2	2	4	3	4	3	3	3	3	2	NA	1899-12-31 08:55:00	2	25
112	1899-12-31 09:20:00	1899-12-31 09:46:00	Cidade De Quelimane	6	2017	3	5	1	41	PRIMARY SCHOOL	2	Sena	1	1899-12-31 00:20:00	1899-12-31 08:15:00	0	0	1	0	0	0	0	0	0	0	0	0	1	0	0	0	0	2	2	2	4	4	3	3	3	3	4	3	2	NA	1899-12-31 10:20:00	2	27
113	1899-12-31 12:00:00	1899-12-31 12:22:00	Cidade De Quelimane	9	2017	3	3	1	45	NONE	2	Lomue	2	1899-12-31 01:00:00	1899-12-31 11:00:00	0	0	1	0	0	0	1	0	0	0	0	0	0	1	1	0	0	2	2	2	2	4	3	3	3	3	2	3	2	NA	1899-12-31 12:55:00	2	23
114	1899-12-31 10:38:00	1899-12-31 11:00:00	Cidade De Quelimane	5	2017	3	6	1	42	NONE	2	Chuabo	2	1899-12-31 00:40:00	1899-12-31 08:00:00	0	0	1	0	1	0	1	1	0	0	0	0	1	1	1	0	0	2	2	2	1	4	3	3	3	3	3	3	2	NA	1899-12-31 11:23:00	2	23
115	1899-12-31 10:20:00	1899-12-31 10:40:00	Cidade De Quelimane	1	2017	3	1	2	64	SECONDARY SCHOOL	2	Chuabo	1	1899-12-31 00:10:00	1899-12-31 10:00:00	0	0	1	0	0	0	1	0	0	0	0	0	0	1	0	0	0	2	2	2	2	4	3	3	3	3	3	4	1	O que tem de melhorar é aumentae assentos para sentar.ficamos muito sentados no chão.	1899-12-31 11:00:00	2	25
116	1899-12-31 08:09:00	1899-12-31 08:24:00	Cidade De Quelimane	11	2016	8	7	2	57	PRIMARY SCHOOL	2	Chuabo	2	1899-12-31 01:00:00	1899-12-31 06:00:00	0	0	1	0	0	0	1	0	0	0	0	0	0	1	0	0	0	2	2	2	3	4	4	4	4	4	4	4	2	NA	1899-12-31 08:30:00	2	31
117	1899-12-31 09:20:00	1899-12-31 09:40:00	Cidade De Quelimane	1	2017	3	4	2	32	SECONDARY SCHOOL	2	Chuabo	1	1899-12-31 02:00:00	1899-12-31 09:00:00	0	0	1	0	0	0	1	0	0	0	0	0	0	1	0	0	0	2	2	2	4	4	3	4	3	3	4	3	1	Gostaria que aumentassem mais pessoal da farmacia, o número é muito pouco.	1899-12-31 10:00:00	2	28
118	1899-12-31 11:20:00	1899-12-31 11:40:00	Cidade De Quelimane	6	2017	4	6	1	36	SECONDARY SCHOOL	2	Chuabo	1	1899-12-31 00:05:00	1899-12-31 07:00:00	0	0	1	0	0	0	0	0	0	0	0	1	0	1	0	0	0	1	2	2	2	4	3	3	3	3	4	3	2	NA	1899-12-31 12:15:00	2	25
119	1899-12-31 09:50:00	1899-12-31 10:10:00	Cidade De Quelimane	11	2017	3	2	1	31	SECONDARY SCHOOL	2	Chuabo	2	1899-12-31 00:30:00	1899-12-31 08:30:00	0	0	1	0	0	0	1	0	0	0	1	0	0	1	1	0	0	1	2	2	2	4	3	3	3	3	3	3	2	NA	1899-12-31 10:45:00	2	24
120	1899-12-31 13:00:00	1899-12-31 13:10:00	Cidade De Quelimane	5	2017	4	7	2	40	PRIMARY SCHOOL	2	Chuabo	1	1899-12-31 04:00:00	1899-12-31 07:00:00	0	0	1	0	0	0	1	1	0	0	0	0	0	1	0	0	0	1	1	2	1	3	2	2	2	2	2	2	1	Não temos privacidade na farmácia.	1899-12-31 13:25:00	2	16
121	1899-12-31 10:20:00	1899-12-31 10:24:00	Cidade De Quelimane	12	2016	8	2	1	28	SECONDARY SCHOOL	2	Chuabo	1	1899-12-31 00:30:00	1899-12-31 07:00:00	0	0	1	0	0	0	1	0	0	0	0	0	0	1	0	0	0	2	2	2	3	4	4	4	4	4	3	4	3	NA	1899-12-31 10:41:00	2	30
122	1899-12-31 10:00:00	1899-12-31 10:23:00	Cidade De Quelimane	9	2017	3	5	1	26	PRIMARY SCHOOL	2	Lomue	2	1899-12-31 00:30:00	1899-12-31 09:20:00	0	0	1	0	0	0	1	0	0	0	0	0	0	1	0	1	0	2	2	2	4	1	2	2	2	2	2	2	1	Ele devia me perguntar como eu e meu marido estamos.	1899-12-31 10:55:00	2	17
123	1899-12-31 08:34:00	1899-12-31 08:59:00	Cidade De Quelimane	7	2017	4	5	1	32	NONE	2	Chuabo	2	1899-12-31 00:25:00	1899-12-31 07:00:00	0	0	1	0	0	0	1	0	0	0	0	0	0	1	0	0	0	1	2	2	2	4	3	3	3	3	4	3	2	NA	1899-12-31 09:30:00	2	25
124	1899-12-31 10:15:00	1899-12-31 10:34:00	Cidade De Quelimane	10	2017	3	5	2	43	SECONDARY SCHOOL	2	Sena	1	1899-12-31 00:15:00	1899-12-31 09:00:00	0	0	1	0	1	0	1	0	0	0	0	0	0	1	1	0	0	2	2	2	1	1	1	1	2	2	1	1	1	Colocar enfermeiros que tenham amor com a sua profissão , respeito e atencao com seu proximo	1899-12-31 11:00:00	2	10
125	1899-12-31 09:00:00	1899-12-31 09:15:00	Cidade De Quelimane	3	2017	4	6	1	25	PRIMARY SCHOOL	2	Chuabo	1	1899-12-31 02:00:00	1899-12-31 07:00:00	0	0	1	0	0	0	1	0	0	0	0	0	0	1	0	0	0	1	1	2	1	3	2	2	2	2	3	2	1	Melhorar no horário do atendimento dar prioridade as pessoas que chega o cedo	1899-12-31 09:30:00	2	17
126	1899-12-31 09:08:00	1899-12-31 09:33:00	Cidade De Quelimane	11	2017	4	1	1	28	PRIMARY SCHOOL	1	NA	1	1899-12-31 00:20:00	1899-12-31 06:00:00	0	0	1	0	0	0	1	0	0	0	0	0	0	1	0	0	0	2	1	2	1	1	2	2	2	2	2	2	1	Melhorar mas no horário do atendimento e também os profissionais comprirem com horário.	1899-12-31 10:20:00	2	14
127	1899-12-31 12:56:00	1899-12-31 13:15:00	Gile	8	2017	2	3	2	29	SECONDARY SCHOOL	2	Lomue	1	1899-12-31 00:45:00	1899-12-31 07:00:00	0	0	1	0	0	0	1	0	0	0	0	0	0	1	1	0	0	1	2	2	1	1	2	2	2	2	2	2	1	Gostaria que existece privacidade durante o levantamento dos comprimidos tarv na farmacia	1899-12-31 13:56:00	2	14
128	1899-12-31 10:10:00	1899-12-31 10:30:00	Cidade De Quelimane	3	2017	3	4	1	32	NONE	2	Chuabo	2	1899-12-31 01:00:00	1899-12-31 09:00:00	0	0	1	1	0	0	1	0	0	0	0	0	0	1	0	1	0	2	2	2	2	4	4	3	3	3	3	3	2	NA	1899-12-31 10:50:00	2	25
129	1899-12-31 10:45:00	1899-12-31 11:10:00	Cidade De Quelimane	11	2017	4	2	1	33	PRIMARY SCHOOL	2	Chuabo	1	1899-12-31 01:00:00	1899-12-31 07:00:00	0	0	1	0	0	0	1	0	0	0	0	0	1	1	0	0	0	1	2	2	1	4	3	3	3	3	4	3	1	Melhorar no horario do atendimento.	1899-12-31 11:50:00	2	24
130	1899-12-31 11:30:00	1899-12-31 11:59:00	Cidade De Quelimane	9	2017	4	7	1	27	SECONDARY SCHOOL	1	NA	1	1899-12-31 00:15:00	1899-12-31 09:00:00	0	0	1	0	0	0	1	0	0	0	0	0	0	1	0	0	0	1	2	2	1	4	3	3	3	3	4	3	1	Demorei muito para min atender.	1899-12-31 12:30:00	2	24
131	1899-12-31 09:02:00	1899-12-31 09:07:00	Cidade De Quelimane	12	2016	6	1	1	50	NONE	2	Chuabo	3	1899-12-31 03:00:00	1899-12-31 06:00:00	0	0	1	0	0	0	1	0	0	0	0	0	0	1	1	1	0	1	2	2	2	4	3	3	3	3	3	3	1	Gostaria análise não tivesse dia porque nós como doentes precisamos a qualquer momento sabermos o que temos.	1899-12-31 09:24:00	2	24
132	1899-12-31 09:33:00	1899-12-31 09:59:00	Namacurra	1	2018	6	4	1	39	UNIVERSITY	2	Chuabo	1	1899-12-31 03:00:00	1899-12-31 08:00:00	0	0	1	0	0	0	0	0	0	1	0	0	0	1	1	0	0	2	2	2	4	4	3	3	3	3	4	3	2	NA	1899-12-31 10:42:00	2	27
133	1899-12-31 10:25:00	1899-12-31 10:30:00	Alto Molocue	2	2017	1	4	2	30	SECONDARY SCHOOL	2	Chuabo	1	1899-12-31 00:40:00	1899-12-31 06:50:00	0	0	1	0	0	0	1	0	0	0	0	0	1	1	1	0	0	1	2	2	2	4	3	3	2	2	3	3	1	Se melhorasse mais no atendimento na farmácia.	1899-12-31 10:47:00	2	22
134	1899-12-31 08:31:00	1899-12-31 08:35:00	Cidade De Quelimane	12	2016	7	2	1	23	SECONDARY SCHOOL	2	Chuabo	1	1899-12-31 01:30:00	1899-12-31 07:30:00	0	0	1	0	0	0	1	0	0	0	0	0	0	1	0	0	0	2	2	2	4	4	4	4	4	4	4	4	3	NA	1899-12-31 08:50:00	2	32
135	1899-12-31 12:47:00	1899-12-31 13:07:00	Cidade De Quelimane	2	2018	3	4	1	27	SECONDARY SCHOOL	2	Chuabo	1	1899-12-31 01:00:00	1899-12-31 11:20:00	1	0	1	0	0	0	0	0	0	0	0	1	0	1	1	0	0	1	2	2	2	4	3	3	3	3	3	3	2	NA	1899-12-31 13:50:00	2	24
136	1899-12-31 11:30:00	1899-12-31 11:58:00	Cidade De Quelimane	1	2018	3	6	2	35	PRIMARY SCHOOL	2	Chuabo	2	1899-12-31 00:30:00	1899-12-31 07:00:00	0	0	1	0	0	0	1	0	0	0	0	0	0	1	1	0	0	2	2	2	1	2	2	2	2	2	2	2	1	Eu gostaria que aumentassem mais técnicas de farmácia porque quem está atender sao estagiários e nao estão bem abalisados no atendimento. Eles demoram muito a localizarem os medicamentos.	1899-12-31 12:40:00	2	15
137	1899-12-31 12:10:00	1899-12-31 12:35:00	Namacurra	9	2017	6	4	2	30	SECONDARY SCHOOL	2	Nhungwe	1	1899-12-31 03:00:00	1899-12-31 07:00:00	0	0	1	0	0	0	0	1	0	0	0	1	1	1	1	0	0	2	2	2	1	2	1	2	2	2	2	2	1	Gostaria que fossem aumentados enfermeiros para evitar demora, ser respeitado pelos enfermeiros.	1899-12-31 13:16:00	2	14
138	1899-12-31 13:07:00	1899-12-31 13:27:00	Cidade De Quelimane	3	2018	3	4	1	37	SECONDARY SCHOOL	2	Moniga	1	1899-12-31 00:20:00	1899-12-31 12:10:00	0	0	1	0	0	0	1	0	0	0	0	0	1	0	1	0	0	2	2	2	2	4	3	3	3	3	3	3	2	NA	1899-12-31 14:10:00	2	24
139	1899-12-31 08:30:00	1899-12-31 08:53:00	Cidade De Quelimane	8	2017	3	1	1	25	PRIMARY SCHOOL	2	Chuabo	1	1899-12-31 00:30:00	1899-12-31 06:30:00	0	0	1	0	0	0	1	0	0	0	0	1	0	1	1	0	0	2	2	2	2	4	3	4	3	3	3	3	2	NA	1899-12-31 09:28:00	2	25
140	1899-12-31 12:30:00	1899-12-31 12:53:00	Cidade De Quelimane	11	2017	3	4	1	26	PRIMARY SCHOOL	2	Lomue	1	1899-12-31 00:35:00	1899-12-31 07:00:00	0	0	1	0	0	0	1	0	0	0	0	1	0	1	1	0	0	2	2	2	1	4	3	3	3	3	3	3	1	O hospital deve aranjar outra enfermeira para só e só fazer peso e outra para fazer consulta que é para minimizar os atrasos.	1899-12-31 13:40:00	2	23
141	1899-12-31 13:05:00	1899-12-31 13:20:00	Cidade De Quelimane	11	2017	4	4	1	26	PRIMARY SCHOOL	2	Chuabo	2	1899-12-31 00:45:00	1899-12-31 07:00:00	0	0	1	0	0	0	1	0	0	0	1	0	0	1	0	0	0	1	2	2	1	4	3	3	3	3	4	3	1	Melhorar mas no horario do atendimento.	1899-12-31 13:55:00	2	24
142	1899-12-31 12:00:00	1899-12-31 12:30:00	Cidade De Quelimane	9	2017	4	5	2	54	PRIMARY SCHOOL	2	Chuabo	1	1899-12-31 00:15:00	1899-12-31 09:00:00	0	0	1	0	0	0	1	0	0	0	0	0	0	1	0	0	0	1	2	2	1	4	3	3	3	3	4	3	1	Demorei muito na bicha de consulta.	1899-12-31 13:00:00	2	24
143	1899-12-31 09:46:00	1899-12-31 10:05:00	Cidade De Quelimane	7	2017	3	2	1	37	SECONDARY SCHOOL	2	Chuabo	1	1899-12-31 00:30:00	1899-12-31 07:00:00	0	0	1	0	0	0	1	0	0	0	1	0	0	1	1	0	0	2	2	2	2	4	3	3	3	3	3	3	2	NA	1899-12-31 10:37:00	2	24
144	1899-12-31 07:20:00	1899-12-31 07:40:00	Cidade De Quelimane	3	2017	3	1	1	51	NONE	2	Chuabo	2	1899-12-31 00:30:00	1899-12-31 06:30:00	0	0	1	0	0	0	1	0	1	0	0	0	0	1	1	0	0	2	2	2	4	4	4	4	3	3	4	3	2	NA	1899-12-31 08:00:00	2	29
145	1899-12-31 13:30:00	1899-12-31 13:50:00	Cidade De Quelimane	5	2017	4	2	1	21	PRIMARY SCHOOL	2	Chuabo	1	1899-12-31 02:00:00	1899-12-31 07:45:00	0	0	1	0	0	0	0	1	0	0	0	0	0	1	0	0	0	1	1	2	1	3	2	2	2	2	2	2	1	Não temos casa de banhos aqui.	1899-12-31 14:20:00	2	16
146	1899-12-31 12:10:00	1899-12-31 12:28:00	Cidade De Quelimane	2	2018	4	4	2	42	PRIMARY SCHOOL	2	Chuabo	1	1899-12-31 01:30:00	1899-12-31 07:00:00	0	0	1	0	0	0	1	0	0	0	0	0	0	1	0	0	0	2	1	2	1	1	2	2	2	2	2	2	1	Melhoras mas no horário do atendimento	1899-12-31 13:00:00	2	14
147	1899-12-31 09:30:00	1899-12-31 09:53:00	Cidade De Quelimane	4	2018	3	8	1	29	PRIMARY SCHOOL	2	NHARINGA	2	1899-12-31 00:45:00	1899-12-31 07:50:00	0	0	1	0	0	0	1	0	0	0	0	0	1	1	1	0	0	2	2	2	2	4	3	3	3	3	3	3	2	NA	1899-12-31 10:36:00	2	24
148	1899-12-31 12:00:00	1899-12-31 12:20:00	Cidade De Quelimane	4	2018	4	3	1	45	SECONDARY SCHOOL	2	Lomue	1	1899-12-31 00:20:00	1899-12-31 09:00:00	0	0	1	0	0	0	1	0	0	0	0	0	0	1	1	0	0	1	2	2	1	1	2	2	2	2	2	2	1	Melhorar mas no horario do atendimento	1899-12-31 12:55:00	2	14
149	1899-12-31 10:45:00	1899-12-31 11:28:00	Cidade De Quelimane	6	2017	3	6	2	59	SECONDARY SCHOOL	2	Lomue	1	1899-12-31 00:15:00	1899-12-31 08:50:00	0	0	1	0	0	0	1	0	0	0	0	0	0	1	1	0	0	2	2	2	1	4	3	3	3	3	3	3	1	Os enfermeiros da aceitação devem ser mais organizados ao arrumar os processos, para evitar demoras.	1899-12-31 12:00:00	2	23
150	1899-12-31 09:24:00	1899-12-31 09:29:00	Cidade De Quelimane	12	2016	7	5	1	39	SECONDARY SCHOOL	2	Chuabo	1	1899-12-31 00:30:00	1899-12-31 08:00:00	0	0	1	0	0	0	1	0	0	0	0	0	0	1	0	0	0	1	2	2	4	4	4	4	4	4	4	3	3	NA	1899-12-31 09:42:00	2	31
151	1899-12-31 10:20:00	1899-12-31 10:40:00	Cidade De Quelimane	1	2018	3	2	1	30	SECONDARY SCHOOL	2	Chuabo	1	1899-12-31 01:00:00	1899-12-31 09:00:00	0	0	1	0	0	0	1	0	0	0	0	0	0	1	1	0	0	2	2	2	2	4	3	3	3	3	3	3	2	NA	1899-12-31 11:20:00	2	24
152	1899-12-31 10:05:00	1899-12-31 10:25:00	Cidade De Quelimane	4	2017	3	5	1	25	NONE	2	Chuabo	2	1899-12-31 01:00:00	1899-12-31 06:30:00	0	0	1	0	0	0	1	0	0	0	0	1	0	1	0	0	0	2	2	2	1	4	3	3	3	3	3	3	1	Eles devem começar atender mais cedo aos doentes ou aumentar o pessoal	1899-12-31 10:55:00	2	23
153	1899-12-31 11:00:00	1899-12-31 11:17:00	Cidade De Quelimane	12	2017	3	2	1	28	SECONDARY SCHOOL	2	Chuabo	1	1899-12-31 00:45:00	1899-12-31 09:45:00	0	0	1	0	0	0	1	0	0	0	0	1	0	1	1	0	0	2	2	2	2	4	3	3	3	3	3	3	2	NA	1899-12-31 12:00:00	2	24
154	1899-12-31 09:30:00	1899-12-31 10:00:00	Cidade De Quelimane	8	2017	4	6	1	30	PRIMARY SCHOOL	2	Lomue	1	1899-12-31 01:00:00	1899-12-31 08:00:00	0	0	1	0	0	0	1	0	0	0	0	0	1	1	0	0	0	2	2	2	2	4	3	3	3	3	4	3	2	NA	1899-12-31 10:37:00	2	25
155	1899-12-31 09:00:00	1899-12-31 09:50:00	Cidade De Quelimane	12	2016	8	1	1	37	PRIMARY SCHOOL	2	Maindo	2	1899-12-31 00:45:00	1899-12-31 07:00:00	0	0	1	0	0	0	1	0	0	0	0	0	0	1	0	0	0	2	2	2	3	3	4	4	3	3	4	3	1	Gostaria que Melhora-se no atendimento.	1899-12-31 10:15:00	2	27
156	1899-12-31 11:00:00	1899-12-31 11:23:00	Cidade De Quelimane	7	2017	3	3	1	21	PRIMARY SCHOOL	2	Chuabo	1	1899-12-31 00:30:00	1899-12-31 06:50:00	0	0	1	0	0	0	1	0	0	0	0	1	0	1	1	0	0	2	2	2	1	1	2	2	2	2	1	2	1	Ela deve fazer perguntas aos doentes Para saber se estamos a tomar bem ou não o TArv , se temos alguma preocupacao, eu queria falar que nao tenho apetite de comer mas fiquei limitada por causa da frieza dela	1899-12-31 11:59:00	2	13
157	1899-12-31 11:25:00	1899-12-31 11:40:00	Cidade De Quelimane	1	2017	3	2	2	33	NONE	2	Chuabo	2	1899-12-31 01:00:00	1899-12-31 08:00:00	0	0	1	0	1	0	1	0	0	0	0	0	0	1	0	1	0	2	2	2	2	4	3	3	3	3	3	3	2	NA	1899-12-31 12:00:00	2	24
158	1899-12-31 08:00:00	1899-12-31 08:27:00	Cidade De Quelimane	6	2017	3	4	1	36	NONE	2	Nharinga	2	1899-12-31 00:50:00	1899-12-31 07:20:00	0	0	1	0	0	0	1	0	0	0	0	0	0	1	0	0	0	2	2	2	4	4	3	3	3	3	4	3	2	NA	1899-12-31 09:00:00	2	27
159	1899-12-31 11:45:00	1899-12-31 12:11:00	Cidade De Quelimane	8	2017	3	3	1	40	PRIMARY SCHOOL	2	Chuabo	1	1899-12-31 00:50:00	1899-12-31 10:00:00	0	0	1	0	0	0	1	0	0	0	0	0	0	1	1	0	0	2	2	2	2	4	4	3	3	3	3	3	2	NA	1899-12-31 12:46:00	2	25
160	1899-12-31 09:00:00	1899-12-31 09:30:00	Cidade De Quelimane	4	2017	3	1	1	55	NONE	2	Lomue	2	1899-12-31 00:30:00	1899-12-31 08:00:00	0	0	1	0	0	0	1	0	0	0	0	0	1	1	1	0	0	2	2	2	2	4	4	3	3	3	4	3	2	NA	1899-12-31 09:55:00	2	26
161	1899-12-31 12:55:00	1899-12-31 13:21:00	Cidade De Quelimane	6	2017	3	3	1	26	SECONDARY SCHOOL	2	Chuabo	1	1899-12-31 00:50:00	1899-12-31 07:00:00	0	0	1	0	0	0	1	0	0	0	0	1	1	1	0	0	0	2	2	2	1	1	1	2	2	2	3	3	1	Que elas prestem mais atenção e deixar de conversar	1899-12-31 13:53:00	2	15
162	1899-12-31 12:00:00	1899-12-31 12:21:00	Cidade De Quelimane	9	2017	3	6	1	30	PRIMARY SCHOOL	2	Chuabo	1	1899-12-31 01:00:00	1899-12-31 09:00:00	0	0	1	0	0	0	1	0	0	0	0	1	0	1	1	0	0	2	2	2	1	3	2	2	2	2	2	2	1	Ela deve chegar mais cedo para começar cedo com as consultas.não se aceita porque Ela vive aqui na cidade.	1899-12-31 12:56:00	2	16
163	1899-12-31 08:30:00	1899-12-31 08:50:00	Cidade De Quelimane	11	2017	1	1	1	25	PRIMARY SCHOOL	2	Chuabo	2	1899-12-31 00:40:00	1899-12-31 07:00:00	0	0	1	0	0	0	1	0	0	0	0	0	0	1	1	0	0	2	2	2	2	4	3	3	3	3	3	3	2	NA	1899-12-31 09:25:00	2	24
164	1899-12-31 09:30:00	1899-12-31 10:00:00	Cidade De Quelimane	8	2017	4	1	2	39	PRIMARY SCHOOL	2	Lomue	1	1899-12-31 00:30:00	1899-12-31 07:00:00	0	0	1	0	0	0	1	0	0	0	0	0	1	1	0	0	0	2	2	2	1	4	3	3	3	3	4	3	1	Melhorar mas na demora do atendimento.	1899-12-31 10:30:00	2	24
165	1899-12-31 11:30:00	1899-12-31 11:45:00	Cidade De Quelimane	2	2017	3	3	1	38	PRIMARY SCHOOL	2	Mashua	1	1899-12-31 00:40:00	1899-12-31 10:30:00	0	0	1	0	0	0	1	0	0	0	0	0	0	1	0	0	0	2	2	2	4	4	4	4	3	3	3	3	2	NA	1899-12-31 12:00:00	2	28
166	1899-12-31 10:30:00	1899-12-31 10:50:00	Cidade De Quelimane	12	2017	3	7	1	46	PRIMARY SCHOOL	2	Chuabo	2	1899-12-31 00:30:00	1899-12-31 09:30:00	0	0	1	0	0	0	1	0	0	0	0	0	0	1	1	0	0	1	2	2	2	4	3	3	3	3	3	3	2	NA	1899-12-31 11:33:00	2	24
167	1899-12-31 12:13:00	1899-12-31 12:39:00	Cidade De Quelimane	3	2018	7	7	1	34	PRIMARY SCHOOL	2	Chuabo	1	1899-12-31 00:25:00	1899-12-31 11:30:00	0	0	1	0	0	0	1	0	1	0	0	0	0	0	0	0	0	1	2	2	4	4	4	4	4	4	4	4	3	NA	1899-12-31 13:18:00	2	32
168	1899-12-31 09:59:00	1899-12-31 10:25:00	Cidade De Quelimane	6	2017	4	5	1	24	SECONDARY SCHOOL	2	Chuabo	2	1899-12-31 00:20:00	1899-12-31 07:00:00	0	0	1	0	0	0	1	0	0	0	0	0	1	1	0	0	0	1	2	2	2	4	3	3	3	3	4	3	2	NA	1899-12-31 10:59:00	2	25
169	1899-12-31 11:24:00	1899-12-31 11:46:00	Cidade De Quelimane	4	2018	3	3	1	34	SECONDARY SCHOOL	2	Chuabo	1	1899-12-31 00:30:00	1899-12-31 10:45:00	0	0	1	0	0	0	1	1	0	0	0	0	0	1	1	1	0	2	2	2	4	4	3	3	3	3	2	3	2	NA	1899-12-31 12:30:00	2	25
170	1899-12-31 10:10:00	1899-12-31 10:30:00	Cidade De Quelimane	1	2018	4	4	2	35	PRIMARY SCHOOL	2	Cena	1	1899-12-31 04:00:00	1899-12-31 07:00:00	0	0	1	0	0	0	1	0	0	0	0	0	0	1	0	0	0	2	1	2	1	1	2	2	2	2	2	2	1	Melhoras no horário do atendimento.	1899-12-31 11:10:00	2	14
171	1899-12-31 12:21:00	1899-12-31 12:49:00	Cidade De Quelimane	6	2017	3	7	1	23	NONE	2	Chuabo	2	1899-12-31 00:40:00	1899-12-31 11:00:00	0	0	1	0	0	0	1	0	0	0	0	0	0	1	0	0	0	2	2	2	2	4	3	3	3	3	3	3	1	O tarv devem por nos plásticos para evitar que as pessoas vejam.	1899-12-31 13:20:00	2	24
172	1899-12-31 08:10:00	1899-12-31 08:24:00	Cidade De Quelimane	3	2017	4	1	1	26	PRIMARY SCHOOL	2	Chuabo	1	1899-12-31 00:30:00	1899-12-31 06:00:00	0	0	1	0	0	0	0	0	0	0	0	0	0	1	0	0	0	1	1	2	1	2	3	3	3	3	4	3	1	Pintar nosso hospital ta muito venho.	1899-12-31 08:40:00	2	22
173	1899-12-31 12:05:00	1899-12-31 12:10:00	Cidade De Quelimane	11	2016	6	1	2	52	NONE	2	Chuabo	2	1899-12-31 00:20:00	1899-12-31 06:00:00	0	0	1	0	0	0	1	0	0	0	0	0	0	1	1	0	0	1	2	2	1	4	3	3	3	3	4	3	1	Gostaria que fôssemos ajudado na parte de alimentação, porque esses comprimidos são muito fortes e nós saímos de casa sem comer nada.	1899-12-31 12:32:00	2	24
174	1899-12-31 11:26:00	1899-12-31 11:48:00	Pebane	2	2018	1	3	2	34	SECONDARY SCHOOL	2	Emuniga	1	1899-12-31 05:00:00	1899-12-31 04:00:00	0	0	1	0	0	0	0	0	1	0	0	0	1	1	0	0	0	1	2	2	1	4	3	3	3	3	3	3	1	Gostaria que houvesse um apoio aos doentes que estão em tratamento de HIV na parte de alimentação como por exemplo soja, também no transporte para pudermos deslocar-se da comunidade para Centro de saúde da vila sede.	1899-12-31 12:19:00	2	23
175	1899-12-31 11:25:00	1899-12-31 11:59:00	Cidade De Quelimane	3	2018	4	5	2	31	PRIMARY SCHOOL	2	Lomue	2	1899-12-31 00:30:00	1899-12-31 07:20:00	0	0	1	0	0	0	1	0	0	0	0	0	1	1	0	0	0	2	1	2	1	1	2	2	2	2	2	2	1	Melhorar mas no horario do atendimento da farmácia e da consulta	1899-12-31 12:25:00	2	14
176	1899-12-31 11:40:00	1899-12-31 11:50:00	Cidade De Quelimane	12	2016	8	3	1	34	SECONDARY SCHOOL	2	Chuabo	1	1899-12-31 01:30:00	1899-12-31 07:30:00	0	0	1	0	0	0	1	0	0	0	0	0	0	1	0	0	0	1	2	2	1	3	3	3	3	3	3	3	1	Gostaria que fossemos atendidos rapidos.	1899-12-31 12:00:00	2	22
177	1899-12-31 08:00:00	1899-12-31 08:20:00	Cidade De Quelimane	4	2017	3	3	1	36	SECONDARY SCHOOL	2	Maindou	1	1899-12-31 00:20:00	1899-12-31 07:00:00	0	0	1	0	0	0	0	0	1	0	0	0	0	1	0	0	0	2	2	2	2	4	3	4	3	3	4	3	2	NA	1899-12-31 08:45:00	2	26
178	1899-12-31 11:25:00	1899-12-31 11:35:00	Cidade De Quelimane	4	2017	4	5	1	33	NONE	2	Chuabo	2	1899-12-31 00:30:00	1899-12-31 07:00:00	0	0	1	0	0	0	0	0	0	0	0	1	0	1	0	0	0	2	2	2	1	4	3	3	3	3	3	3	1	Melhorar mas no horário de atendimento.	1899-12-31 11:50:00	2	23
179	1899-12-31 11:40:00	1899-12-31 11:59:00	Cidade De Quelimane	1	2017	3	6	1	27	SECONDARY SCHOOL	2	Chuabo	1	1899-12-31 00:10:00	1899-12-31 09:00:00	0	0	1	0	0	0	1	0	0	0	0	0	1	1	0	0	0	2	2	2	2	4	3	3	3	3	3	3	1	A farmacia deve demorar menos.Eles levam muito tempo para atender os pacientes.	1899-12-31 12:30:00	2	24
180	1899-12-31 12:10:00	1899-12-31 12:19:00	Cidade De Quelimane	12	2016	8	4	1	37	PRIMARY SCHOOL	2	Manhaua	1	1899-12-31 00:20:00	1899-12-31 09:30:00	0	0	1	0	0	0	1	0	0	0	0	0	1	1	0	0	0	2	2	2	1	4	4	4	3	4	3	3	1	Melhorar o tempo de espera.	1899-12-31 12:32:00	2	26
181	1899-12-31 10:20:00	1899-12-31 10:46:00	Cidade De Quelimane	8	2017	3	2	1	40	PRIMARY SCHOOL	2	Chuabo	2	1899-12-31 01:00:00	1899-12-31 08:20:00	0	0	1	0	0	0	1	0	0	0	0	0	0	1	1	0	0	2	2	2	2	4	2	3	3	3	3	3	2	NA	1899-12-31 11:20:00	2	23
182	1899-12-31 11:25:00	1899-12-31 11:45:00	Cidade De Quelimane	2	2018	3	3	2	43	PRIMARY SCHOOL	2	Mapebane	2	1899-12-31 00:15:00	1899-12-31 07:50:00	0	0	1	0	0	0	1	0	0	0	0	0	1	1	1	0	0	2	2	2	1	2	2	2	2	2	2	2	1	Eles devem ter mais atenção com os cartões dos pacientes.	1899-12-31 12:27:00	2	15
183	1899-12-31 14:10:00	1899-12-31 14:35:00	Cidade De Quelimane	6	2017	4	3	1	32	NONE	2	Chuabo	3	1899-12-31 00:30:00	1899-12-31 06:00:00	0	0	1	0	0	0	1	1	0	0	0	0	0	1	0	0	0	2	2	2	1	1	1	1	1	1	1	1	1	Mundar as pessoas que nos atende nao atende bem.	1899-12-31 15:00:00	2	8
184	1899-12-31 12:59:00	1899-12-31 13:30:00	Cidade De Quelimane	8	2017	4	8	1	32	PRIMARY SCHOOL	2	Chuabo	1	1899-12-31 01:00:00	1899-12-31 06:00:00	0	0	1	0	0	0	1	0	0	0	0	0	0	1	0	0	0	1	1	2	1	1	2	2	2	2	2	2	1	Melhorar mas no atendimento e más na privacidade.	1899-12-31 13:59:00	2	14
185	1899-12-31 08:17:00	1899-12-31 08:30:00	Cidade De Quelimane	3	2017	3	2	1	32	PRIMARY SCHOOL	2	Chuabo	1	1899-12-31 00:30:00	1899-12-31 05:45:00	0	0	1	0	0	0	1	0	0	0	0	0	0	1	0	0	0	2	2	2	1	1	2	2	2	2	3	3	1	Eles devem abrir e atenderar cedo. Tem de parar de conversar nas horas de trabalho.	1899-12-31 08:50:00	2	16
186	1899-12-31 11:40:00	1899-12-31 12:00:00	Cidade De Quelimane	5	2017	4	6	1	41	PRIMARY SCHOOL	2	Chuabo	2	1899-12-31 00:30:00	1899-12-31 10:00:00	0	0	1	0	0	0	1	0	0	0	0	0	0	1	0	0	0	1	2	2	4	2	3	3	3	3	4	3	1	Em termo de limpeza achei o hospital sujo.	1899-12-31 12:25:00	2	25
187	1899-12-31 12:20:00	1899-12-31 12:46:00	Cidade De Quelimane	8	2017	4	5	2	45	UNIVERSITY	2	Chuabo	1	1899-12-31 00:20:00	1899-12-31 11:00:00	0	0	1	0	0	0	1	0	0	0	0	0	0	1	0	0	0	1	2	2	2	4	3	3	3	3	4	3	2	NA	1899-12-31 13:35:00	2	25
188	1899-12-31 12:50:00	1899-12-31 13:11:00	Cidade De Quelimane	4	2018	3	4	1	32	SECONDARY SCHOOL	1	NA	1	1899-12-31 00:30:00	1899-12-31 11:40:00	0	0	1	0	0	0	0	1	0	0	0	0	1	0	1	0	0	1	2	2	4	4	3	3	3	3	3	3	2	NA	1899-12-31 13:56:00	2	26
189	1899-12-31 10:53:00	1899-12-31 11:05:00	Cidade De Quelimane	11	2016	7	3	1	22	NONE	2	Nharinga	2	1899-12-31 01:00:00	1899-12-31 08:00:00	0	0	1	0	0	0	0	1	0	0	0	1	0	0	0	0	0	2	2	2	3	4	3	3	4	3	4	4	3	NA	1899-12-31 11:21:00	2	28
190	1899-12-31 08:40:00	1899-12-31 09:34:00	Cidade De Quelimane	11	2016	8	1	1	35	SECONDARY SCHOOL	2	Chuabo	1	1899-12-31 00:30:00	1899-12-31 06:50:00	0	0	1	0	0	0	1	1	0	0	0	1	0	0	0	0	0	2	1	2	3	4	2	2	2	2	3	3	1	Aumentar o número de funcionarios para o atendimeto ser rápido	1899-12-31 07:46:00	2	21
191	1899-12-31 10:40:00	1899-12-31 11:05:00	Cidade De Quelimane	1	2017	4	1	1	32	UNIVERSITY	2	Chuabo	1	1899-12-31 00:30:00	1899-12-31 09:50:00	0	0	1	0	0	0	0	0	0	0	1	0	0	1	0	0	0	1	1	2	2	4	3	3	3	3	4	3	1	Melhorar casa de banhos.pintar o hospital. Aumentar mas cadeiras.	1899-12-31 11:20:00	2	25
192	1899-12-31 09:04:00	1899-12-31 09:22:00	Cidade De Quelimane	1	2018	3	1	2	29	PRIMARY SCHOOL	2	Lomue	1	1899-12-31 00:20:00	1899-12-31 06:50:00	0	0	1	0	1	0	1	0	0	0	0	0	0	1	1	0	0	2	2	2	2	4	3	3	3	3	3	3	2	NA	1899-12-31 10:03:00	2	24
193	1899-12-31 11:40:00	1899-12-31 11:48:00	Cidade De Quelimane	11	2016	7	4	1	22	PRIMARY SCHOOL	2	Lomwé	1	1899-12-31 01:00:00	1899-12-31 08:00:00	0	0	1	0	0	0	0	1	0	0	0	1	0	0	0	0	0	2	2	2	3	4	4	4	4	4	4	4	3	NA	1899-12-31 12:04:00	2	31
194	1899-12-31 08:50:00	1899-12-31 09:18:00	Cidade De Quelimane	4	2017	3	6	2	24	NONE	2	Chuabo	2	1899-12-31 00:40:00	1899-12-31 08:00:00	0	0	1	0	0	0	1	0	1	0	0	0	0	1	0	0	0	2	2	2	2	4	4	3	3	3	4	3	2	NA	1899-12-31 09:40:00	2	26
195	1899-12-31 13:20:00	1899-12-31 13:45:00	Cidade De Quelimane	6	2017	4	7	1	27	PRIMARY SCHOOL	2	Cena	1	1899-12-31 00:40:00	1899-12-31 08:00:00	0	0	1	0	0	0	1	0	0	0	0	0	0	1	0	0	0	2	1	2	1	1	2	2	2	2	2	2	1	Melhorar mas no horario de atendimento e dar prioridade os pacientes que chegam cedo.	1899-12-31 14:20:00	2	14
196	1899-12-31 09:50:00	1899-12-31 10:04:00	Cidade De Quelimane	3	2017	3	6	1	22	PRIMARY SCHOOL	2	Chuabo	2	1899-12-31 01:00:00	1899-12-31 08:00:00	0	0	1	0	0	0	1	0	0	0	0	1	0	1	0	0	0	2	2	2	2	4	4	4	3	3	3	3	2	NA	1899-12-31 10:20:00	2	26
197	1899-12-31 10:00:00	1899-12-31 10:21:00	Cidade De Quelimane	8	2017	3	5	1	30	NONE	2	Chuabo	2	1899-12-31 00:30:00	1899-12-31 09:00:00	0	0	1	0	0	0	1	0	0	0	0	0	0	1	1	0	0	2	2	2	2	4	3	3	3	3	3	3	2	NA	1899-12-31 10:53:00	2	24
198	1899-12-31 12:00:00	1899-12-31 12:20:00	Cidade De Quelimane	8	2017	3	6	1	25	PRIMARY SCHOOL	2	Lomue	2	1899-12-31 00:45:00	1899-12-31 11:00:00	1	0	1	0	0	0	1	0	0	0	0	0	1	1	1	0	0	2	2	2	2	4	3	3	3	3	3	3	2	NA	1899-12-31 12:55:00	2	24
199	1899-12-31 11:59:00	1899-12-31 12:10:00	Cidade De Quelimane	4	2017	4	6	1	25	PRIMARY SCHOOL	2	Chuabo	1	1899-12-31 01:00:00	1899-12-31 07:00:00	0	0	1	0	0	0	0	0	0	0	0	1	0	1	0	0	0	1	2	2	1	2	3	3	3	3	4	3	1	Melhorar mas no atendimento.sermos bem atendidos	1899-12-31 12:25:00	2	22
200	1899-12-31 13:35:00	1899-12-31 14:00:00	Cidade De Quelimane	3	2018	4	7	1	37	SECONDARY SCHOOL	1	NA	1	1899-12-31 01:10:00	1899-12-31 13:30:00	0	0	1	0	0	0	1	0	0	0	0	0	0	1	0	0	0	1	2	2	2	4	3	3	3	3	4	3	2	NA	1899-12-31 14:27:00	2	25
201	1899-12-31 09:15:00	1899-12-31 09:40:00	Cidade De Quelimane	1	2018	8	2	1	21	PRIMARY SCHOOL	2	Chuabo	1	1899-12-31 01:00:00	1899-12-31 06:00:00	0	0	1	0	0	0	1	0	0	0	0	0	0	1	0	0	0	2	2	2	1	2	2	2	2	2	3	3	1	Gostaria que reduzissem o tempo de espera na bicha de farmacia.	1899-12-31 10:07:00	2	17
202	1899-12-31 10:55:00	1899-12-31 11:20:00	Cidade De Quelimane	4	2018	4	2	1	38	PRIMARY SCHOOL	2	Chuabo	1	1899-12-31 00:15:00	1899-12-31 09:00:00	0	0	1	0	0	0	1	0	0	0	0	0	0	1	0	0	0	1	2	2	2	4	4	3	3	3	4	3	2	NA	1899-12-31 11:45:00	2	26
203	1899-12-31 10:40:00	1899-12-31 10:55:00	Cidade De Quelimane	3	2017	4	7	1	27	PRIMARY SCHOOL	1	NA	1	1899-12-31 00:30:00	1899-12-31 07:00:00	0	0	1	0	0	0	0	0	0	0	0	1	0	1	0	0	0	1	1	2	1	3	3	3	3	3	4	3	1	Não temos casa de banhos aqui no hospital.	1899-12-31 11:10:00	2	23
204	1899-12-31 14:35:00	1899-12-31 14:55:00	Cidade De Quelimane	5	2017	4	3	1	23	PRIMARY SCHOOL	2	Chuabo	2	1899-12-31 00:45:00	1899-12-31 07:00:00	0	0	1	0	0	0	0	0	0	0	1	0	0	1	0	0	1	2	1	2	1	3	3	2	2	2	2	2	1	Tamos a passar mal sem casa de banhos.	1899-12-31 15:00:00	2	17
205	1899-12-31 12:00:00	1899-12-31 12:20:00	Cidade De Quelimane	12	2017	4	6	1	36	PRIMARY SCHOOL	2	Chuabo	1	1899-12-31 02:00:00	1899-12-31 10:20:00	0	0	1	0	0	0	1	0	0	0	0	0	0	1	0	0	0	1	2	2	2	4	3	3	3	3	4	3	2	NA	1899-12-31 12:45:00	2	25
206	1899-12-31 14:00:00	1899-12-31 14:20:00	Cidade De Quelimane	2	2018	3	5	1	18	PRIMARY SCHOOL	2	Lomue	2	1899-12-31 00:20:00	1899-12-31 13:10:00	0	0	1	0	1	0	1	1	0	0	0	0	0	1	0	1	0	2	2	2	4	4	3	3	3	3	3	3	2	NA	1899-12-31 14:57:00	2	26
207	1899-12-31 10:37:00	1899-12-31 10:48:00	Cidade De Quelimane	11	2016	7	6	1	20	PRIMARY SCHOOL	2	Chuabo	1	1899-12-31 01:00:00	1899-12-31 10:00:00	0	0	1	0	0	0	1	0	0	0	0	0	0	1	0	0	0	2	2	2	4	4	4	4	4	4	4	4	1	Os enfermeiros devem chegar cedo para não nos fazerem demorar quando chegamos cedo.	1899-12-31 11:04:00	2	32
208	1899-12-31 08:42:00	1899-12-31 10:26:00	Cidade De Quelimane	11	2016	8	3	1	21	PRIMARY SCHOOL	2	Chuabo	2	1899-12-31 01:00:00	1899-12-31 06:00:00	0	0	1	0	0	0	1	1	0	0	0	1	0	0	0	0	0	2	2	2	1	4	4	4	4	4	4	3	1	Gostaria que nos atenderam rápido ficamos muito tempo na bicha até crianças começarem a chrar.	1899-12-31 10:38:00	2	28
209	1899-12-31 12:59:00	1899-12-31 13:20:00	Cidade De Quelimane	12	2017	4	7	2	27	PRIMARY SCHOOL	2	Lomue	2	1899-12-31 00:30:00	1899-12-31 12:30:00	0	0	1	0	0	0	0	1	0	0	0	0	0	1	0	0	0	1	2	2	4	4	3	3	3	3	4	3	2	NA	1899-12-31 13:55:00	2	27
210	1899-12-31 11:15:00	1899-12-31 11:26:00	Cidade De Quelimane	11	2016	8	4	1	32	PRIMARY SCHOOL	2	Chuabo	2	1899-12-31 00:30:00	1899-12-31 07:00:00	0	0	1	0	0	0	1	1	0	0	0	1	0	0	0	0	0	2	2	2	1	3	3	3	3	3	3	3	1	Diminuir tempo de espera na bicha	1899-12-31 11:44:00	2	22
211	1899-12-31 10:00:00	1899-12-31 10:16:00	Cidade De Quelimane	12	2016	8	7	1	39	SECONDARY SCHOOL	2	Chuaba	1	1899-12-31 01:00:00	1899-12-31 07:30:00	0	0	1	0	0	0	1	0	0	0	0	1	0	0	0	0	0	2	2	2	3	4	4	4	4	4	4	4	1	Gostararia que ela mudasse de comportamento .	1899-12-31 10:28:00	2	31
212	1899-12-31 08:30:00	1899-12-31 08:51:00	Cidade De Quelimane	4	2018	3	1	2	32	SECONDARY SCHOOL	2	Chuabo	1	1899-12-31 00:40:00	1899-12-31 07:30:00	0	0	1	0	0	0	1	0	1	0	0	0	0	1	1	0	0	2	2	2	4	4	3	3	3	3	3	3	2	NA	1899-12-31 09:33:00	2	26
213	1899-12-31 10:30:00	1899-12-31 10:48:00	Cidade De Quelimane	11	2016	8	6	1	23	PRIMARY SCHOOL	2	Chuabo	2	1899-12-31 00:40:00	1899-12-31 06:09:00	0	0	1	0	0	0	1	1	0	0	0	1	0	0	0	0	0	2	2	2	1	3	3	3	3	3	4	3	2	NA	1899-12-31 10:59:00	2	23
214	1899-12-31 11:25:00	1899-12-31 11:52:00	Cidade De Quelimane	6	2017	3	2	1	29	SECONDARY SCHOOL	2	Lomue	1	1899-12-31 00:30:00	1899-12-31 10:00:00	0	0	1	0	0	0	1	0	0	0	0	0	0	1	0	0	0	2	2	2	2	4	3	3	3	3	4	3	2	NA	1899-12-31 12:33:00	2	25
215	1899-12-31 12:20:00	1899-12-31 12:38:00	Cidade De Quelimane	12	2017	3	3	1	19	PRIMARY SCHOOL	2	Chuabo	2	1899-12-31 00:45:00	1899-12-31 08:00:00	0	0	1	0	0	0	1	0	0	0	0	1	0	1	1	0	0	1	2	2	1	2	2	2	2	2	2	2	1	Ela deve ser mais rápida e flexível.	1899-12-31 13:16:00	2	15
216	1899-12-31 09:41:00	1899-12-31 09:59:00	Cidade De Quelimane	5	2017	3	5	1	30	NONE	2	Manhaua	2	1899-12-31 01:00:00	1899-12-31 05:00:00	0	0	1	0	0	0	1	0	0	0	0	0	0	1	1	0	0	2	2	2	1	4	3	3	3	3	3	3	1	As consultas devem começar mais cedo.mais eu entendo hoje choveu muito.	1899-12-31 10:23:00	2	23
217	1899-12-31 11:27:00	1899-12-31 11:32:00	Cidade De Quelimane	12	2016	7	6	1	21	SECONDARY SCHOOL	2	Sena	1	1899-12-31 00:25:00	1899-12-31 09:00:00	0	0	1	0	0	0	1	0	0	0	0	1	0	0	0	0	0	1	2	2	4	4	4	4	4	4	4	4	1	Que tivesse duas portas de atendimento para Ccr nao ficar muita aglomeração.	1899-12-31 11:46:00	2	32
218	1899-12-31 11:13:00	1899-12-31 11:16:00	Cidade De Quelimane	12	2016	7	7	1	21	SECONDARY SCHOOL	2	Chuabo	1	1899-12-31 00:25:00	1899-12-31 06:30:00	0	0	1	0	0	0	1	0	0	0	0	1	0	0	0	0	0	1	2	2	3	4	4	4	4	4	4	4	1	Deveriam começar a atender os pacientes cedo. Nós saímos de casa cedo e quando chegamos aqui temos que esperar uma eternidade para sermos atendidas.	1899-12-31 11:29:00	2	31
219	1899-12-31 08:07:00	1899-12-31 08:13:00	Cidade De Quelimane	12	2016	7	1	1	50	PRIMARY SCHOOL	2	Muniga	1	1899-12-31 00:20:00	1899-12-31 06:30:00	0	0	1	0	0	0	1	0	0	0	0	0	0	1	0	0	0	2	2	2	4	4	4	4	4	4	4	4	1	O atendimento deve ser sempre assim,sem demora e muita simpatia.	1899-12-31 08:27:00	2	32
220	1899-12-31 08:30:00	1899-12-31 08:37:00	Cidade De Quelimane	12	2016	8	5	1	30	SECONDARY SCHOOL	2	Chuabo	1	1899-12-31 00:30:00	1899-12-31 08:00:00	0	0	1	0	0	0	1	0	0	0	0	0	0	1	0	0	0	2	2	2	4	4	4	4	4	4	4	4	3	NA	1899-12-31 08:49:00	2	32
221	1899-12-31 09:05:00	1899-12-31 09:25:00	Cidade De Quelimane	12	2017	4	4	1	25	PRIMARY SCHOOL	2	Chuabo	1	1899-12-31 00:15:00	1899-12-31 08:50:00	0	0	1	0	0	0	1	1	0	0	0	0	0	1	0	0	0	1	2	2	4	4	3	3	3	3	4	3	2	NA	1899-12-31 09:55:00	2	27
222	1899-12-31 10:50:00	1899-12-31 11:08:00	Cidade De Quelimane	2	2017	3	2	1	47	PRIMARY SCHOOL	2	Lomue	1	1899-12-31 00:40:00	1899-12-31 06:00:00	0	0	1	0	0	0	1	0	0	0	0	0	1	1	0	0	0	2	2	2	1	4	4	3	3	3	3	3	1	Gostaria aumentarmais enfermeiros para evitar demoras.	1899-12-31 11:20:00	2	24
223	1899-12-31 09:00:00	1899-12-31 09:11:00	Cidade De Quelimane	3	2017	4	2	2	49	SECONDARY SCHOOL	2	Chuabo	1	1899-12-31 00:15:00	1899-12-31 06:12:00	0	0	1	0	0	0	1	0	0	0	0	0	0	1	0	0	0	1	1	2	1	3	2	3	3	3	3	3	1	Melhorar mas na prioridade dar os que chegarão cedo.	1899-12-31 09:25:00	2	21
224	1899-12-31 10:45:00	1899-12-31 11:00:00	Cidade De Quelimane	2	2017	3	7	1	18	NONE	2	Chuabo	2	1899-12-31 00:50:00	1899-12-31 08:00:00	0	0	1	0	0	0	1	0	0	0	1	0	1	1	0	0	0	1	2	2	1	4	4	3	3	3	3	3	1	O hospital tem por bebedores para os doentes.	1899-12-31 11:24:00	2	24
225	1899-12-31 09:55:00	1899-12-31 10:10:00	Cidade De Quelimane	2	2017	3	6	1	30	PRIMARY SCHOOL	2	Chuabo	2	1899-12-31 01:00:00	1899-12-31 08:00:00	0	0	1	0	0	0	1	0	0	0	0	0	0	1	0	0	0	2	2	2	2	4	3	3	3	3	3	3	1	O hospital precisa de mandar fazer bancos para nós sentarmos m	1899-12-31 10:32:00	2	24
226	1899-12-31 09:30:00	1899-12-31 09:40:00	Cidade De Quelimane	3	2017	4	3	1	46	NONE	2	Chuabo	2	1899-12-31 00:30:00	1899-12-31 08:00:00	0	0	1	0	0	0	1	0	1	0	0	0	0	1	0	0	0	1	2	2	2	3	3	3	3	3	4	3	1	Pintar o hospital para estar mas bonito.aumentar mas bancos pra centarmos.	1899-12-31 09:59:00	2	24
227	1899-12-31 10:40:00	1899-12-31 10:59:00	Cidade De Quelimane	4	2017	4	4	1	26	SECONDARY SCHOOL	1	NA	1	1899-12-31 00:20:00	1899-12-31 06:00:00	0	0	1	0	0	0	1	0	0	0	0	0	0	1	0	0	0	1	1	2	1	1	2	2	2	2	2	2	1	Mundar de enfermeiro.	1899-12-31 11:15:00	2	14
228	1899-12-31 08:05:00	1899-12-31 08:20:00	Cidade De Quelimane	3	2017	4	5	2	55	PRIMARY SCHOOL	2	Chuabo	2	1899-12-31 03:00:00	1899-12-31 07:00:00	0	0	1	0	0	0	0	0	1	0	0	0	0	1	0	0	0	1	2	2	2	4	3	3	3	3	4	3	1	Melhorar mas a limpeza das casas de banhos e termos água para beber as vezes não sai água .	1899-12-31 08:45:00	2	25
229	1899-12-31 09:00:00	1899-12-31 09:20:00	Cidade De Quelimane	3	2018	3	1	1	29	SECONDARY SCHOOL	2	Chuabo	1	1899-12-31 00:20:00	1899-12-31 06:00:00	0	0	1	0	0	0	1	0	0	0	1	0	0	1	1	0	0	2	2	2	1	4	3	3	3	3	3	3	1	Ela deve demorar menos tempo com a consulta.ela trata bem só leva muito tempo na consulta.leva mais ou menos 50minutos	1899-12-31 10:00:00	2	23
230	1899-12-31 09:46:00	1899-12-31 10:10:00	Cidade De Quelimane	4	2017	4	3	1	21	SECONDARY SCHOOL	2	Chuabo	1	1899-12-31 00:30:00	1899-12-31 06:00:00	0	0	1	0	0	0	0	0	0	0	0	1	0	1	0	0	0	1	1	2	1	2	2	2	2	2	3	2	1	Cumprir com horário e respeitar os pacientes.	1899-12-31 10:30:00	2	16
231	1899-12-31 09:30:00	1899-12-31 09:48:00	Cidade De Quelimane	3	2018	3	5	1	24	PRIMARY SCHOOL	2	Nharinga	2	1899-12-31 00:20:00	1899-12-31 08:00:00	0	0	1	0	0	0	1	0	0	0	0	0	1	1	1	0	0	2	2	2	2	4	3	3	3	3	3	3	2	NA	1899-12-31 10:30:00	2	24
232	1899-12-31 11:25:00	1899-12-31 11:59:00	Cidade De Quelimane	1	2018	4	5	2	54	PRIMARY SCHOOL	2	Lomue	1	1899-12-31 00:15:00	1899-12-31 07:03:00	0	0	1	0	0	0	1	0	0	0	0	0	1	1	0	0	0	2	1	2	1	1	2	2	2	2	2	2	1	Melhorar no horario do atendimento e também mundar de enfermeiro no laboratório. Aumentar o hospital é pequeno demais	1899-12-31 12:35:00	2	14
233	1899-12-31 09:15:00	1899-12-31 09:30:00	Cidade De Quelimane	3	2017	3	3	1	29	PRIMARY SCHOOL	2	Chuabo	2	1899-12-31 00:45:00	1899-12-31 07:00:00	0	0	1	1	1	0	1	1	0	0	0	0	0	1	1	0	0	2	2	2	2	4	4	4	3	3	4	3	2	NA	1899-12-31 09:50:00	2	27
234	1899-12-31 11:52:00	1899-12-31 12:05:00	Cidade De Quelimane	1	2017	4	3	1	38	NONE	2	Chuabo	2	1899-12-31 00:20:00	1899-12-31 07:00:00	0	0	1	0	0	0	0	0	0	0	0	0	0	1	0	0	0	2	1	2	1	1	1	2	2	2	2	2	1	Melhorar no atendimento e muita descriminação aqui so atende que tem dinheiro ou quem conhece.	1899-12-31 12:25:00	2	13
235	1899-12-31 13:15:00	1899-12-31 13:35:00	Cidade De Quelimane	2	2018	4	5	2	55	SECONDARY SCHOOL	2	Cena	1	1899-12-31 00:10:00	1899-12-31 13:00:00	0	0	1	0	0	0	1	0	0	0	0	0	0	1	0	0	0	1	2	2	4	4	3	3	3	3	4	3	2	NA	1899-12-31 14:15:00	2	27
236	1899-12-31 09:10:00	1899-12-31 09:23:00	Cidade De Quelimane	11	2016	7	5	2	40	SECONDARY SCHOOL	2	Lomwé	1	1899-12-31 00:25:00	1899-12-31 07:30:00	0	0	1	0	0	0	1	0	1	0	0	0	1	0	0	0	0	2	2	2	4	4	4	4	4	4	4	4	3	NA	1899-12-31 09:37:00	2	32
237	1899-12-31 10:45:00	1899-12-31 11:00:00	Cidade De Quelimane	3	2017	3	7	1	38	SECONDARY SCHOOL	2	Chuabo	1	1899-12-31 01:00:00	1899-12-31 06:00:00	0	0	1	0	0	0	1	0	0	0	0	0	0	1	0	0	0	2	2	2	1	4	3	3	3	3	3	3	1	Aumentar mais enfermeiros Para evitar atrasos.	1899-12-31 11:20:00	2	23
238	1899-12-31 11:20:00	1899-12-31 11:50:00	Cidade De Quelimane	7	2017	4	7	2	32	PRIMARY SCHOOL	2	Chuabo	1	1899-12-31 00:20:00	1899-12-31 08:10:00	0	0	1	0	0	0	1	0	0	0	0	0	0	1	0	0	0	1	1	2	1	1	2	2	2	2	1	2	1	Melhorar mas no atendimento pricipalmente na recepção.	1899-12-31 12:35:00	2	13
239	1899-12-31 10:45:00	1899-12-31 11:20:00	Cidade De Quelimane	8	2017	4	2	1	27	PRIMARY SCHOOL	2	Chuabo	2	1899-12-31 00:45:00	1899-12-31 07:00:00	0	0	1	0	0	0	1	0	1	0	0	0	0	1	0	0	0	1	2	2	1	1	2	2	2	2	2	2	1	Da demora no atendimento.	1899-12-31 11:50:00	2	14
240	1899-12-31 09:50:00	1899-12-31 10:10:00	Cidade De Quelimane	2	2017	4	5	1	28	NONE	2	Bajone	2	1899-12-31 00:40:00	1899-12-31 08:00:00	0	0	1	0	0	0	0	0	0	0	1	0	0	1	0	0	0	2	2	2	1	3	3	3	3	3	4	3	1	Melhoras mas os bancos que centamos não são confortáveis para nós mulheres grávidas.	1899-12-31 10:23:00	2	23
241	1899-12-31 10:10:00	1899-12-31 10:30:00	Cidade De Quelimane	12	2017	4	5	1	20	PRIMARY SCHOOL	2	Chuabo	1	1899-12-31 00:15:00	1899-12-31 07:00:00	0	0	1	0	0	0	1	0	0	0	0	1	0	1	0	0	0	2	1	2	1	1	2	2	2	2	2	2	1	Melhorar mas no horário do atendimento e aumentar nosso hospital é muito pequeno.	1899-12-31 11:00:00	2	14
242	1899-12-31 10:00:00	1899-12-31 10:26:00	Cidade De Quelimane	4	2017	3	7	1	29	SECONDARY SCHOOL	2	Chuabo	1	1899-12-31 00:30:00	1899-12-31 09:30:00	0	0	1	0	0	0	1	0	0	0	0	0	0	1	0	0	0	2	2	2	3	4	3	3	3	3	3	3	1	Sugestao:o hospital tem aumentar bancos para os pacientes. Os que existem sao poucos e também Por torneiras de água para os pacientes.	1899-12-31 10:48:00	2	25
243	1899-12-31 12:10:00	1899-12-31 12:30:00	Cidade De Quelimane	1	2017	3	3	1	24	NONE	2	Sena	2	1899-12-31 01:00:00	1899-12-31 07:00:00	1	1	0	0	0	0	1	0	0	0	0	1	1	1	1	0	0	2	2	2	1	4	3	4	3	3	4	3	2	NA	1899-12-31 13:00:00	2	25
244	1899-12-31 10:45:00	1899-12-31 11:20:00	Cidade De Quelimane	8	2017	4	4	1	24	SECONDARY SCHOOL	2	Chuabo	1	1899-12-31 00:30:00	1899-12-31 08:20:00	0	0	1	0	0	0	1	0	0	0	0	1	0	1	0	0	0	1	2	2	2	4	3	3	3	3	4	3	2	NA	1899-12-31 11:50:00	2	25
245	1899-12-31 09:50:00	1899-12-31 10:20:00	Cidade De Quelimane	11	2017	4	5	2	37	UNIVERSITY	1	NA	1	1899-12-31 00:15:00	1899-12-31 07:00:00	0	0	1	0	0	0	1	0	0	0	0	0	0	1	0	0	0	1	2	2	2	4	3	3	3	3	4	3	2	NA	1899-12-31 10:55:00	2	25
246	1899-12-31 13:25:00	1899-12-31 13:44:00	Cidade De Quelimane	2	2018	3	9	2	31	PRIMARY SCHOOL	2	Sena	1	1899-12-31 00:45:00	1899-12-31 12:45:00	0	0	1	0	0	0	1	0	0	0	0	0	0	1	1	1	0	2	2	2	4	4	3	3	3	3	3	3	2	NA	1899-12-31 14:23:00	2	26
247	1899-12-31 08:20:00	1899-12-31 08:45:00	Cidade De Quelimane	9	2017	3	4	2	42	SECONDARY SCHOOL	2	Macue	1	1899-12-31 00:15:00	1899-12-31 07:40:00	0	0	1	0	0	0	1	0	0	0	0	0	1	1	1	0	0	2	2	2	2	4	3	3	3	3	3	3	2	NA	1899-12-31 09:07:00	2	24
248	1899-12-31 10:10:00	1899-12-31 10:30:00	Cidade De Quelimane	7	2017	4	2	1	31	PRIMARY SCHOOL	1	NA	1	1899-12-31 00:35:00	1899-12-31 07:00:00	0	0	1	0	0	0	1	0	0	0	1	0	0	1	0	0	0	1	2	2	1	4	3	3	3	3	4	3	1	Melhorar mas no horario do atendimento.	1899-12-31 11:00:00	2	24
249	1899-12-31 10:45:00	1899-12-31 10:59:00	Cidade De Quelimane	5	2017	4	5	2	46	UNIVERSITY	2	Cena	1	1899-12-31 00:30:00	1899-12-31 08:00:00	0	0	1	0	1	0	1	0	1	0	0	0	0	1	0	0	0	2	2	2	2	3	3	3	3	3	4	3	1	Aumentar mas enfermeiro e o hospital .	1899-12-31 11:15:00	2	24
250	1899-12-31 12:45:00	1899-12-31 13:15:00	Cidade De Quelimane	6	2017	4	2	1	28	NONE	2	Chuabo	3	1899-12-31 00:50:00	1899-12-31 07:00:00	0	0	1	0	0	0	1	0	0	0	0	1	0	1	0	0	0	2	2	2	1	1	2	2	2	2	2	2	1	Precisamos de mas tempo para falamos das nossas dúvidas sobre a doença. Mas não temos.	1899-12-31 13:55:00	2	14
251	1899-12-31 08:50:00	1899-12-31 09:10:00	Cidade De Quelimane	2	2018	3	1	2	30	PRIMARY SCHOOL	2	Chuabo	2	1899-12-31 00:30:00	1899-12-31 07:00:00	0	0	1	0	0	0	1	0	0	0	0	0	1	1	1	0	0	1	2	2	2	4	3	3	3	3	3	3	2	NA	1899-12-31 09:48:00	2	24
252	1899-12-31 10:25:00	1899-12-31 10:45:00	Cidade De Quelimane	4	2017	3	2	1	20	SECONDARY SCHOOL	1	NA	1	1899-12-31 00:10:00	1899-12-31 06:30:00	1	1	0	0	1	0	1	0	0	0	1	0	1	1	1	0	0	1	2	2	1	4	3	3	3	3	3	3	2	NA	1899-12-31 11:10:00	2	23
253	1899-12-31 10:27:00	1899-12-31 10:50:00	Cidade De Quelimane	6	2017	4	1	1	27	PRIMARY SCHOOL	2	Chuabo	3	1899-12-31 00:45:00	1899-12-31 07:00:00	0	0	1	0	0	0	1	0	0	0	1	0	0	1	0	0	0	2	1	2	1	1	2	2	2	2	2	2	1	Atrasos no atendimento. E na CPN não respeitao os pacientes.	1899-12-31 11:30:00	2	14
254	1899-12-31 10:02:00	1899-12-31 10:22:00	Cidade De Quelimane	2	2018	3	2	1	38	PRIMARY SCHOOL	2	Lomue	2	1899-12-31 00:30:00	1899-12-31 08:50:00	0	0	1	0	0	0	0	0	0	0	0	0	1	0	0	0	0	2	2	2	2	4	3	3	3	3	3	3	2	NA	1899-12-31 11:05:00	2	24
255	1899-12-31 12:45:00	1899-12-31 13:10:00	Cidade De Quelimane	12	2017	4	3	1	30	PRIMARY SCHOOL	2	Chuabo	1	1899-12-31 00:15:00	1899-12-31 12:00:00	0	0	1	0	0	0	1	0	0	0	0	0	0	1	0	0	0	1	2	2	4	4	3	3	3	3	4	3	2	NA	1899-12-31 13:40:00	2	27
256	1899-12-31 08:48:00	1899-12-31 09:20:00	Cidade De Quelimane	1	2018	4	3	2	46	PRIMARY SCHOOL	2	Chuabo	1	1899-12-31 00:20:00	1899-12-31 08:00:00	0	0	1	0	0	0	1	0	1	0	0	0	0	1	0	0	0	1	2	2	4	4	3	3	3	3	4	3	2	NA	1899-12-31 09:55:00	2	27
257	1899-12-31 09:20:00	1899-12-31 09:47:00	Cidade De Quelimane	8	2017	4	3	2	42	SECONDARY SCHOOL	2	Lomue	1	1899-12-31 01:00:00	1899-12-31 07:30:00	0	0	1	0	0	0	1	0	1	0	0	0	0	1	0	0	0	2	2	2	2	4	3	3	3	3	4	3	2	NA	1899-12-31 10:30:00	2	25
258	1899-12-31 08:30:00	1899-12-31 08:55:00	Cidade De Quelimane	7	2017	3	1	1	31	UNIVERSITY	2	Chuabo	1	1899-12-31 00:20:00	1899-12-31 07:20:00	0	0	1	0	0	0	1	0	1	0	0	0	0	1	1	0	0	2	2	2	4	4	3	3	3	3	3	3	2	NA	1899-12-31 09:25:00	2	26
259	1899-12-31 09:20:00	1899-12-31 09:45:00	Cidade De Quelimane	4	2018	4	1	1	32	SECONDARY SCHOOL	2	Muniga	1	1899-12-31 00:20:00	1899-12-31 06:00:00	0	0	1	0	0	0	1	1	0	0	0	0	1	1	0	0	0	2	1	2	1	1	2	2	2	2	2	2	1	Melhorar mas no horário do atendimento e também aumentar mas enfermeiros	1899-12-31 10:25:00	2	14
260	1899-12-31 10:35:00	1899-12-31 11:00:00	Cidade De Quelimane	9	2017	4	2	1	23	PRIMARY SCHOOL	2	Chuabo	2	1899-12-31 00:30:00	1899-12-31 07:00:00	0	0	1	0	0	0	1	0	1	0	0	0	0	1	0	0	0	2	1	2	1	1	2	2	2	2	2	2	1	Melhoras mas no atendimento. Saberem falar com os pacientes.	1899-12-31 11:35:00	2	14
261	1899-12-31 10:00:00	1899-12-31 10:30:00	Cidade De Quelimane	9	2017	4	6	1	32	PRIMARY SCHOOL	2	Chuabo	2	1899-12-31 00:45:00	1899-12-31 07:00:00	0	1	1	0	0	0	1	0	0	0	0	1	0	1	0	0	0	2	1	2	1	1	2	2	2	2	2	2	1	Melhorar mas no atendimento as enfermeiras não nos respeitam.	1899-12-31 11:05:00	2	14
262	1899-12-31 11:10:00	1899-12-31 11:25:00	Cidade De Quelimane	2	2018	4	3	2	49	PRIMARY SCHOOL	2	Lomue	1	1899-12-31 00:45:00	1899-12-31 07:00:00	0	0	1	0	0	0	1	0	0	0	0	0	1	1	0	0	0	2	2	2	1	1	2	2	2	2	2	2	1	Melhoras mas no horário do atendimento	1899-12-31 11:59:00	2	14
263	1899-12-31 11:30:00	1899-12-31 11:59:00	Cidade De Quelimane	4	2018	4	5	2	37	PRIMARY SCHOOL	2	Lomue	2	1899-12-31 00:20:00	1899-12-31 07:00:00	0	0	1	0	0	0	1	0	0	0	0	0	1	1	1	0	0	2	1	2	1	1	2	2	2	2	2	2	1	Melhorar mas no horário do atendimento.	1899-12-31 12:30:00	2	14
264	1899-12-31 11:20:00	1899-12-31 11:43:00	Cidade De Quelimane	10	2017	3	6	1	26	PRIMARY SCHOOL	2	Machangane	1	1899-12-31 00:20:00	1899-12-31 10:00:00	0	0	1	0	0	0	1	0	0	0	1	0	1	1	1	0	0	2	2	2	2	4	3	4	3	3	3	3	2	NA	1899-12-31 12:20:00	2	25
265	1899-12-31 11:20:00	1899-12-31 11:45:00	Cidade De Quelimane	7	2017	4	3	1	24	PRIMARY SCHOOL	2	Lomue	2	1899-12-31 00:15:00	1899-12-31 07:00:00	1	1	0	0	0	0	1	0	0	0	1	0	1	1	1	0	0	2	2	2	1	4	3	3	3	3	4	3	1	Da demora no atendimento.	1899-12-31 12:30:00	2	24
266	1899-12-31 12:00:00	1899-12-31 12:25:00	Cidade De Quelimane	11	2017	4	3	1	29	PRIMARY SCHOOL	1	NA	1	1899-12-31 00:35:00	1899-12-31 07:00:00	0	0	1	0	0	0	1	0	0	0	0	1	0	1	0	0	0	1	2	2	1	4	3	3	3	3	4	3	1	Melhorar mas no horário do atendimento.	1899-12-31 12:59:00	2	24
267	1899-12-31 08:30:00	1899-12-31 08:50:00	Cidade De Quelimane	1	2018	3	4	2	29	SECONDARY SCHOOL	2	Macua	1	1899-12-31 00:30:00	1899-12-31 07:00:00	0	0	1	0	0	0	1	0	1	0	0	0	0	1	1	0	0	2	2	2	2	4	3	3	3	3	3	3	2	NA	1899-12-31 09:31:00	2	24
268	1899-12-31 11:05:00	1899-12-31 11:26:00	Cidade De Quelimane	10	2017	3	3	1	57	PRIMARY SCHOOL	2	Manhaua	2	1899-12-31 00:30:00	1899-12-31 10:00:00	0	0	1	0	0	0	1	0	0	0	0	0	0	1	1	0	0	2	2	2	1	4	3	3	3	3	3	3	2	NA	1899-12-31 12:00:00	2	23
269	1899-12-31 11:10:00	1899-12-31 11:32:00	Cidade De Quelimane	11	2017	3	3	1	58	PRIMARY SCHOOL	2	Jaua	1	1899-12-31 00:20:00	1899-12-31 09:50:00	0	0	1	0	0	0	1	0	0	0	0	0	0	1	1	0	0	2	2	2	2	4	3	3	3	3	3	3	2	NA	1899-12-31 12:10:00	2	24
270	1899-12-31 12:45:00	1899-12-31 13:26:00	Cidade De Quelimane	11	2017	4	7	2	43	UNIVERSITY	1	NA	1	1899-12-31 00:30:00	1899-12-31 11:20:00	0	0	1	0	0	0	1	0	1	0	0	0	0	1	0	0	0	1	2	2	4	4	3	3	3	3	4	3	2	NA	1899-12-31 14:00:00	2	27
271	1899-12-31 11:20:00	1899-12-31 11:45:00	Cidade De Quelimane	11	2017	4	6	2	42	PRIMARY SCHOOL	2	Chuabo	1	1899-12-31 00:10:00	1899-12-31 08:00:00	1	1	0	0	0	0	1	0	0	0	0	0	0	1	1	0	0	1	2	2	1	4	3	3	3	3	4	3	2	NA	1899-12-31 12:25:00	2	24
272	1899-12-31 11:45:00	1899-12-31 12:05:00	Cidade De Quelimane	3	2018	3	3	1	29	SECONDARY SCHOOL	2	Chuabo	2	1899-12-31 00:30:00	1899-12-31 10:20:00	0	0	1	0	0	0	1	0	0	0	1	0	1	1	1	0	0	1	2	2	2	4	3	3	3	3	3	3	2	NA	1899-12-31 12:47:00	2	24
273	1899-12-31 12:20:00	1899-12-31 12:45:00	Cidade De Quelimane	3	2018	4	3	2	39	SECONDARY SCHOOL	2	Macua	1	1899-12-31 00:30:00	1899-12-31 07:00:00	0	0	1	0	0	0	1	0	0	0	0	0	1	1	0	0	0	2	1	2	1	1	2	2	2	2	2	2	1	Melhorar mas no horário do atendimento. Aumentar mas enfermeiros pra não haver muita demora no atendimento.	1899-12-31 13:20:00	2	14
274	1899-12-31 10:30:00	1899-12-31 10:50:00	Cidade De Quelimane	2	2018	3	7	1	50	NONE	2	Chuabo	2	1899-12-31 01:00:00	1899-12-31 09:00:00	1	1	0	0	0	0	1	0	0	0	0	0	1	1	1	0	0	1	2	2	2	4	3	3	3	3	3	3	2	NA	1899-12-31 11:32:00	2	24
275	1899-12-31 11:55:00	1899-12-31 12:13:00	Cidade De Quelimane	2	2018	3	8	1	29	PRIMARY SCHOOL	2	Manhaua	2	1899-12-31 00:20:00	1899-12-31 10:20:00	0	0	1	0	0	0	1	0	0	0	1	0	1	1	0	0	0	2	2	2	2	4	3	3	3	3	3	3	2	NA	1899-12-31 13:05:00	2	24
276	1899-12-31 10:02:00	1899-12-31 10:20:00	Cidade De Quelimane	3	2018	4	4	1	25	PRIMARY SCHOOL	2	Lomue	1	1899-12-31 01:30:00	1899-12-31 07:00:00	1	1	0	0	0	0	1	0	0	0	0	0	1	1	1	0	0	2	1	2	1	1	2	2	2	2	2	2	1	Melhorar mas no horario do atendimento. Dar tempo os pacientes para tirarem as suas dúvidas.	1899-12-31 10:59:00	2	14
277	1899-12-31 10:50:00	1899-12-31 11:09:00	Cidade De Quelimane	3	2018	3	6	2	34	SECONDARY SCHOOL	2	Chuabo	1	1899-12-31 00:40:00	1899-12-31 07:30:00	1	1	0	0	0	0	1	0	0	0	0	0	1	1	1	0	0	2	2	2	1	3	2	2	2	2	2	2	1	Eles devem detalhar bem sobre a doença.devem dar muita informação sobreo Hiv	1899-12-31 11:50:00	2	16
278	1899-12-31 12:30:00	1899-12-31 13:00:00	Cidade De Quelimane	3	2018	4	6	1	37	PRIMARY SCHOOL	2	Muniga	1	1899-12-31 01:00:00	1899-12-31 10:00:00	1	1	0	0	0	0	1	0	0	0	0	0	1	1	1	0	0	1	2	2	2	4	3	3	3	3	4	3	2	NA	1899-12-31 13:25:00	2	25
279	1899-12-31 10:15:00	1899-12-31 10:40:00	Cidade De Quelimane	11	2017	8	7	2	25	PRIMARY SCHOOL	2	Chuabo	1	1899-12-31 00:45:00	1899-12-31 06:00:00	0	0	1	0	0	0	1	0	0	0	0	0	0	1	1	1	0	2	2	2	1	2	2	2	2	2	3	3	1	Gostaria que melhorassem na organização dos processos.	1899-12-31 11:12:00	2	17
280	1899-12-31 10:34:00	1899-12-31 10:59:00	Cidade De Quelimane	3	2018	4	1	1	25	PRIMARY SCHOOL	2	Chuabo	2	1899-12-31 01:00:00	1899-12-31 09:00:00	0	0	1	0	0	0	1	0	0	0	0	0	0	1	0	0	0	1	2	2	2	4	4	3	3	3	4	3	2	NA	1899-12-31 11:20:00	2	26
281	1899-12-31 12:50:00	1899-12-31 13:20:00	Cidade De Quelimane	12	2017	8	5	2	42	SECONDARY SCHOOL	2	Muniga.	1	1899-12-31 00:35:00	1899-12-31 07:00:00	0	0	1	0	0	0	1	1	0	0	0	0	1	0	0	1	0	2	2	2	1	2	2	2	2	2	3	2	1	Gostaria que reduzissem o tempo de espera.	1899-12-31 13:52:00	2	16
282	1899-12-31 08:47:00	1899-12-31 09:20:00	Cidade De Quelimane	7	2017	4	1	2	45	PRIMARY SCHOOL	2	Muniga	1	1899-12-31 00:20:00	1899-12-31 08:10:00	0	0	1	0	0	0	1	0	1	0	0	0	0	1	0	0	0	2	2	2	2	4	3	3	3	3	4	3	1	Aumentar mas o centro de saúde.	1899-12-31 09:50:00	2	25
283	1899-12-31 13:55:00	1899-12-31 14:20:00	Cidade De Quelimane	8	2017	8	6	1	41	SECONDARY SCHOOL	2	Chuabo	1	1899-12-31 00:25:00	1899-12-31 09:00:00	0	0	1	0	0	0	1	0	0	0	0	0	0	1	0	0	0	2	2	2	1	2	2	2	2	2	2	2	1	Gostaria que reduzissem o tempo de espera na farmacia.	1899-12-31 14:50:00	2	15
284	1899-12-31 08:35:00	1899-12-31 08:53:00	Cidade De Quelimane	6	2017	7	1	1	45	SECONDARY SCHOOL	2	Manhawa	1	1899-12-31 01:00:00	1899-12-31 05:00:00	0	0	1	0	0	0	1	0	0	0	0	0	1	0	0	0	0	1	2	2	1	4	2	3	2	2	3	3	1	Os enfermeiros devem ser pontuais para não nos fazerem demorar tanto tempo.	1899-12-31 09:18:00	2	20
285	1899-12-31 13:00:00	1899-12-31 13:25:00	Cidade De Quelimane	3	2018	8	5	2	51	PRIMARY SCHOOL	2	Chuabo	1	1899-12-31 01:00:00	1899-12-31 12:00:00	0	0	1	0	0	0	1	0	0	0	0	0	0	1	0	0	0	1	2	2	4	4	4	4	4	4	4	4	3	NA	1899-12-31 13:55:00	2	32
286	1899-12-31 12:35:00	1899-12-31 13:00:00	Cidade De Quelimane	3	2018	8	4	1	23	PRIMARY SCHOOL	2	Chuabo.	1	1899-12-31 01:00:00	1899-12-31 06:00:00	0	0	1	0	0	0	1	0	0	0	0	0	1	0	0	0	0	2	2	2	1	2	2	2	2	2	2	2	1	Sera	1899-12-31 13:26:00	2	15
287	1899-12-31 07:33:00	1899-12-31 07:58:00	Cidade De Quelimane	2	2018	7	6	2	34	SECONDARY SCHOOL	2	Chuabo	1	1899-12-31 00:20:00	1899-12-31 06:30:00	0	0	1	0	0	0	1	0	1	0	0	0	0	0	0	0	0	1	2	2	4	4	3	4	3	3	4	4	3	NA	1899-12-31 08:28:00	2	29
288	1899-12-31 09:35:00	1899-12-31 09:40:00	Cidade De Quelimane	5	2017	8	2	1	27	PRIMARY SCHOOL	2	Manhaua	1	1899-12-31 00:40:00	1899-12-31 07:00:00	0	0	1	0	0	0	1	0	0	0	0	0	0	1	0	0	0	2	2	2	3	4	4	4	3	3	3	3	1	Gostaria que os enfermeiros da farmácia fossem mais flexíveis.	1899-12-31 10:00:00	2	27
289	1899-12-31 08:46:00	1899-12-31 08:52:00	Pebane	4	2017	1	3	2	42	SECONDARY SCHOOL	2	Emuniga	1	1899-12-31 01:00:00	1899-12-31 06:00:00	0	0	1	0	0	0	0	0	1	0	0	0	0	1	1	0	0	1	2	2	4	4	3	3	3	3	4	3	1	Melhorar muito no atendimento para pudermos voltar à casa sedo, limpeza no hospital, não haver falta de medicamentos. Também gostaria que melhorasse na parte de água.	1899-12-31 09:05:00	2	27
290	1899-12-31 11:50:00	1899-12-31 12:10:00	Cidade De Quelimane	8	2017	3	7	1	35	NONE	2	Chuabo	2	1899-12-31 02:00:00	1899-12-31 07:00:00	0	0	1	0	0	0	1	0	0	0	0	0	0	1	1	0	0	2	2	2	1	3	2	2	2	2	2	2	1	Eu sugeria que quando ela estivesse mal humorada que ficasse em casa dela do que vir irritar nos.	1899-12-31 12:43:00	2	16
291	1899-12-31 08:33:00	1899-12-31 08:58:00	Cidade De Quelimane	4	2018	7	4	2	29	SECONDARY SCHOOL	2	Chuabo	1	1899-12-31 00:25:00	1899-12-31 07:00:00	0	0	1	0	0	0	1	0	1	0	0	0	0	0	0	0	0	1	2	2	4	4	2	2	2	2	3	3	1	Gostaria que melhorassem mais na limpeza da US e pusessem uma melhor vedação ao recinto.	1899-12-31 09:24:00	2	22
292	1899-12-31 08:59:00	1899-12-31 09:25:00	Cidade De Quelimane	4	2018	7	4	1	29	PRIMARY SCHOOL	2	Chuabo	1	1899-12-31 00:10:00	1899-12-31 08:00:00	0	0	1	0	0	0	1	0	1	0	0	0	0	0	0	0	0	1	2	2	4	4	3	3	3	3	4	4	3	NA	1899-12-31 09:52:00	2	28
293	1899-12-31 09:20:00	1899-12-31 09:51:00	Cidade De Quelimane	3	2018	7	1	1	27	PRIMARY SCHOOL	2	Chuabo	1	1899-12-31 00:10:00	1899-12-31 07:00:00	0	0	1	0	0	0	1	0	0	0	0	0	0	0	1	1	0	1	2	2	4	4	3	3	3	3	4	4	3	NA	1899-12-31 10:20:00	2	28
294	1899-12-31 10:08:00	1899-12-31 10:26:00	Cidade De Quelimane	6	2017	8	3	1	27	PRIMARY SCHOOL	2	Muniga.	1	1899-12-31 00:30:00	1899-12-31 05:00:00	0	0	1	0	0	0	1	0	0	0	1	0	0	0	0	0	0	2	2	2	1	1	1	1	1	4	1	1	1	Reduzir o tempo de espera, e prestarem atenção no atendimento.	1899-12-31 10:59:00	2	11
295	1899-12-31 12:23:00	1899-12-31 12:43:00	Cidade De Quelimane	9	2017	7	5	1	42	SECONDARY SCHOOL	2	Chuabo	1	1899-12-31 00:20:00	1899-12-31 10:00:00	0	0	1	0	0	0	1	0	0	0	0	0	0	1	0	1	0	1	2	2	2	4	3	3	3	3	4	3	3	NA	1899-12-31 13:12:00	2	25
296	1899-12-31 11:05:00	1899-12-31 11:20:00	Cidade De Quelimane	6	2017	8	4	1	53	PRIMARY SCHOOL	2	Chuabo	1	1899-12-31 00:30:00	1899-12-31 07:00:00	0	0	1	0	0	0	1	0	0	0	0	0	0	1	0	0	0	2	2	2	1	2	1	2	2	2	2	2	1	Gostaria que melhorassem o tempo de espera.	1899-12-31 11:51:00	2	14
297	1899-12-31 09:10:00	1899-12-31 09:40:00	Cidade De Quelimane	11	2017	8	2	1	40	SECONDARY SCHOOL	2	Chuabo	1	1899-12-31 00:30:00	1899-12-31 06:00:00	0	0	1	0	0	0	0	0	0	0	0	0	1	0	0	0	0	1	2	2	3	3	3	4	4	3	4	3	2	NA	1899-12-31 10:09:00	2	27
298	1899-12-31 10:17:00	1899-12-31 10:47:00	Cidade De Quelimane	11	2017	8	2	1	50	PRIMARY SCHOOL	2	Chuabo	1	1899-12-31 00:15:00	1899-12-31 07:00:00	0	0	1	0	0	0	1	0	0	0	0	0	0	1	1	1	0	1	2	2	3	4	2	2	2	2	3	3	1	Eu gostaria que tivessem pessoal qualificado para recepção e o armazenamento dos processos.	1899-12-31 11:18:00	2	21
299	1899-12-31 07:48:00	1899-12-31 08:15:00	Cidade De Quelimane	3	2018	7	1	2	23		2	Chuabo	1	1899-12-31 00:20:00	1899-12-31 06:00:00	0	0	1	0	0	0	0	1	0	0	0	0	1	0	0	0	0	1	2	2	4	4	3	3	3	3	4	4	3	NA	1899-12-31 08:45:00	2	28
300	1899-12-31 08:33:00	1899-12-31 08:58:00	Cidade De Quelimane	1	2018	7	1	1	50	PRIMARY SCHOOL	2	Chuabo	1	1899-12-31 00:10:00	1899-12-31 07:00:00	0	0	1	0	0	0	1	0	0	0	0	0	0	1	0	0	0	1	2	2	4	4	3	3	3	3	4	4	3	NA	1899-12-31 09:27:00	2	28
301	1899-12-31 08:30:00	1899-12-31 09:22:00	Cidade De Quelimane	11	2016	8	5	1	23	NONE	2	Chuabo	2	1899-12-31 01:00:00	1899-12-31 06:25:00	0	0	1	0	0	0	1	0	0	0	1	0	0	0	0	0	0	1	2	2	3	4	4	4	4	4	4	4	1	Talvez mudarem o tipo de medicamento que tomo me deixa com tonturas	1899-12-31 09:37:00	2	31
302	1899-12-31 11:00:00	1899-12-31 11:20:00	Cidade De Quelimane	3	2018	8	7	1	51	PRIMARY SCHOOL	2	Nharinga.	2	1899-12-31 00:30:00	1899-12-31 08:00:00	0	0	1	0	0	0	1	0	0	0	0	0	0	0	0	1	0	2	2	2	1	1	1	1	2	2	2	2	1	Gostaria que melhorassem na organização dos processos.	1899-12-31 11:50:00	2	12
303	1899-12-31 11:45:00	1899-12-31 12:00:00	Cidade De Quelimane	2	2017	4	4	1	30	NONE	2	Chuabo	2	1899-12-31 01:00:00	1899-12-31 06:00:00	0	0	1	0	0	0	1	0	0	0	0	0	0	1	0	0	0	1	1	2	1	2	3	3	3	3	4	3	1	Melhorar mas nas prioridades quem chega cedo ser atendido cedo .Não chegar um amigo ou família longo atender enquanto quem chegou cedo tá lá a espera.	1899-12-31 12:20:00	2	22
304	1899-12-31 13:23:00	1899-12-31 13:47:00	Cidade De Quelimane	1	2018	7	5	1	27	SECONDARY SCHOOL	2	Manhawa	1	1899-12-31 00:15:00	1899-12-31 11:00:00	0	0	1	0	0	0	1	0	0	0	0	0	0	1	1	1	0	1	2	2	3	4	2	2	2	2	3	3	1	Deve haver mais responsabilidade com as nossas análises. Não podemos vir para consulta e dizerem que as análises desapareceram e tem de ser repetidas.	1899-12-31 14:15:00	2	21
305	1899-12-31 10:00:00	1899-12-31 10:30:00	Cidade De Quelimane	9	2017	8	2	2	54	UNIVERSITY	2	Sena	1	1899-12-31 00:35:00	1899-12-31 08:00:00	0	0	1	0	0	0	0	0	0	0	0	0	1	0	0	0	0	2	1	2	1	2	2	2	2	2	2	2	1	Gostaria que dessem prioridade as pessoas que estão na bicha.	1899-12-31 11:05:00	2	15
306	1899-12-31 11:01:00	1899-12-31 11:19:00	Cidade De Quelimane	7	2017	7	3	1	44	PRIMARY SCHOOL	2	Chuabo	1	1899-12-31 00:20:00	1899-12-31 08:40:00	0	0	1	0	0	0	1	0	0	0	0	0	1	0	0	0	0	1	2	2	3	4	3	3	3	3	3	3	3	NA	1899-12-31 11:46:00	2	25
307	1899-12-31 09:45:00	1899-12-31 10:02:00	Cidade De Quelimane	8	2017	7	7	1	34	SECONDARY SCHOOL	2	Chuabo	1	1899-12-31 00:30:00	1899-12-31 09:00:00	0	0	1	0	0	0	1	0	1	0	0	0	0	0	0	0	0	1	2	2	4	4	4	4	4	4	4	3	1	Gostaria que o atendimento,respeito e atenção, fosse cada vez melhor e não é não um dia bem e outro não.	1899-12-31 10:35:00	2	31
308	1899-12-31 12:00:00	1899-12-31 12:25:00	Cidade De Quelimane	2	2018	8	7	1	35	SECONDARY SCHOOL	2	Muniga	1	1899-12-31 01:00:00	1899-12-31 07:00:00	0	0	1	0	0	0	1	0	0	0	1	0	0	0	1	0	0	2	2	2	1	1	4	2	1	2	2	2	1	Gostaria que reduzissem o tempo de espera na CPN	1899-12-31 12:58:00	2	15
309	1899-12-31 11:30:00	1899-12-31 12:00:00	Cidade De Quelimane	11	2017	8	7	1	28	SECONDARY SCHOOL	2	Chuabo	1	1899-12-31 00:20:00	1899-12-31 07:00:00	0	0	1	0	0	0	1	0	0	0	1	0	0	0	0	0	0	2	2	2	1	2	2	2	2	2	3	3	1	Gostaria que começassem à atender cedo as consultas de CPN	1899-12-31 12:29:00	2	17
310	1899-12-31 12:02:00	1899-12-31 12:21:00	Cidade De Quelimane	6	2017	7	5	1	40	PRIMARY SCHOOL	2	Lomwé	2	1899-12-31 01:30:00	1899-12-31 10:30:00	0	0	1	0	0	0	1	0	0	0	0	0	0	1	0	0	0	2	2	2	4	4	3	3	4	4	4	4	3	NA	1899-12-31 12:48:00	2	30
311	1899-12-31 09:00:00	1899-12-31 09:06:00	Cidade De Quelimane	5	2017	8	1	1	42	SECONDARY SCHOOL	2	Nharinga	1	1899-12-31 00:30:00	1899-12-31 08:00:00	0	0	1	0	0	0	0	0	0	0	0	0	1	0	0	0	0	2	2	2	4	4	4	4	4	4	4	4	3	NA	1899-12-31 09:25:00	2	32
312	1899-12-31 09:45:00	1899-12-31 10:03:00	Cidade De Quelimane	8	2017	7	2	2	37	PRIMARY SCHOOL	1	NA	1	1899-12-31 00:30:00	1899-12-31 06:00:00	0	0	1	0	0	0	1	0	0	0	0	0	1	0	0	0	0	1	2	2	4	3	2	2	2	2	2	2	1	Gostaria que pusessem pessoal qualificado e respeitosos para atenderem os pacientes.	1899-12-31 10:34:00	2	19
313	1899-12-31 13:20:00	1899-12-31 13:50:00	Cidade De Quelimane	2	2018	NA	8	1	34	SECONDARY SCHOOL	2	Chuabo	1	1899-12-31 00:30:00	1899-12-31 07:00:00	0	0	1	0	0	0	1	0	0	0	0	0	0	1	0	0	0	2	2	2	1	1	1	1	1	1	1	1	1	Gostaria que melhorassem o tempo de espera	1899-12-31 14:05:00	2	8
314	1899-12-31 08:35:00	1899-12-31 09:18:00	Cidade De Quelimane	4	2017	7	3	1	40	PRIMARY SCHOOL	2	Manhawa	2	1899-12-31 00:30:00	1899-12-31 08:35:00	0	0	1	0	0	0	1	0	0	0	0	0	0	1	0	0	0	1	2	2	4	4	4	4	4	4	4	4	1	Eu gostaria que sempre tivéssemos nossos medicamentos e que os enfermeiros não d emorassem a atender como está sendo hoje.	1899-12-31 09:40:00	2	32
315	1899-12-31 09:10:00	1899-12-31 09:36:00	Cidade De Quelimane	10	2017	8	2	2	65	SECONDARY SCHOOL	2	Lomue	1	1899-12-31 00:40:00	1899-12-31 07:00:00	0	0	1	0	0	0	1	0	1	0	0	0	0	0	0	0	0	1	2	2	3	4	4	4	4	4	4	4	3	NA	1899-12-31 10:05:00	2	31
316	1899-12-31 12:20:00	1899-12-31 12:39:00	Cidade De Quelimane	9	2017	7	6	1	45	PRIMARY SCHOOL	2	Português	1	1899-12-31 00:45:00	1899-12-31 07:00:00	0	0	1	0	0	0	1	0	0	0	0	0	0	1	0	1	0	1	2	2	1	4	2	3	2	2	3	3	1	Os RH devem pôr pessoal qualificado e organizado para trabalharem nos arquivos.	1899-12-31 13:10:00	2	20
317	1899-12-31 08:00:00	1899-12-31 08:00:00	Cidade De Quelimane	10	2017	8	1	1	28	SECONDARY SCHOOL	2	Muniga	1	1899-12-31 00:30:00	1899-12-31 07:00:00	0	0	1	0	0	0	1	0	1	0	0	0	0	0	0	0	0	1	2	2	4	4	4	4	4	4	4	4	3	NA	1899-12-31 09:00:00	2	32
318	1899-12-31 12:36:00	1899-12-31 13:04:00	Cidade De Quelimane	2	2018	7	4	1	28	SECONDARY SCHOOL	2	Chuabo	1	1899-12-31 00:30:00	1899-12-31 11:00:00	0	0	1	0	0	0	1	1	0	0	0	0	0	1	1	1	0	1	2	2	2	4	3	3	3	3	4	4	3	NA	1899-12-31 13:34:00	2	26
319	1899-12-31 10:13:00	1899-12-31 10:23:00	Cidade De Quelimane	5	2017	7	4	2	50	SECONDARY SCHOOL	2	Chuabo	1	1899-12-31 00:45:00	1899-12-31 09:30:00	0	0	1	0	0	0	1	0	0	0	0	0	0	1	0	0	0	1	2	2	4	4	4	4	4	4	4	4	1	Gostaria que nunca faltasse os medicamentos e que por todos sectores onde temos passado sempre nos respeitassem .	1899-12-31 10:45:00	2	32
320	1899-12-31 12:40:00	1899-12-31 12:44:00	Cidade De Quelimane	12	2016	8	5	1	50	PRIMARY SCHOOL	2	Chuabo	2	1899-12-31 00:25:00	1899-12-31 08:20:00	0	0	1	0	0	0	1	0	0	0	0	0	0	1	0	0	0	1	2	2	1	3	4	3	3	4	4	3	3	NA	1899-12-31 12:55:00	2	25
321	1899-12-31 13:14:00	1899-12-31 13:40:00	Cidade De Quelimane	7	2017	3	4	2	32	SECONDARY SCHOOL	2	Chuabo	1	1899-12-31 00:10:00	1899-12-31 12:00:00	0	0	1	0	0	0	1	0	0	0	0	0	0	1	1	0	0	2	2	2	2	4	3	4	3	3	4	3	2	NA	1899-12-31 14:14:00	2	26
322	1899-12-31 10:37:00	1899-12-31 10:56:00	Cidade De Quelimane	7	2017	7	5	2	57	SECONDARY SCHOOL	2	Chuabo	1	1899-12-31 00:25:00	1899-12-31 09:40:00	0	0	1	0	0	0	1	0	0	0	0	0	0	1	0	0	0	1	2	2	4	4	3	3	3	3	4	3	1	Gostaria que continuássem com este bom atendimento e flexibilidade na farmácia.	1899-12-31 11:23:00	2	27
323	1899-12-31 12:15:00	1899-12-31 12:30:00	Cidade De Quelimane	6	2017	8	5	1	29	SECONDARY SCHOOL	2	Chuabo	1	1899-12-31 01:30:00	1899-12-31 07:00:00	0	0	1	0	0	0	1	0	0	0	0	0	0	1	0	0	0	2	1	2	1	1	1	2	2	2	2	2	1	Gostaria que dessem prioridade pessoas que estão na bicha.	1899-12-31 13:00:00	2	13
324	1899-12-31 08:30:00	1899-12-31 08:58:00	Cidade De Quelimane	7	2017	3	5	1	28	NONE	2	Chuabo	1	1899-12-31 00:40:00	1899-12-31 07:30:00	0	0	1	0	0	0	1	0	0	0	0	0	0	1	1	0	0	2	2	2	4	4	3	3	3	3	3	3	2	NA	1899-12-31 09:32:00	2	26
325	1899-12-31 08:40:00	1899-12-31 09:11:00	Cidade De Quelimane	9	2017	8	1	1	42	SECONDARY SCHOOL	2	Chuabo.	1	1899-12-31 00:40:00	1899-12-31 06:35:00	0	0	1	0	0	0	0	0	0	0	0	0	1	0	0	0	0	1	2	2	4	4	4	4	4	4	4	4	3	NA	1899-12-31 09:40:00	2	32
326	1899-12-31 12:10:00	1899-12-31 12:30:00	Cidade De Quelimane	7	2017	4	3	2	55	SECONDARY SCHOOL	2	Chuabo	1	1899-12-31 00:15:00	1899-12-31 09:50:00	0	0	1	0	0	0	1	0	0	0	0	0	0	1	0	0	0	1	2	2	1	4	3	3	3	3	4	3	1	Melhorar mas na sala do atendimento é muito pequeno ficarmos muito apertados.	1899-12-31 13:00:00	2	24
327	1899-12-31 09:07:00	1899-12-31 09:28:00	Cidade De Quelimane	9	2017	7	4	1	24	SECONDARY SCHOOL	2	Chuabo	1	1899-12-31 01:00:00	1899-12-31 07:00:00	0	0	1	0	0	0	1	0	0	0	0	0	0	0	0	1	0	1	2	2	4	4	4	4	4	4	4	4	3	NA	1899-12-31 09:59:00	2	32
328	1899-12-31 10:00:00	1899-12-31 10:17:00	Cidade De Quelimane	2	2017	3	1	1	21	PRIMARY SCHOOL	2	Chuabo	1	1899-12-31 00:20:00	1899-12-31 09:00:00	0	0	1	0	0	0	1	0	0	0	0	0	1	1	0	0	0	2	2	2	2	4	4	4	3	3	4	3	2	NA	1899-12-31 10:30:00	2	27
329	1899-12-31 11:25:00	1899-12-31 11:49:00	Cidade De Quelimane	7	2017	3	7	1	50	PRIMARY SCHOOL	2	Chuabo	2	1899-12-31 00:30:00	1899-12-31 09:30:00	0	0	1	0	0	0	1	0	0	0	0	0	0	1	1	0	0	1	2	2	2	4	3	3	3	3	3	3	2	NA	1899-12-31 12:23:00	2	24
330	1899-12-31 08:56:00	1899-12-31 09:03:00	Cidade De Quelimane	5	2017	7	2	2	32	SECONDARY SCHOOL	2	Sena	1	1899-12-31 00:45:00	1899-12-31 07:00:00	0	0	1	0	0	0	1	0	0	0	0	0	1	0	0	0	0	1	2	2	4	4	4	4	4	4	4	4	1	Gostaria que ou esse sempre pontualidade nos trabalhadores. Evitará aglomeração de pacientes.	1899-12-31 09:21:00	2	32
331	1899-12-31 08:00:00	1899-12-31 08:25:00	Cidade De Quelimane	1	2018	8	1	1	47	PRIMARY SCHOOL	2	Chuabo	1	1899-12-31 00:30:00	1899-12-31 06:00:00	0	0	1	0	0	0	1	0	0	0	0	0	0	1	0	0	0	1	2	2	4	4	4	4	4	4	4	4	3	NA	1899-12-31 09:54:00	2	32
332	1899-12-31 11:20:00	1899-12-31 11:54:00	Cidade De Quelimane	9	2017	8	3	1	36	NONE	2	Nharinga.	3	1899-12-31 01:00:00	1899-12-31 08:00:00	0	0	1	0	0	0	1	0	1	0	0	0	0	0	0	0	0	2	2	2	1	2	2	2	2	2	3	3	1	Gostaria que reduzissem o tempo de espera.	1899-12-31 12:35:00	2	17
333	1899-12-31 10:20:00	1899-12-31 10:53:00	Cidade De Quelimane	9	2017	8	7	1	25	PRIMARY SCHOOL	2	Chuabo	2	1899-12-31 00:30:00	1899-12-31 08:00:00	0	0	1	0	0	0	1	0	0	0	0	0	0	0	0	1	0	1	2	2	2	4	3	3	3	3	3	4	3	NA	1899-12-31 11:25:00	2	25
334	1899-12-31 10:00:00	1899-12-31 10:30:00	Cidade De Quelimane	10	2017	8	7	1	28	SECONDARY SCHOOL	2	Chuabo	1	1899-12-31 00:10:00	1899-12-31 08:30:00	0	0	1	0	0	0	1	0	0	0	1	0	0	0	1	0	0	1	2	2	4	4	4	4	4	4	4	4	3	NA	1899-12-31 11:00:00	2	32
335	1899-12-31 12:04:00	1899-12-31 12:13:00	Cidade De Quelimane	2	2017	8	6	2	63	SECONDARY SCHOOL	2	Chuabo	1	1899-12-31 00:30:00	1899-12-31 09:00:00	0	0	1	0	0	0	1	0	0	0	0	0	0	1	0	0	0	1	2	2	1	2	2	2	2	2	3	3	1	Gostaria que melhorasse o tempo de espera.	1899-12-31 12:30:00	2	17
336	1899-12-31 08:47:00	1899-12-31 09:06:00	Cidade De Quelimane	7	2017	7	1	2	57	PRIMARY SCHOOL	2	Muniga	1	1899-12-31 01:00:00	1899-12-31 07:30:00	0	0	1	0	0	0	1	0	0	0	0	0	1	0	0	0	0	1	2	2	4	4	3	4	3	3	4	4	3	NA	1899-12-31 09:33:00	2	29
337	1899-12-31 12:05:00	1899-12-31 12:15:00	Cidade De Quelimane	12	2016	8	3	2	28	SECONDARY SCHOOL	2	Chuabo	1	1899-12-31 00:20:00	1899-12-31 09:00:00	0	0	1	0	0	0	1	0	0	0	0	0	0	1	0	0	0	1	2	2	1	4	3	2	3	3	3	3	1	Melhorarem o tempo de espera	1899-12-31 11:23:00	2	22
338	1899-12-31 10:40:00	1899-12-31 11:05:00	Cidade De Quelimane	2	2018	8	3	1	29	PRIMARY SCHOOL	2	Chuabo	1	1899-12-31 00:16:00	1899-12-31 07:00:00	0	0	1	0	0	0	1	0	0	0	1	0	0	0	0	0	0	2	2	2	2	2	2	2	2	2	3	3	1	Gostaria que reduzissem o tempo de espera.	1899-12-31 11:35:00	2	18
339	1899-12-31 12:00:00	1899-12-31 12:14:00	Cidade De Quelimane	6	2017	8	5	2	30	SECONDARY SCHOOL	2	Lomue	1	1899-12-31 00:35:00	1899-12-31 07:00:00	0	0	1	0	0	0	0	0	0	0	0	0	1	0	0	0	0	2	1	2	1	1	1	1	1	1	1	1	1	Gostaria que melhorasse o tempo de espera.	1899-12-31 12:47:00	2	8
340	1899-12-31 09:45:00	1899-12-31 10:20:00	Cidade De Quelimane	12	2017	8	2	2	54	SECONDARY SCHOOL	2	Chuabo.	1	1899-12-31 00:30:00	1899-12-31 07:00:00	0	0	1	0	0	0	0	0	0	0	0	0	1	0	0	0	0	1	2	2	4	4	3	4	4	3	4	4	3	NA	1899-12-31 10:50:00	2	30
341	1899-12-31 10:35:00	1899-12-31 10:38:00	Cidade De Quelimane	2	2017	8	7	2	23	PRIMARY SCHOOL	2	Lomue	2	1899-12-31 00:30:00	1899-12-31 09:00:00	0	0	1	0	0	0	1	0	0	0	0	0	0	1	0	0	0	2	2	2	3	4	3	3	3	3	4	4	3	NA	1899-12-31 10:53:00	2	27
342	1899-12-31 08:50:00	1899-12-31 09:55:00	Cidade De Quelimane	11	2016	8	6	1	39	NONE	2	Chuabo	3	1899-12-31 00:30:00	1899-12-31 07:00:00	0	0	1	0	0	0	1	0	0	0	1	0	0	0	0	0	0	1	2	2	3	4	4	4	3	3	4	4	2	NA	1899-12-31 10:10:00	2	29
343	1899-12-31 13:35:00	1899-12-31 13:39:00	Cidade De Quelimane	12	2016	8	7	1	52	NONE	2	Chuabo	3	1899-12-31 00:30:00	1899-12-31 08:00:00	0	0	1	0	0	0	1	0	0	0	0	0	0	1	0	0	0	2	2	2	1	1	3	3	3	3	3	3	1	Gostaria que melhorasse o tempo de espera.	1899-12-31 13:55:00	2	20
344	1899-12-31 12:29:00	1899-12-31 12:54:00	Cidade De Quelimane	2	2018	7	7	1	26	PRIMARY SCHOOL	2	Chuabo	1	1899-12-31 00:20:00	1899-12-31 11:30:00	0	0	1	0	0	0	0	1	0	0	0	0	0	1	0	0	0	1	2	2	4	4	3	3	3	3	4	4	3	NA	1899-12-31 13:23:00	2	28
345	1899-12-31 08:30:00	1899-12-31 08:55:00	Cidade De Quelimane	1	2017	7	6	1	56	PRIMARY SCHOOL	2	chuabo	2	1899-12-31 01:00:00	1899-12-31 08:00:00	0	0	1	0	0	0	1	0	0	0	0	0	0	1	0	0	0	2	2	2	4	4	4	4	4	4	4	4	3	NA	1899-12-31 09:10:00	2	32
346	1899-12-31 09:10:00	1899-12-31 09:30:00	Cidade De Quelimane	6	2017	8	2	2	48	PRIMARY SCHOOL	2	Chuabo	1	1899-12-31 00:25:00	1899-12-31 06:00:00	0	0	1	0	0	0	0	0	0	0	0	0	0	1	0	0	0	2	2	2	3	4	4	3	3	3	4	4	3	NA	1899-12-31 10:02:00	2	28
347	1899-12-31 11:30:00	1899-12-31 11:45:00	Cidade De Quelimane	2	2017	4	7	1	23	SECONDARY SCHOOL	2	Chuabo	1	1899-12-31 00:30:00	1899-12-31 08:00:00	0	0	1	0	0	0	0	0	0	0	0	1	0	1	0	0	0	1	2	2	1	2	3	3	3	3	4	3	1	Pintar o hospital tá muito velho.	1899-12-31 12:10:00	2	22
348	1899-12-31 11:09:00	1899-12-31 11:17:00	Cidade De Quelimane	3	2017	7	4	2	54	SECONDARY SCHOOL	2	Chuabo	1	1899-12-31 00:30:00	1899-12-31 10:30:00	0	0	1	0	0	0	1	0	0	0	0	0	0	1	0	0	0	1	2	2	4	4	4	3	3	3	4	4	1	Gostaria que continuássem com um bom atendimento e sigilo. Também gostaria que verificassem o prazo dos medicamentos porque nós que levamos para 3 meses, as vezes o medicamento acaba o prazo nas nossas mãos.	1899-12-31 11:32:00	2	29
349	1899-12-31 09:53:00	1899-12-31 10:00:00	Cidade De Quelimane	3	2017	7	2	1	22	SECONDARY SCHOOL	2	Chuabo	1	1899-12-31 00:10:00	1899-12-31 08:30:00	0	0	1	0	0	0	1	0	0	0	1	0	0	0	0	0	0	1	2	2	4	4	4	4	4	4	4	4	1	O atendimento deve ser sempre assim bom, que não nos descriminem.	1899-12-31 10:17:00	2	32
350	1899-12-31 08:50:00	1899-12-31 09:23:00	Cidade De Quelimane	9	2017	8	7	1	20	PRIMARY SCHOOL	2	Chuabo.	2	1899-12-31 01:00:00	1899-12-31 08:00:00	0	0	1	0	0	0	1	0	0	0	0	0	0	1	0	0	0	1	2	2	4	4	3	4	4	4	4	4	3	NA	1899-12-31 10:00:00	2	31
351	1899-12-31 10:40:00	1899-12-31 11:00:00	Cidade De Quelimane	3	2018	8	2	1	25	SECONDARY SCHOOL	2	Chuabo	1	1899-12-31 01:00:00	1899-12-31 07:00:00	0	0	1	0	0	0	1	0	0	0	1	0	0	0	1	0	0	2	2	2	1	2	2	2	2	2	2	3	1	Gostaria que melhorassem na organização dos processos.	1899-12-31 11:25:00	2	16
352	1899-12-31 11:44:00	1899-12-31 12:01:00	Cidade De Quelimane	7	2017	7	6	1	33	SECONDARY SCHOOL	2	Chuabo	1	1899-12-31 00:30:00	1899-12-31 08:00:00	0	0	1	0	0	0	1	0	0	0	0	0	0	1	1	1	0	1	2	2	1	4	2	2	2	2	2	3	1	Devem aumentar mais pessoal e haver um descongestionamento na recepção. Separarem os processos das consultas e da farmácia.	1899-12-31 12:30:00	2	18
353	1899-12-31 09:50:00	1899-12-31 10:19:00	Cidade De Quelimane	7	2017	8	2	2	30	PRIMARY SCHOOL	2	Chuabo	1	1899-12-31 00:30:00	1899-12-31 06:30:00	0	0	1	0	0	0	1	0	0	0	0	0	1	0	0	0	0	2	2	2	1	2	1	2	2	1	2	2	1	Melhorar o tempo de espera.	1899-12-31 10:56:00	2	13
354	1899-12-31 08:50:00	1899-12-31 09:05:00	Cidade De Quelimane	1	2017	7	1	1	33	PRIMARY SCHOOL	2	Chuabo	1	1899-12-31 00:30:00	1899-12-31 08:00:00	0	0	1	0	0	0	1	0	0	0	0	0	0	1	1	0	0	1	2	2	4	4	4	4	4	4	4	4	1	Gostaria que no laboratório aumentassem mais trabalhadores para que o atendimento fosse rápido.	1899-12-31 09:20:00	2	32
355	1899-12-31 08:15:00	1899-12-31 08:46:00	Cidade De Quelimane	8	2017	8	6	1	36	UNIVERSITY	2	Chuabo	1	1899-12-31 00:35:00	1899-12-31 07:30:00	0	0	1	0	0	0	1	0	0	0	1	0	0	0	0	0	0	1	2	2	4	4	4	4	4	4	4	4	3	NA	1899-12-31 09:20:00	2	32
356	1899-12-31 08:15:00	1899-12-31 08:41:00	Cidade De Quelimane	4	2018	7	1	1	33	PRIMARY SCHOOL	2	Muniga	1	1899-12-31 00:25:00	1899-12-31 06:00:00	0	0	1	0	0	0	1	0	0	0	0	0	0	1	0	0	0	1	2	2	4	4	4	3	3	3	4	4	3	NA	1899-12-31 09:10:00	2	29
357	1899-12-31 09:40:00	1899-12-31 10:12:00	Cidade De Quelimane	7	2017	8	6	2	51	SECONDARY SCHOOL	2	Muniga	1	1899-12-31 00:20:00	1899-12-31 06:50:00	0	0	1	0	0	0	1	1	0	0	0	0	0	1	0	1	0	2	2	2	1	2	2	2	2	2	2	2	1	Gostaria que melhorasse o tempo de espera. .e dessem prioridade as pessoas que estão com crianças.	1899-12-31 10:50:00	2	15
358	1899-12-31 10:48:00	1899-12-31 11:10:00	Cidade De Quelimane	9	2017	7	5	1	50	PRIMARY SCHOOL	2	Muniga	1	1899-12-31 01:00:00	1899-12-31 08:30:00	0	0	1	0	0	0	1	0	0	0	0	0	0	1	0	0	0	1	2	2	2	4	3	3	3	3	4	3	1	Devem pôr placas a indicar quando transferem os serviços de um lugar para outro, caso de hoje, a farmácia.	1899-12-31 11:44:00	2	25
359	1899-12-31 09:28:00	1899-12-31 09:43:00	Cidade De Quelimane	1	2017	3	5	1	21	SECONDARY SCHOOL	2	Chuabo	1	1899-12-31 00:30:00	1899-12-31 07:25:00	0	0	1	0	0	0	1	0	0	0	0	0	0	1	1	0	0	2	2	2	2	4	3	4	3	3	4	3	1	Eu gostaria que aqui tivesse maternidade. As mães sofrem muito para terem bebê. Nós temos que fazer longos uma para ter bebé.	1899-12-31 10:05:00	2	26
360	1899-12-31 10:15:00	1899-12-31 10:43:00	Cidade De Quelimane	10	2017	8	3	1	30	PRIMARY SCHOOL	2	Chuabo	1	1899-12-31 00:15:00	1899-12-31 07:00:00	0	0	1	0	0	0	1	0	0	0	0	0	0	1	0	0	0	2	2	2	1	2	2	2	2	2	2	2	1	Gostaria que diminuissem as convverssas e atendessem os pacientes primeiro. Porque uma pessoa fica toda manhâ, so para levantar medicamentos TARV.	1899-12-31 11:10:00	2	15
361	1899-12-31 09:00:00	1899-12-31 09:20:00	Cidade De Quelimane	2	2017	8	6	1	23	SECONDARY SCHOOL	2	Chuabo	1	1899-12-31 00:20:00	1899-12-31 07:30:00	0	0	1	0	0	0	1	0	0	0	1	0	0	0	0	0	0	1	2	2	3	4	4	4	4	4	4	4	3	NA	1899-12-31 09:40:00	2	31
362	1899-12-31 10:40:00	1899-12-31 10:45:00	Cidade De Quelimane	4	2017	8	5	1	20	NONE	2	Chuabo.	2	1899-12-31 02:00:00	1899-12-31 08:00:00	0	0	1	1	0	0	0	0	0	0	0	0	1	0	0	0	0	2	2	2	3	4	4	4	3	3	4	4	3	NA	1899-12-31 11:05:00	2	29
363	1899-12-31 10:03:00	1899-12-31 10:08:00	Cidade De Quelimane	1	2017	7	2	1	52	PRIMARY SCHOOL	2	Chuabo	1	1899-12-31 00:20:00	1899-12-31 09:30:00	0	0	1	0	0	0	1	0	0	0	0	0	0	1	0	0	0	1	2	2	4	4	4	4	4	4	4	4	1	Gostaria que sempre fosse assim o respeito e o atendimento rápido.	1899-12-31 10:24:00	2	32
364	1899-12-31 10:35:00	1899-12-31 11:00:00	Cidade De Quelimane	9	2017	4	4	1	32	PRIMARY SCHOOL	2	Chuabo	1	1899-12-31 00:15:00	1899-12-31 09:45:00	0	0	1	0	0	0	1	0	0	0	0	0	1	1	0	0	0	1	2	2	2	4	3	3	3	3	4	3	2	NA	1899-12-31 11:37:00	2	25
365	1899-12-31 10:00:00	1899-12-31 10:30:00	Cidade De Quelimane	1	2018	8	6	1	32	NONE	2	Chuabo	2	1899-12-31 01:00:00	1899-12-31 06:00:00	0	0	1	0	0	0	1	0	0	0	0	0	1	1	1	1	0	2	2	2	1	1	2	2	2	1	3	2	1	Gostaria que melhorassem na organização dos processos.	1899-12-31 11:00:00	2	14
366	1899-12-31 11:25:00	1899-12-31 11:58:00	Cidade De Quelimane	9	2017	8	6	1	41	PRIMARY SCHOOL	2	Maindó	1	1899-12-31 00:40:00	1899-12-31 05:00:00	0	0	1	0	0	0	1	0	0	0	0	0	0	1	0	1	0	2	2	2	1	2	2	2	2	2	3	3	1	Gostaria que melhorasse na organização dos processos.	1899-12-31 12:30:00	2	17
367	1899-12-31 11:23:00	1899-12-31 11:36:00	Cidade De Quelimane	2	2017	8	5	1	32	SECONDARY SCHOOL	2	Chuabo	1	1899-12-31 00:40:00	1899-12-31 06:30:00	0	0	1	0	0	0	1	0	0	0	1	0	0	0	0	0	0	1	2	2	1	2	3	2	2	2	3	3	1	Melhorar o tempo de espera.	1899-12-31 11:57:00	2	18
368	1899-12-31 13:59:00	1899-12-31 14:15:00	Cidade De Quelimane	3	2018	4	7	1	30	SECONDARY SCHOOL	1	NA	1	1899-12-31 01:00:00	1899-12-31 13:20:00	0	0	1	0	0	0	1	0	0	0	0	0	0	1	1	0	0	1	2	2	4	4	3	3	3	3	4	3	2	NA	1899-12-31 14:40:00	2	27
369	1899-12-31 11:01:00	1899-12-31 11:10:00	Cidade De Quelimane	5	2017	7	5	2	25	NONE	2	Chuabo	2	1899-12-31 01:00:00	1899-12-31 06:00:00	0	0	1	0	0	0	1	0	0	0	0	0	0	1	0	0	0	1	2	2	1	4	4	4	4	4	4	4	1	Gostaria que houvesse rapidez na procura dos processos e na entrega dos medicamentos.	1899-12-31 11:30:00	2	29
370	1899-12-31 12:10:00	1899-12-31 12:40:00	Cidade De Quelimane	12	2017	8	4	1	48	PRIMARY SCHOOL	2	Muniga	1	1899-12-31 00:30:00	1899-12-31 05:00:00	0	0	1	0	0	0	1	0	0	0	0	0	1	1	0	1	0	2	2	2	1	2	2	2	2	1	3	2	1	Gostaria que reduzissem o tempo de espera na consulta.	1899-12-31 13:07:00	2	15
371	1899-12-31 09:55:00	1899-12-31 10:15:00	Cidade De Quelimane	7	2017	7	1	1	29	PRIMARY SCHOOL	2	Chuabo	1	1899-12-31 01:00:00	1899-12-31 08:00:00	0	0	1	0	0	0	1	0	0	0	0	0	1	0	0	0	0	2	2	2	4	4	2	2	2	2	3	3	1	As enfermeiras/os devem prestar mais atenção em nós. Acarinhar-nos se necessário.	1899-12-31 10:42:00	2	22
372	1899-12-31 10:10:00	1899-12-31 10:17:00	Cidade De Quelimane	3	2017	8	4	1	34	UNIVERSITY	2	Nharinga.	1	1899-12-31 00:35:00	1899-12-31 06:00:00	0	0	1	0	0	0	1	0	0	0	0	1	0	0	0	0	0	2	2	2	1	4	4	4	3	3	3	3	1	Gostaria que fossemos atendidas cedo aqui na ccr, porque nos deixam muito tempo na bicha até criaças começarem a chorar.	1899-12-31 10:39:00	2	25
373	1899-12-31 11:40:00	1899-12-31 11:48:00	Cidade De Quelimane	3	2017	7	5	1	30	SECONDARY SCHOOL	2	Chuabo	1	1899-12-31 00:15:00	1899-12-31 10:50:00	0	0	1	0	0	0	1	0	0	0	0	0	0	1	0	0	0	1	2	2	4	4	4	4	4	4	4	4	3	NA	1899-12-31 12:03:00	2	32
374	1899-12-31 11:50:00	1899-12-31 11:57:00	Cidade De Quelimane	4	2017	7	3	1	47	SECONDARY SCHOOL	2	Chuabo	1	1899-12-31 00:35:00	1899-12-31 07:00:00	0	0	1	0	0	0	1	0	0	0	0	0	0	1	1	1	0	1	2	2	1	4	4	4	4	4	4	4	1	Gostaria que não demorasse muito para nos atenderem e que nunca faltasse os nossos comprimidos.	1899-12-31 12:17:00	2	29
375	1899-12-31 09:26:00	1899-12-31 09:33:00	Cidade De Quelimane	4	2017	8	3	1	20	SECONDARY SCHOOL	2	Chuabo	1	1899-12-31 01:00:00	1899-12-31 07:00:00	0	0	1	0	0	0	1	0	0	0	0	0	0	1	0	0	0	2	2	2	3	4	3	4	3	3	4	4	3	NA	1899-12-31 09:50:00	2	28
376	1899-12-31 09:05:00	1899-12-31 09:12:00	Cidade De Quelimane	2	2017	7	6	2	29	NONE	2	Matewé	2	1899-12-31 01:00:00	1899-12-31 08:00:00	0	0	1	0	0	0	1	0	0	0	0	0	0	1	1	1	0	2	2	2	4	4	4	4	4	4	4	4	3	NA	1899-12-31 09:30:00	2	32
377	1899-12-31 09:55:00	1899-12-31 10:10:00	Cidade De Quelimane	2	2017	8	3	1	25	PRIMARY SCHOOL	2	Chuabo	2	1899-12-31 00:35:00	1899-12-31 08:00:00	0	0	1	0	0	0	1	0	0	0	0	0	0	1	0	0	0	1	2	2	3	4	4	4	3	3	4	4	3	NA	1899-12-31 10:32:00	2	29
378	1899-12-31 09:33:00	1899-12-31 10:00:00	Cidade De Quelimane	4	2018	7	9	2	33		2	Chuabo	1	1899-12-31 00:10:00	1899-12-31 08:30:00	0	0	1	0	0	0	1	0	0	0	0	0	0	1	0	0	0	1	2	2	4	4	3	3	3	3	4	4	3	NA	1899-12-31 10:30:00	2	28
379	1899-12-31 08:49:00	1899-12-31 09:15:00	Cidade De Quelimane	2	2018	7	7	1	27	NONE	2	Lomué	1	1899-12-31 01:00:00	1899-12-31 06:00:00	0	0	1	0	0	0	1	0	0	0	1	0	0	0	0	0	0	1	2	2	4	3	2	2	2	2	3	3	1	Devem aumentar mais pessoal para não sermos consultadas só com estagiárias, mas sim acompanhadas de uma enfermeira para nos sentirmos seguras.	1899-12-31 09:47:00	2	21
380	1899-12-31 10:16:00	1899-12-31 10:45:00	Cidade De Quelimane	9	2017	4	6	1	24	NONE	2	Chuabo	2	1899-12-31 03:00:00	1899-12-31 07:00:00	0	0	1	0	0	0	1	0	0	0	0	0	0	1	0	0	0	1	2	2	1	4	4	3	3	3	4	3	1	Melhorar mas no horário do atendimento.	1899-12-31 11:35:00	2	25
381	1899-12-31 11:17:00	1899-12-31 11:23:00	Cidade De Quelimane	5	2017	8	5	1	27	PRIMARY SCHOOL	2	Manhaua.	2	1899-12-31 00:20:00	1899-12-31 09:00:00	0	0	1	0	0	0	1	0	0	0	0	1	0	0	0	0	0	2	2	2	2	3	3	4	3	3	4	3	1	Gostaria que as enfermeiras da CCR fossem mais flexíveis no atendimento.	1899-12-31 11:42:00	2	25
382	1899-12-31 11:18:00	1899-12-31 11:24:00	Cidade De Quelimane	3	2017	8	6	1	18	PRIMARY SCHOOL	2	Manhaua	2	1899-12-31 00:20:00	1899-12-31 09:00:00	0	0	1	0	0	0	1	0	0	0	0	1	0	0	0	0	0	2	2	2	3	3	3	3	3	3	3	3	1	Gostaria que as enfermeiras fossem flexíveis no atendimento	1899-12-31 11:45:00	2	24
383	1899-12-31 12:26:00	1899-12-31 12:33:00	Cidade De Quelimane	3	2017	7	7	1	31	UNIVERSITY	2	Chuabo	1	1899-12-31 00:10:00	1899-12-31 09:00:00	0	0	1	0	0	0	1	0	0	0	0	1	0	0	0	0	0	1	2	2	3	4	4	4	4	4	4	4	1	Deve haver muita flexibilidade na farmácia. Eles tem sido lentos,o que faz com que se perca muito tempo a espera.	1899-12-31 12:50:00	2	31
384	1899-12-31 10:00:00	1899-12-31 11:00:00	Cidade De Quelimane	11	2016	8	3	1	29	SECONDARY SCHOOL	2	Chuabo	1	1899-12-31 00:25:00	1899-12-31 08:00:00	0	0	1	0	0	0	1	0	0	0	0	1	1	0	0	0	0	2	2	2	2	4	4	4	3	3	4	3	1	Pelumenos estarem a ajudar em leite para as crianças do ccr porque deixam de mamar cedo.	1899-12-31 11:20:00	2	27
385	1899-12-31 10:31:00	1899-12-31 10:52:00	Cidade De Quelimane	11	2016	7	7	1	25	SECONDARY SCHOOL	2	Chuabo	1	1899-12-31 00:45:00	1899-12-31 10:00:00	0	0	1	0	0	0	1	0	0	0	0	0	0	1	0	0	0	2	2	2	4	4	4	4	4	3	4	4	1	Devem ser sempre pontuais e simpáticos para com os doentes para evitarem demoras.	1899-12-31 11:07:00	2	31
386	1899-12-31 08:59:00	1899-12-31 09:27:00	Cidade De Quelimane	3	2018	7	2	2	37	SECONDARY SCHOOL	2	Sena	1	1899-12-31 00:30:00	1899-12-31 07:00:00	0	0	1	0	0	0	1	0	0	0	0	0	1	1	1	1	0	1	2	2	4	4	3	3	3	3	4	4	3	NA	1899-12-31 09:56:00	2	28
387	1899-12-31 08:40:00	1899-12-31 08:59:00	Cidade De Quelimane	8	2017	7	1	2	64	PRIMARY SCHOOL	2	Chuabo	1	1899-12-31 00:15:00	1899-12-31 06:47:00	0	0	1	0	0	0	1	0	0	0	0	0	1	0	0	0	0	1	2	2	4	4	3	3	3	3	4	3	3	NA	1899-12-31 09:29:00	2	27
388	1899-12-31 09:20:00	1899-12-31 09:28:00	Cidade De Quelimane	1	2017	7	7	1	38	PRIMARY SCHOOL	2	Chuabo	2	1899-12-31 01:30:00	1899-12-31 08:00:00	0	0	1	0	0	0	0	1	0	0	0	1	0	0	0	0	0	1	2	2	4	4	4	4	4	4	4	4	1	Gostaria que o comportamento das enfermeiras fosse sempre assim, com muito respeito.	1899-12-31 09:44:00	2	32
389	1899-12-31 09:45:00	1899-12-31 12:24:00	Cidade De Quelimane	12	2016	8	4	1	23	SECONDARY SCHOOL	2	Chuabo	1	1899-12-31 00:40:00	1899-12-31 09:00:00	0	0	1	0	0	0	1	1	0	0	0	1	0	0	0	0	0	2	2	2	3	4	4	4	3	3	4	3	3	NA	1899-12-31 12:34:00	2	28
390	1899-12-31 11:59:00	1899-12-31 12:21:00	Cidade De Quelimane	11	2017	7	4	1	35	PRIMARY SCHOOL	2	Nharinga	2	1899-12-31 00:45:00	1899-12-31 10:30:00	0	0	1	0	0	0	1	0	0	0	0	0	0	0	0	1	0	1	2	2	2	4	4	4	3	3	4	4	3	NA	1899-12-31 12:50:00	2	28
391	1899-12-31 10:00:00	1899-12-31 10:14:00	Cidade De Quelimane	12	2016	8	2	1	24	SECONDARY SCHOOL	2	Chuabo	1	1899-12-31 00:30:00	1899-12-31 08:00:00	0	0	1	0	0	0	1	0	0	0	0	1	0	0	0	0	0	1	2	2	3	4	4	4	4	4	4	3	1	Aumentar o espaço onde somos atendido.	1899-12-31 10:27:00	2	30
392	1899-12-31 11:11:00	1899-12-31 11:14:00	Cidade De Quelimane	12	2016	7	7	1	31	NONE	2	Maindó	2	1899-12-31 01:00:00	1899-12-31 09:00:00	0	0	1	0	0	0	0	0	0	0	0	1	0	0	0	0	0	2	2	2	4	4	4	4	4	4	4	4	3	NA	1899-12-31 11:30:00	2	32
393	1899-12-31 10:57:00	1899-12-31 11:10:00	Cidade De Quelimane	11	2016	7	3	1	23	PRIMARY SCHOOL	2	Chuabo	1	1899-12-31 00:30:00	1899-12-31 07:00:00	0	0	1	0	0	0	0	0	0	0	0	1	0	0	0	0	0	1	2	2	1	4	4	4	4	4	4	3	1	Atenderem aos pacientes cedo, darem papás gratuitas as crianças em Ccr	1899-12-31 11:27:00	2	28
394	1899-12-31 10:46:00	1899-12-31 10:50:00	Cidade De Quelimane	5	2017	8	4	1	28	PRIMARY SCHOOL	2	Manhaua	2	1899-12-31 01:00:00	1899-12-31 07:00:00	0	0	1	0	0	0	1	0	1	0	0	0	1	0	0	0	0	2	2	2	1	4	3	3	3	3	4	3	1	Como eu disse gostaria que o atendimeto fosse feito no mesmo lugar.	1899-12-31 11:11:00	2	24
395	1899-12-31 11:23:00	1899-12-31 11:45:00	Cidade De Quelimane	10	2017	7	4	1	36	UNIVERSITY	2	Sena	1	1899-12-31 00:20:00	1899-12-31 09:17:00	0	0	1	0	0	0	1	0	0	0	0	0	0	1	1	1	0	1	2	2	3	4	4	4	4	4	4	4	3	NA	1899-12-31 12:16:00	2	31
396	1899-12-31 11:20:00	1899-12-31 11:45:00	Cidade De Quelimane	7	2017	8	3	1	30	PRIMARY SCHOOL	2	Chuabo.	1	1899-12-31 00:30:00	1899-12-31 06:30:00	0	0	1	0	0	0	1	0	0	0	0	0	1	0	0	0	0	2	2	2	1	2	2	2	2	2	3	4	1	Gostaria que melhorassem o tempo Dr espera.	1899-12-31 12:20:00	2	18
397	1899-12-31 13:09:00	1899-12-31 13:14:00	Cidade De Quelimane	12	2016	8	6	1	21	SECONDARY SCHOOL	2	Chuabo	1	1899-12-31 01:00:00	1899-12-31 07:00:00	0	0	1	0	0	0	1	1	0	0	0	1	0	0	0	0	0	2	2	2	1	2	3	3	3	3	3	3	1	Pelumenos estrem ser rapidos ficamos na bicha até crianças começarem as chorar.	1899-12-31 13:32:00	2	21
398	1899-12-31 08:15:00	1899-12-31 08:35:00	Cidade De Quelimane	6	2017	8	1	1	42	PRIMARY SCHOOL	2	Chuabo	1	1899-12-31 00:30:00	1899-12-31 06:30:00	0	0	1	0	0	0	1	0	1	0	0	0	0	0	0	0	0	2	2	2	4	4	4	4	3	3	4	4	3	NA	1899-12-31 09:00:00	2	30
399	1899-12-31 09:50:00	1899-12-31 10:20:00	Cidade De Quelimane	3	2018	8	6	2	38	PRIMARY SCHOOL	2	Português	1	1899-12-31 00:40:00	1899-12-31 07:00:00	0	0	1	0	0	0	1	0	0	0	0	0	0	1	0	0	0	2	2	2	1	2	2	2	2	2	2	2	1	Gostaria que reduzissem o tempo de espera na farmacia.	1899-12-31 10:50:00	2	15
400	1899-12-31 09:33:00	1899-12-31 09:56:00	Cidade De Quelimane	11	2017	7	2	1	35	NONE	2	Chuabo	2	1899-12-31 00:30:00	1899-12-31 08:00:00	0	0	1	0	0	0	1	0	0	0	0	0	1	0	0	0	0	1	2	2	4	4	4	4	4	4	4	4	3	NA	1899-12-31 10:24:00	2	32
401	1899-12-31 10:55:00	1899-12-31 11:25:00	Cidade De Quelimane	4	2018	7	2	1	47	PRIMARY SCHOOL	2	Chuabo	1	1899-12-31 00:15:00	1899-12-31 09:30:00	0	0	1	0	0	0	1	0	0	0	0	0	0	1	0	0	0	1	2	2	4	4	4	4	3	3	4	4	3	NA	1899-12-31 11:57:00	2	30
402	1899-12-31 13:18:00	1899-12-31 13:39:00	Cidade De Quelimane	11	2017	7	5	1	32	PRIMARY SCHOOL	2	Chuabo	1	1899-12-31 00:25:00	1899-12-31 12:00:00	0	0	1	0	0	0	1	0	0	0	0	0	0	1	0	0	0	1	2	2	4	4	4	4	3	3	4	4	3	NA	1899-12-31 14:08:00	2	30
403	1899-12-31 08:30:00	1899-12-31 08:57:00	Cidade De Quelimane	12	2016	8	1	1	40	NONE	2	Chuabo	3	1899-12-31 01:00:00	1899-12-31 06:30:00	0	0	1	0	0	0	1	0	0	0	0	0	0	1	0	0	0	2	2	2	3	4	4	4	4	4	4	4	1	Gostaria que a distribuição de soja fosse para todos doentes na fase inicial porque os medicamentos São fortes.	1899-12-31 09:10:00	2	31
404	1899-12-31 11:40:00	1899-12-31 12:15:00	Cidade De Quelimane	11	2017	8	4	1	40	SECONDARY SCHOOL	2	Achuabo.	1	1899-12-31 00:40:00	1899-12-31 07:30:00	0	0	1	0	0	0	1	0	0	0	0	0	0	1	0	1	0	2	2	2	2	2	4	2	2	2	2	3	1	Gostaria que fossem flexíveis no atendimento.	1899-12-31 12:45:00	2	19
405	1899-12-31 10:08:00	1899-12-31 10:15:00	Cidade De Quelimane	4	2017	7	4	1	21	NONE	2	Chuabo	2	1899-12-31 00:45:00	1899-12-31 08:00:00	0	0	1	0	0	0	1	0	0	0	1	0	0	0	1	0	0	2	2	2	4	4	4	4	4	4	4	4	3	NA	1899-12-31 10:47:00	2	32
406	1899-12-31 10:11:00	1899-12-31 10:33:00	Cidade De Quelimane	11	2017	3	4	2	32	PRIMARY SCHOOL	2	Chuabo	2	1899-12-31 00:15:00	1899-12-31 09:00:00	0	0	1	0	0	0	1	0	1	0	0	0	0	1	1	0	0	2	2	2	2	4	3	3	3	3	3	3	2	NA	1899-12-31 11:13:00	2	24
407	1899-12-31 09:31:00	1899-12-31 09:51:00	Cidade De Quelimane	9	2017	7	2	1	22	SECONDARY SCHOOL	2	Chuabo	1	1899-12-31 00:45:00	1899-12-31 07:00:00	0	0	1	0	0	0	1	0	0	0	0	1	0	0	0	0	0	1	2	2	4	4	4	4	4	4	4	4	3	NA	1899-12-31 10:22:00	2	32
408	1899-12-31 08:20:00	1899-12-31 08:50:00	Cidade De Quelimane	8	2017	8	1	1	36	NONE	2	Chuabo	2	1899-12-31 00:40:00	1899-12-31 06:00:00	0	0	1	0	0	0	0	0	0	0	0	0	1	0	0	0	0	1	2	2	4	4	4	4	3	3	4	4	3	NA	1899-12-31 09:24:00	2	30
409	1899-12-31 11:36:00	1899-12-31 12:10:00	Cidade De Quelimane	3	2017	7	6	2	32	SECONDARY SCHOOL	2	Chuabo	1	1899-12-31 00:40:00	1899-12-31 11:00:00	0	0	1	0	0	0	1	0	0	0	0	0	0	1	0	0	0	1	2	2	4	4	4	4	4	4	4	4	3	NA	1899-12-31 12:16:00	2	32
410	1899-12-31 10:45:00	1899-12-31 10:50:00	Cidade De Quelimane	3	2017	8	5	2	33	PRIMARY SCHOOL	2	Manhaua	2	1899-12-31 00:30:00	1899-12-31 07:00:00	0	0	1	0	0	0	1	0	0	0	0	0	0	1	0	1	0	2	2	2	1	4	3	3	3	3	3	3	1	Gostaria que aumentassem numero de funcionários para estarem a ajudar na localização dos processos	1899-12-31 11:12:00	2	23
411	1899-12-31 08:30:00	1899-12-31 08:46:00	Cidade De Quelimane	11	2016	8	1	2	34	SECONDARY SCHOOL	2	Macua	1	1899-12-31 01:00:00	1899-12-31 07:00:00	0	0	1	0	0	0	1	0	1	0	0	0	0	1	0	0	0	2	2	2	2	4	4	4	4	4	4	4	1	Aumentar a sala onde somos atendidos	1899-12-31 08:58:00	2	30
412	1899-12-31 08:15:00	1899-12-31 08:22:00	Cidade De Quelimane	5	2017	7	1	1	33	PRIMARY SCHOOL	2	Chuabo	2	1899-12-31 01:30:00	1899-12-31 06:30:00	0	0	1	0	0	0	1	0	0	0	0	0	1	0	0	0	0	1	2	2	4	4	4	4	4	4	4	4	1	Devem organizar bem os processos para não se perder muito tempo a procurarem o que faz com que se demore. Hoje foram rápidos.	1899-12-31 08:42:00	2	32
413	1899-12-31 09:40:00	1899-12-31 10:00:00	Cidade De Quelimane	3	2018	8	1	1	30	SECONDARY SCHOOL	2	Chuabo	1	1899-12-31 01:00:00	1899-12-31 06:00:00	0	0	1	0	0	0	1	0	0	0	1	0	0	0	1	0	0	1	2	2	4	4	4	4	4	4	4	4	3	NA	1899-12-31 10:25:00	2	32
414	1899-12-31 12:45:00	1899-12-31 12:50:00	Cidade De Quelimane	1	2017	8	4	1	41	PRIMARY SCHOOL	2	Chuabo	2	1899-12-31 00:40:00	1899-12-31 08:00:00	0	0	1	0	0	0	1	1	0	0	0	1	0	0	0	0	0	2	2	2	1	4	4	4	3	3	3	3	1	Melhorar tempo de demora.	1899-12-31 13:01:00	2	25
415	1899-12-31 08:30:00	1899-12-31 09:00:00	Cidade De Quelimane	12	2017	8	1	1	51	NONE	2	Chuabo.	2	1899-12-31 01:00:00	1899-12-31 07:30:00	0	0	1	0	0	0	1	0	0	0	0	0	0	1	0	0	0	1	2	2	4	4	4	4	4	4	4	4	3	NA	1899-12-31 09:28:00	2	32
416	1899-12-31 10:10:00	1899-12-31 10:15:00	Cidade De Quelimane	5	2017	8	3	2	56	SECONDARY SCHOOL	2	Chuabo	1	1899-12-31 00:30:00	1899-12-31 08:30:00	0	0	1	0	0	0	1	0	0	0	0	0	0	1	0	0	0	2	2	2	3	4	4	4	4	4	4	4	3	NA	1899-12-31 10:38:00	2	31
417	1899-12-31 12:00:00	1899-12-31 12:07:00	Cidade De Quelimane	4	2017	8	7	1	21	PRIMARY SCHOOL	2	nharinga	2	1899-12-31 01:00:00	1899-12-31 07:00:00	0	0	1	0	0	0	1	0	0	0	0	1	0	0	0	0	0	2	2	2	1	3	3	3	3	3	3	3	1	Gostaria que fossem flexíveis no atendimento.	1899-12-31 12:34:00	2	22
418	1899-12-31 10:03:00	1899-12-31 10:07:00	Cidade De Quelimane	12	2016	7	5	1	24	NONE	2	Chuabo	2	1899-12-31 01:00:00	1899-12-31 09:00:00	0	0	1	0	0	0	1	0	0	0	0	1	0	0	0	0	0	2	2	2	4	4	4	4	4	4	4	4	3	NA	1899-12-31 10:23:00	2	32
419	1899-12-31 08:03:00	1899-12-31 08:42:00	Cidade De Quelimane	12	2016	7	2	2	30	SECONDARY SCHOOL	2	Lomwé	1	1899-12-31 00:10:00	1899-12-31 06:59:00	0	0	1	0	0	0	1	0	1	0	0	0	1	0	1	0	0	1	2	2	4	4	4	4	4	4	4	3	1	Deviam nos atualizar da situação do cd4 de 2 em 2 meses para sabermos se estamos a andar bem ou não com o tratamento	1899-12-31 08:58:00	2	31
420	1899-12-31 12:09:00	1899-12-31 12:14:00	Cidade De Quelimane	1	2017	7	7	1	21	PRIMARY SCHOOL	2	Chuabo	1	1899-12-31 01:00:00	1899-12-31 07:00:00	0	0	1	0	0	0	1	0	0	0	0	1	0	0	0	0	0	1	2	2	1	4	4	4	4	4	4	4	3	NA	1899-12-31 12:31:00	2	29
421	1899-12-31 10:20:00	1899-12-31 10:50:00	Cidade De Quelimane	6	2017	8	7	1	23	PRIMARY SCHOOL	2	Chuabo	2	1899-12-31 00:10:00	1899-12-31 08:30:00	0	0	1	0	0	0	1	0	0	0	0	1	0	0	0	0	0	2	2	2	3	4	4	4	4	4	4	4	3	NA	1899-12-31 11:27:00	2	31
422	1899-12-31 09:07:00	1899-12-31 09:11:00	Cidade De Quelimane	12	2016	7	3	1	27	PRIMARY SCHOOL	2	Chuabo	1	1899-12-31 00:30:00	1899-12-31 08:30:00	0	0	1	0	0	0	1	0	0	0	0	1	0	0	0	0	0	2	2	2	4	4	4	4	4	4	4	4	3	NA	1899-12-31 09:26:00	2	32
423	1899-12-31 08:54:00	1899-12-31 09:08:00	Cidade De Quelimane	11	2016	7	1	1	41	UNIVERSITY	2	Chuabo	1	1899-12-31 01:00:00	1899-12-31 07:30:00	0	0	1	0	0	0	1	0	1	0	1	0	0	1	0	0	0	1	2	2	4	4	4	4	4	4	4	3	1	A hora do atendimento. Deveriam ser pontuais.	1899-12-31 09:28:00	2	31
424	1899-12-31 08:46:00	1899-12-31 08:56:00	Cidade De Quelimane	2	2017	7	1	2	50	SECONDARY SCHOOL	2	Chuabo	1	1899-12-31 00:20:00	1899-12-31 08:00:00	0	0	1	0	0	0	1	0	1	0	0	0	0	0	0	0	0	1	2	2	4	4	4	4	4	4	4	4	1	Para mim tudo está bom. Talvez aumentaremvo nosso hospital para ter outra classificação	1899-12-31 09:15:00	2	32
425	1899-12-31 08:45:00	1899-12-31 08:52:00	Cidade De Quelimane	5	2017	8	7	1	23	SECONDARY SCHOOL	2	Chuabo	1	1899-12-31 00:30:00	1899-12-31 07:30:00	0	0	1	0	0	0	1	0	0	0	0	1	0	0	1	0	0	2	2	2	3	4	4	4	4	4	4	3	1	Gostaria que Na hora do atendimento a enfermeira tivesse por perto para orientar as estagiárias.	1899-12-31 09:15:00	2	30
426	1899-12-31 08:35:00	1899-12-31 08:46:00	Cidade De Quelimane	2	2017	8	1	2	25	PRIMARY SCHOOL	2	Muniga	1	1899-12-31 01:00:00	1899-12-31 07:30:00	0	0	1	0	0	0	1	0	1	0	0	0	0	0	0	0	0	2	2	2	4	4	4	4	4	4	4	4	3	NA	1899-12-31 09:02:00	2	32
427	1899-12-31 11:39:00	1899-12-31 12:20:00	Cidade De Quelimane	11	2016	7	4	1	29	UNIVERSITY	2	Changana	1	1899-12-31 00:10:00	1899-12-31 09:00:00	0	0	1	0	0	0	1	0	0	0	0	1	0	1	0	0	0	2	2	2	3	4	4	4	4	4	4	3	1	Haver mais consideração no atendimento entre colegas	1899-12-31 12:36:00	2	30
428	1899-12-31 11:28:00	1899-12-31 11:37:00	Cidade De Quelimane	4	2017	7	6	1	20	SECONDARY SCHOOL	2	Chuabo	1	1899-12-31 00:20:00	1899-12-31 06:00:00	0	0	1	0	0	0	1	0	0	0	0	1	0	0	0	0	0	1	2	2	1	4	3	4	4	4	4	3	1	Devem ser mais flexíveis no atendimento e também aumentarem mais pessoal.	1899-12-31 11:58:00	2	27
429	1899-12-31 11:48:00	1899-12-31 12:07:00	Cidade De Quelimane	7	2017	7	7	1	23	SECONDARY SCHOOL	2	Chuabo	1	1899-12-31 00:15:00	1899-12-31 08:00:00	0	0	1	0	0	0	1	0	0	0	0	1	0	0	0	0	0	1	2	2	1	4	2	2	2	2	3	2	1	Devem pôr pessoal com formação para nos atender e não estagiários. .	1899-12-31 12:37:00	2	18
430	1899-12-31 11:11:00	1899-12-31 12:04:00	Cidade De Quelimane	4	2017	7	7	1	27	SECONDARY SCHOOL	2	Sena	1	1899-12-31 00:15:00	1899-12-31 08:00:00	0	0	1	0	0	0	1	0	0	0	0	1	0	0	0	0	0	1	2	2	1	4	3	4	4	4	4	4	1	Deve haver mais flexibilidade no atendimento e diminuírem as conversas entre enfermeiras.	1899-12-31 12:20:00	2	28
431	1899-12-31 12:58:00	1899-12-31 13:23:00	Cidade De Quelimane	12	2017	7	7	2	30	SECONDARY SCHOOL	2	Chuabo	1	1899-12-31 01:00:00	1899-12-31 10:35:00	0	0	1	0	0	0	1	0	0	0	0	0	1	0	0	0	1	1	2	2	2	4	3	4	3	3	4	4	3	NA	1899-12-31 13:52:00	2	27
432	1899-12-31 10:40:00	1899-12-31 10:59:00	Cidade De Quelimane	4	2017	4	7	1	18	SECONDARY SCHOOL	2	Chuabo	1	1899-12-31 00:30:00	1899-12-31 08:00:00	0	0	1	0	0	0	1	0	0	0	0	0	0	1	0	0	0	1	2	2	2	3	3	3	3	3	4	3	1	Pintar o nosso hospital pra estar mas bonito.	1899-12-31 11:15:00	2	24
433	1899-12-31 12:31:00	1899-12-31 13:00:00	Cidade De Quelimane	10	2017	8	5	1	19	SECONDARY SCHOOL	2	Lomue.	1	1899-12-31 01:00:00	1899-12-31 06:00:00	0	0	1	0	0	0	1	0	0	0	0	1	0	0	0	0	0	2	2	2	1	2	2	2	2	2	2	2	1	Gostaria que reduzissem o tempo de espera na bicha de ccr.	1899-12-31 13:00:00	2	15
434	1899-12-31 08:40:00	1899-12-31 10:00:00	Cidade De Quelimane	2	2018	8	2	1	24	PRIMARY SCHOOL	2	Chuabo	1	1899-12-31 01:00:00	1899-12-31 07:00:00	0	0	1	0	0	0	1	0	0	0	0	1	0	0	1	0	0	1	2	2	4	4	4	4	4	4	4	4	3	NA	1899-12-31 10:30:00	2	32
435	1899-12-31 09:20:00	1899-12-31 09:26:00	Gile	11	2016	1	6	1	22	SECONDARY SCHOOL	2	Elomwé	1	1899-12-31 00:15:00	1899-12-31 08:00:00	0	0	0	1	0	0	0	0	1	0	0	0	0	1	0	0	0	1	2	2	2	4	3	3	3	3	3	3	1	O que eu queria que melhorasse é na parte de casa de banho, aumentassem sombras e bancos porque quando chove ou sola nós passamos mal e o espaço é pequeno. Agradecia se o governo olhasse nessa situação. Também na parte de limpeza do próprio hospital.	1899-12-31 09:47:00	2	24
436	1899-12-31 09:01:00	1899-12-31 09:07:00	Cidade De Quelimane	3	2017	7	1	1	21	SECONDARY SCHOOL	2	Lomwé	1	1899-12-31 00:20:00	1899-12-31 08:00:00	0	0	1	0	0	0	1	0	0	0	0	1	0	0	0	0	0	1	2	2	4	4	4	4	4	4	4	4	3	NA	1899-12-31 09:35:00	2	32
437	1899-12-31 08:55:00	1899-12-31 09:02:00	Cidade De Quelimane	4	2017	8	2	1	22	SECONDARY SCHOOL	2	Chuabo	1	1899-12-31 00:30:00	1899-12-31 06:00:00	0	0	1	0	0	0	0	1	1	0	0	0	0	0	0	0	0	1	2	2	3	4	4	4	4	4	4	4	3	NA	1899-12-31 09:20:00	2	31
438	1899-12-31 13:41:00	1899-12-31 14:00:00	Cidade De Quelimane	10	2017	7	6	1	33	PRIMARY SCHOOL	2	Chuabo	1	1899-12-31 00:30:00	1899-12-31 10:00:00	0	0	1	0	0	0	1	0	0	0	0	1	0	0	0	0	0	1	2	2	1	4	2	2	3	2	3	3	1	Gostaria que quando atendessem um paciente nāo nterrompessem para tratar outros assuntos porque depois perdem o fio de pensamento.	1899-12-31 14:31:00	2	20
439	1899-12-31 10:51:00	1899-12-31 11:12:00	Cidade De Quelimane	8	2017	7	3	1	26	PRIMARY SCHOOL	2	Muniga	1	1899-12-31 01:00:00	1899-12-31 06:00:00	0	0	1	0	0	0	1	0	0	0	0	1	0	0	0	0	0	1	2	2	3	4	4	3	4	4	4	4	3	NA	1899-12-31 11:40:00	2	30
440	1899-12-31 10:02:00	1899-12-31 10:09:00	Cidade De Quelimane	2	2017	7	3	2	40	SECONDARY SCHOOL	2	Chuabo	1	1899-12-31 00:30:00	1899-12-31 08:00:00	0	0	1	0	0	0	1	0	1	0	0	0	1	0	1	1	0	1	2	2	4	4	4	4	4	4	4	4	1	Gostaria que o atendimento fosse sempre assim e que nunca faltasse os nossos medicamentos	1899-12-31 10:28:00	2	32
441	1899-12-31 09:30:00	1899-12-31 10:00:00	Cidade De Quelimane	1	2018	8	6	1	26	SECONDARY SCHOOL	2	Chuabo	1	1899-12-31 01:00:00	1899-12-31 06:00:00	0	0	1	0	0	0	1	0	0	0	0	1	0	0	1	0	0	2	2	2	1	2	2	3	2	2	2	2	1	Gostaria que reduzissem o tempo de espera.	1899-12-31 10:30:00	2	16
442	1899-12-31 10:10:00	1899-12-31 10:19:00	Cidade De Quelimane	5	2017	7	7	1	22	SECONDARY SCHOOL	2	Nharinga	1	1899-12-31 00:25:00	1899-12-31 08:00:00	0	0	1	0	0	0	1	0	0	0	1	0	0	0	1	0	0	1	2	2	4	4	4	4	4	4	4	4	3	NA	1899-12-31 10:40:00	2	32
443	1899-12-31 09:33:00	1899-12-31 09:52:00	Cidade De Quelimane	9	2017	7	7	1	25	SECONDARY SCHOOL	2	Chuabo	1	1899-12-31 00:45:00	1899-12-31 07:00:00	0	0	1	0	0	0	1	0	0	0	0	1	0	0	0	0	0	1	2	2	4	4	4	4	4	4	4	4	3	NA	1899-12-31 10:29:00	2	32
444	1899-12-31 13:40:00	1899-12-31 14:09:00	Cidade De Quelimane	10	2017	8	6	1	30	PRIMARY SCHOOL	2	Chuabo.	2	1899-12-31 01:00:00	1899-12-31 07:00:00	0	0	1	0	0	0	1	0	0	0	0	1	0	0	0	0	0	2	2	2	1	1	1	1	1	1	2	2	1	Gostaria que melhorassem o tempo de espera na atendimento da CCR.	1899-12-31 14:40:00	2	10
445	1899-12-31 10:40:00	1899-12-31 10:45:00	Cidade De Quelimane	2	2017	7	4	1	34	PRIMARY SCHOOL	2	Chuabo	2	1899-12-31 02:00:00	1899-12-31 09:00:00	0	0	0	0	0	0	1	0	0	0	0	1	0	0	0	0	0	2	2	2	4	4	4	4	4	4	4	4	3	NA	1899-12-31 11:01:00	2	32
446	1899-12-31 13:05:00	1899-12-31 13:13:00	Cidade De Quelimane	1	2017	8	5	1	32	SECONDARY SCHOOL	2	Chuabo	1	1899-12-31 01:00:00	1899-12-31 08:00:00	0	0	1	0	0	0	1	1	0	0	0	1	0	0	0	0	0	2	2	2	1	4	4	4	3	3	3	3	1	Gostaria que as enfermeiras fossem mis flexíveis no atendimento.	1899-12-31 13:24:00	2	25
447	1899-12-31 08:20:00	1899-12-31 08:50:00	Cidade De Quelimane	7	2017	8	5	1	24	PRIMARY SCHOOL	2	Chuabo	2	1899-12-31 00:15:00	1899-12-31 06:30:00	0	0	1	0	0	0	1	0	0	0	0	1	0	0	0	0	0	1	2	2	4	4	4	4	3	3	4	4	2	NA	1899-12-31 09:30:00	2	30
448	1899-12-31 08:18:00	1899-12-31 08:48:00	Cidade De Quelimane	4	2018	7	8	1	29	PRIMARY SCHOOL	2	Nharinga	1	1899-12-31 00:40:00	1899-12-31 05:00:00	0	0	1	0	0	0	1	0	0	0	0	1	0	0	0	0	0	1	2	2	4	4	3	3	3	3	4	4	3	NA	1899-12-31 09:16:00	2	28
449	1899-12-31 10:10:00	1899-12-31 10:30:00	Cidade De Quelimane	10	2017	7	7	1	22	NONE	2	Muniga	2	1899-12-31 00:30:00	1899-12-31 08:00:00	0	0	1	0	0	0	1	0	0	0	1	0	0	0	0	0	0	1	2	2	4	4	4	4	4	4	4	4	3	NA	1899-12-31 11:00:00	2	32
450	1899-12-31 12:30:00	1899-12-31 13:00:00	Cidade De Quelimane	2	2018	8	3	2	34	SECONDARY SCHOOL	2	Chuabo..	1	1899-12-31 00:30:00	1899-12-31 09:00:00	0	0	1	0	0	0	1	0	0	0	0	0	0	1	0	0	0	2	2	2	1	1	1	1	1	1	2	2	1	Gostaria que melhorassem na organização dos processos.	1899-12-31 13:30:00	2	10
451	1899-12-31 08:30:00	1899-12-31 09:00:00	Cidade De Quelimane	9	2017	8	5	1	28	PRIMARY SCHOOL	2	Chuabo	1	1899-12-31 01:30:00	1899-12-31 07:00:00	0	0	1	0	0	0	1	0	0	0	0	0	0	1	0	0	0	1	2	2	4	4	4	4	4	4	4	4	3	NA	1899-12-31 09:32:00	2	32
452	1899-12-31 09:29:00	1899-12-31 09:35:00	Cidade De Quelimane	2	2017	7	2	1	36	NONE	2	Chuabo	2	1899-12-31 01:00:00	1899-12-31 07:30:00	0	0	1	0	0	0	1	0	0	0	0	0	0	1	0	0	0	2	2	2	4	4	4	4	4	4	4	4	3	NA	1899-12-31 09:53:00	2	32
453	1899-12-31 11:01:00	1899-12-31 11:06:00	Cidade De Quelimane	2	2017	7	7	1	44	SECONDARY SCHOOL	2	Nharinga	1	1899-12-31 01:00:00	1899-12-31 10:00:00	0	0	1	0	0	0	0	1	0	0	0	0	0	1	0	0	0	1	2	2	4	4	4	4	4	4	4	4	3	NA	1899-12-31 11:26:00	2	32
454	1899-12-31 12:03:00	1899-12-31 12:28:00	Cidade De Quelimane	11	2017	7	7	2	38	PRIMARY SCHOOL	2	Chuabo	1	1899-12-31 00:30:00	1899-12-31 11:00:00	0	0	1	0	0	0	1	0	0	0	0	0	0	1	1	1	0	1	2	2	4	4	4	4	4	4	4	4	3	NA	1899-12-31 12:57:00	2	32
455	1899-12-31 14:35:00	1899-12-31 15:00:00	Cidade De Quelimane	8	2017	8	5	1	30	SECONDARY SCHOOL	2	Chuabo	1	1899-12-31 01:00:00	1899-12-31 10:00:00	0	0	1	0	0	0	1	0	0	0	0	0	0	1	0	0	0	2	2	2	1	2	2	2	2	2	2	2	1	Gostaria que melhorasse atndimento da farmácia.	1899-12-31 15:25:00	2	15
456	1899-12-31 08:20:00	1899-12-31 08:25:00	Cidade De Quelimane	4	2017	8	1	2	32	SECONDARY SCHOOL	2	Chuabo	1	1899-12-31 01:00:00	1899-12-31 06:30:00	0	0	1	0	0	0	0	0	0	0	0	0	1	0	0	0	0	2	2	2	4	4	4	4	4	4	4	4	3	NA	1899-12-31 08:45:00	2	32
457	1899-12-31 10:30:00	1899-12-31 10:35:00	Cidade De Quelimane	3	2017	7	3	1	45	NONE	2	Chuabo	2	1899-12-31 00:45:00	1899-12-31 10:30:00	0	0	1	0	0	0	1	0	0	0	0	0	0	1	0	0	0	2	2	2	4	4	4	3	3	3	4	4	1	Gostaria que nunca faltasse o nosso medicamento.	1899-12-31 11:01:00	2	29
458	1899-12-31 09:04:00	1899-12-31 09:37:00	Cidade De Quelimane	11	2016	7	5	1	28	TECHNICAL SCHOOL	2	Macua	1	1899-12-31 00:10:00	1899-12-31 07:50:00	0	0	1	0	0	0	1	0	0	0	1	0	0	0	0	0	0	2	2	2	4	4	4	4	4	4	4	4	3	NA	1899-12-31 09:50:00	2	32
459	1899-12-31 08:07:00	1899-12-31 08:26:00	Cidade De Quelimane	10	2017	7	1	2	38	SECONDARY SCHOOL	2	Chuabo	1	1899-12-31 00:15:00	1899-12-31 07:00:00	0	0	1	0	0	0	1	0	1	0	0	0	0	0	0	0	0	1	2	2	4	4	4	4	3	3	4	4	3	NA	1899-12-31 08:55:00	2	30
460	1899-12-31 10:40:00	1899-12-31 10:48:00	Cidade De Quelimane	1	2017	8	3	1	18	SECONDARY SCHOOL	2	Chuabo	1	1899-12-31 01:00:00	1899-12-31 07:00:00	0	0	1	0	0	0	1	0	0	0	1	0	0	0	0	0	0	2	2	2	1	4	3	3	3	3	4	3	1	Reduzir o tempo de espera.	1899-12-31 11:02:00	2	24
461	1899-12-31 08:10:00	1899-12-31 08:40:00	Cidade De Quelimane	10	2017	8	5	1	21	PRIMARY SCHOOL	2	Macua	1	1899-12-31 00:20:00	1899-12-31 06:02:00	0	0	1	0	0	0	1	0	0	0	1	0	0	0	1	0	0	1	2	2	4	4	4	4	4	4	4	4	3	NA	1899-12-31 09:09:00	2	32
462	1899-12-31 09:35:00	1899-12-31 09:39:00	Cidade De Quelimane	12	2016	7	4	1	21	PRIMARY SCHOOL	2	Chuabo	2	1899-12-31 01:00:00	1899-12-31 07:30:00	0	0	1	0	0	0	1	0	0	0	0	0	1	1	0	0	0	2	2	2	4	4	3	3	3	3	3	3	3	NA	1899-12-31 09:53:00	2	26
463	1899-12-31 09:10:00	1899-12-31 09:28:00	Cidade De Quelimane	6	2017	7	7	1	28	PRIMARY SCHOOL	2	Sena	1	1899-12-31 00:50:00	1899-12-31 07:00:00	0	0	1	0	0	0	1	0	0	0	1	0	0	0	0	0	0	1	2	2	4	4	4	4	4	4	4	4	3	NA	1899-12-31 09:58:00	2	32
464	1899-12-31 09:35:00	1899-12-31 09:44:00	Cidade De Quelimane	11	2016	7	2	1	32	PRIMARY SCHOOL	2	Chuabo	1	1899-12-31 01:00:00	1899-12-31 07:00:00	1	0	0	0	0	0	1	0	0	0	0	0	0	0	1	0	0	2	2	2	3	4	4	4	4	4	4	3	1	Gostaria que toda equipe de profissionais de saúde desta unidade sanitária fossem atenciosos para connosco.	1899-12-31 10:01:00	2	30
465	1899-12-31 11:11:00	1899-12-31 11:28:00	Cidade De Quelimane	6	2017	7	4	1	34	PRIMARY SCHOOL	1	NA	1	1899-12-31 01:00:00	1899-12-31 06:00:00	0	0	1	0	0	0	1	0	0	0	0	0	1	1	0	1	0	1	2	2	1	4	2	3	2	2	3	3	1	Os enfermeiros devem ser mais flexíveis na procura dos processos. Demoram muito tempo para os localizar.	1899-12-31 11:47:00	2	20
466	1899-12-31 09:00:00	1899-12-31 09:30:00	Cidade De Quelimane	1	2017	8	6	1	24	PRIMARY SCHOOL	2	Chuabo	2	1899-12-31 00:35:00	1899-12-31 06:00:00	0	0	1	0	0	0	1	0	0	0	0	0	0	1	0	0	0	2	2	2	4	4	4	4	4	4	4	4	3	NA	1899-12-31 09:40:00	2	32
467	1899-12-31 10:36:00	1899-12-31 10:53:00	Cidade De Quelimane	1	2017	7	3	1	21	PRIMARY SCHOOL	2	Chuabo	1	1899-12-31 00:30:00	1899-12-31 07:30:00	0	0	1	0	0	0	1	0	0	0	1	0	0	0	0	0	0	1	2	2	3	4	4	4	4	4	4	4	1	Gostaria que houvesse pontualidade nas enfermeiras.	1899-12-31 11:10:00	2	31
468	1899-12-31 11:25:00	1899-12-31 11:36:00	Cidade De Quelimane	1	2017	7	4	1	19	SECONDARY SCHOOL	2	Nharinga	1	1899-12-31 01:00:00	1899-12-31 07:00:00	0	0	1	0	0	0	1	0	0	0	1	0	0	0	0	0	0	1	2	2	3	4	4	4	4	4	4	3	1	As enfermeiras devem chegar cedo para poderem começar também cedo a atender.	1899-12-31 11:55:00	2	30
469	1899-12-31 11:00:00	1899-12-31 11:30:00	Cidade De Quelimane	8	2017	8	3	1	32	NONE	2	Muniga	1	1899-12-31 00:40:00	1899-12-31 06:00:00	0	0	1	0	0	0	0	0	0	0	0	0	1	0	0	0	0	2	2	2	1	2	2	2	2	2	3	2	1	Gostaria que melhorasse o atendimeto no laboratório.	1899-12-31 12:05:00	2	16
470	1899-12-31 08:30:00	1899-12-31 09:01:00	Cidade De Quelimane	1	2017	8	1	2	36	PRIMARY SCHOOL	2	Nharinga	1	1899-12-31 00:30:00	1899-12-31 05:00:00	0	0	1	0	0	0	1	0	1	0	0	0	0	0	0	0	0	2	2	2	3	4	4	4	4	4	4	4	3	NA	1899-12-31 09:26:00	2	31
471	1899-12-31 11:38:00	1899-12-31 11:45:00	Cidade De Quelimane	2	2017	7	5	1	23	SECONDARY SCHOOL	2	Lomwé	1	1899-12-31 00:30:00	1899-12-31 09:00:00	0	0	1	0	0	0	1	0	0	0	1	0	0	0	0	0	0	2	2	2	3	4	4	4	4	4	4	3	1	Quando está muito cheio de pacientes, deveria haver pessoal de reserva para fazer cobertura no sector que está cheio para não demorarmos.	1899-12-31 12:04:00	2	30
472	1899-12-31 13:25:00	1899-12-31 13:52:00	Cidade De Quelimane	8	2017	8	4	1	24	NONE	2	Chuabo	1	1899-12-31 00:30:00	1899-12-31 07:00:00	0	0	1	0	0	0	1	0	0	0	0	0	0	1	0	0	0	2	2	2	1	1	1	4	3	3	4	2	1	Gostaria que melhorassem a organização dos cartões.	1899-12-31 14:30:00	2	19
473	1899-12-31 09:00:00	1899-12-31 09:28:00	Cidade De Quelimane	11	2017	8	6	2	44	PRIMARY SCHOOL	2	Chubo.	1	1899-12-31 00:30:00	1899-12-31 08:00:00	0	0	1	0	0	0	1	0	1	0	0	0	0	0	0	0	0	1	2	2	4	4	4	4	4	4	4	4	3	NA	1899-12-31 10:00:00	2	32
474	1899-12-31 10:00:00	1899-12-31 10:05:00	Cidade De Quelimane	4	2017	8	4	1	65	NONE	2	Chuabo	2	1899-12-31 00:25:00	1899-12-31 07:30:00	0	0	1	0	0	0	1	0	0	0	0	0	0	1	0	0	0	2	2	2	3	4	4	3	4	4	4	4	3	NA	1899-12-31 10:25:00	2	30
475	1899-12-31 11:20:00	1899-12-31 11:50:00	Cidade De Quelimane	10	2017	8	4	1	29	SECONDARY SCHOOL	2	Chuabo.	1	1899-12-31 00:30:00	1899-12-31 07:00:00	0	0	1	0	0	0	0	0	0	0	0	0	0	1	0	1	0	2	2	2	1	2	2	2	2	2	3	3	1	Gosstaria os processos fossem armados um dia antes.	1899-12-31 12:20:00	2	17
476	1899-12-31 09:40:00	1899-12-31 10:08:00	Cidade De Quelimane	2	2018	8	5	1	33	PRIMARY SCHOOL	2	Lomue	1	1899-12-31 00:20:00	1899-12-31 06:00:00	0	0	1	0	0	0	1	0	0	0	1	0	0	0	1	0	0	2	2	2	1	2	2	2	2	2	3	3	1	Gostaria que reduzissem o tempo de espera no atendimento de CPN.	1899-12-31 10:35:00	2	17
477	1899-12-31 10:10:00	1899-12-31 10:43:00	Cidade De Quelimane	7	2017	8	7	1	37	SECONDARY SCHOOL	2	Chuabo	1	1899-12-31 00:30:00	1899-12-31 07:00:00	0	0	1	0	0	0	1	0	1	0	0	0	0	0	0	0	0	2	2	2	1	2	2	2	2	2	2	2	1	Gostaria que reduzisse o tempo de espera no atendimento de PNCTL.	1899-12-31 11:25:00	2	15
478	1899-12-31 11:52:00	1899-12-31 11:59:00	Cidade De Quelimane	3	2017	8	7	1	27	SECONDARY SCHOOL	2	Maindo	1	1899-12-31 00:15:00	1899-12-31 07:00:00	1	1	0	0	0	0	1	0	0	0	1	0	0	0	1	0	0	2	2	2	1	4	4	4	4	4	4	4	1	Gostaria que as enfermeira a fossem mais flexíveis no atendimento .	1899-12-31 12:20:00	2	29
479	1899-12-31 11:56:00	1899-12-31 12:16:00	Cidade De Quelimane	8	2017	7	4	1	20	SECONDARY SCHOOL	2	Lomwé	1	1899-12-31 00:30:00	1899-12-31 08:00:00	0	0	1	0	0	0	1	0	0	0	0	1	0	0	0	0	0	1	2	2	3	4	4	4	4	4	4	4	3	NA	1899-12-31 12:45:00	2	31
480	1899-12-31 12:55:00	1899-12-31 13:15:00	Cidade De Quelimane	6	2017	8	6	1	34	PRIMARY SCHOOL	2	Nharinga.	1	1899-12-31 00:25:00	1899-12-31 06:00:00	0	0	1	0	0	0	1	0	0	0	0	1	0	0	0	0	0	2	2	2	1	1	1	1	1	1	2	1	1	Gostaria que melhorasse o tempo de espera.	1899-12-31 13:50:00	2	9
481	1899-12-31 12:04:00	1899-12-31 12:23:00	Cidade De Quelimane	7	2017	7	4	1	20	SECONDARY SCHOOL	2	Chuabo	1	1899-12-31 00:30:00	1899-12-31 08:00:00	0	0	1	0	0	0	1	0	0	0	0	1	0	0	0	0	0	1	2	2	1	3	3	3	2	2	3	3	1	Deve haver pontualidade por parte dos enfermeiros.	1899-12-31 12:52:00	2	20
482	1899-12-31 08:41:00	1899-12-31 08:50:00	Cidade De Quelimane	4	2017	7	2	1	34	SECONDARY SCHOOL	2	Muniga	1	1899-12-31 00:15:00	1899-12-31 07:30:00	0	0	1	0	0	0	1	0	0	0	0	0	1	0	0	0	0	1	2	2	4	4	4	4	3	3	4	4	1	Devem melhorar cada vez mais no atendimento. Agora nos tratam bem.	1899-12-31 09:12:00	2	30
483	1899-12-31 11:03:00	1899-12-31 11:31:00	Cidade De Quelimane	8	2017	8	7	1	24	PRIMARY SCHOOL	2	Chuabo	1	1899-12-31 00:20:00	1899-12-31 06:00:00	0	0	1	0	0	0	1	0	1	0	0	0	0	0	0	0	0	2	2	2	1	1	2	2	2	2	2	2	1	Gostaria que reduzissem o tempo de espera no atendimento.	1899-12-31 12:00:00	2	14
484	1899-12-31 09:29:00	1899-12-31 09:48:00	Cidade De Quelimane	6	2017	7	2	1	22	NONE	2	Chuabo	1	1899-12-31 01:00:00	1899-12-31 07:00:00	0	0	1	0	0	0	1	0	0	0	0	1	0	0	0	0	0	1	2	2	3	4	3	3	3	3	4	3	3	NA	1899-12-31 10:06:00	2	26
485	1899-12-31 08:03:00	1899-12-31 08:12:00	Cidade De Quelimane	4	2017	7	1	1	28	SECONDARY SCHOOL	2	Chuabo	1	1899-12-31 00:30:00	1899-12-31 07:00:00	0	0	1	0	0	0	1	0	0	0	1	0	0	0	0	0	0	1	2	2	4	4	4	4	4	4	4	4	3	NA	1899-12-31 08:31:00	2	32
486	1899-12-31 10:07:00	1899-12-31 10:16:00	Cidade De Quelimane	4	2017	7	4	2	27	SECONDARY SCHOOL	2	Chuabo	1	1899-12-31 00:20:00	1899-12-31 08:00:00	1	1	0	0	0	0	1	0	0	0	0	0	1	1	1	0	0	1	2	2	4	4	4	4	4	4	4	3	3	NA	1899-12-31 10:37:00	2	31
487	1899-12-31 11:15:00	1899-12-31 11:22:00	Cidade De Quelimane	4	2017	8	6	2	32	SECONDARY SCHOOL	2	Chuabo	1	1899-12-31 00:40:00	1899-12-31 06:30:00	1	1	0	0	0	0	1	0	0	0	0	0	1	1	1	1	0	2	2	2	1	4	3	4	4	4	4	3	1	Gostaria que todo o atendimento fosse no mesmo lugar.	1899-12-31 11:41:00	2	27
488	1899-12-31 10:00:00	1899-12-31 10:30:00	Cidade De Quelimane	1	2018	8	3	1	50	PRIMARY SCHOOL	2	Chuabo	1	1899-12-31 02:00:00	1899-12-31 06:50:00	0	0	1	0	0	0	1	0	0	0	0	1	0	0	0	0	0	2	2	2	1	2	2	2	2	2	2	2	1	Gosstaria que reduzissem o tempo de espera na bicha de ccr	1899-12-31 11:00:00	2	15
489	1899-12-31 10:00:00	1899-12-31 10:30:00	Cidade De Quelimane	1	2018	8	4	1	50	PRIMARY SCHOOL	2	Chuabo.	1	1899-12-31 00:30:00	1899-12-31 07:00:00	0	0	1	0	0	0	1	0	1	0	0	0	0	0	1	0	0	1	2	2	4	4	4	4	3	3	4	4	3	NA	1899-12-31 11:00:00	2	30
490	1899-12-31 10:09:00	1899-12-31 10:34:00	Cidade De Quelimane	2	2018	7	3	1	30	PRIMARY SCHOOL	2	Chuabo	1	1899-12-31 00:40:00	1899-12-31 09:00:00	0	0	1	0	0	0	1	0	0	0	0	1	0	0	0	0	0	1	2	2	4	4	3	3	3	3	4	4	3	NA	1899-12-31 11:02:00	2	28
491	1899-12-31 11:45:00	1899-12-31 11:56:00	Cidade De Quelimane	5	2017	7	6	1	40	NONE	2	Chuabo	2	1899-12-31 01:30:00	1899-12-31 10:00:00	1	1	0	0	0	0	1	0	0	0	0	0	0	1	1	0	0	1	2	2	4	4	4	4	4	4	4	4	3	NA	1899-12-31 12:18:00	2	32
492	1899-12-31 12:14:00	1899-12-31 12:40:00	Cidade De Quelimane	1	2018	7	4	1	28	SECONDARY SCHOOL	2	Sena	1	1899-12-31 00:30:00	1899-12-31 10:00:00	0	0	1	0	0	0	1	0	0	0	0	1	0	0	0	0	0	1	2	2	2	4	3	3	3	3	4	4	3	NA	1899-12-31 13:10:00	2	26
493	1899-12-31 07:58:00	1899-12-31 08:25:00	Cidade De Quelimane	2	2018	7	1	1	25	SECONDARY SCHOOL	2	Chuabo	1	1899-12-31 00:40:00	1899-12-31 06:00:00	0	0	1	0	0	0	1	0	0	0	0	1	0	0	0	0	0	1	2	2	4	4	3	3	3	3	4	4	3	NA	1899-12-31 08:52:00	2	28
494	1899-12-31 08:00:00	1899-12-31 08:25:00	Cidade De Quelimane	4	2018	8	1	2	60	PRIMARY SCHOOL	2	Chuabo	1	1899-12-31 00:30:00	1899-12-31 06:00:00	0	0	1	0	0	0	1	0	1	0	0	0	0	0	1	0	0	2	2	2	3	2	2	2	2	2	3	2	1	Gostaria que no a dessem soja para conseguirmos tomar os medicamentos.	1899-12-31 08:55:00	2	18
495	1899-12-31 12:50:00	1899-12-31 13:15:00	Cidade De Quelimane	9	2017	8	4	1	19	PRIMARY SCHOOL	2	Chuabo	2	1899-12-31 00:30:00	1899-12-31 09:00:00	0	0	1	0	0	0	1	0	1	0	0	0	0	0	0	0	0	2	2	2	1	2	2	2	2	2	2	2	1	Gostaria que reduzissem o tempo de espera.	1899-12-31 13:56:00	2	15
496	1899-12-31 08:35:00	1899-12-31 09:02:00	Cidade De Quelimane	7	2017	8	1	2	40	PRIMARY SCHOOL	2	Lomue	1	1899-12-31 00:40:00	1899-12-31 06:30:00	0	0	1	0	0	0	0	0	0	0	0	0	1	0	0	0	0	1	2	2	4	4	4	4	4	4	4	4	3	NA	1899-12-31 09:35:00	2	32
497	1899-12-31 10:45:00	1899-12-31 11:15:00	Cidade De Quelimane	2	2018	8	6	2	65	PRIMARY SCHOOL	2	Chuabo	1	1899-12-31 00:40:00	1899-12-31 07:00:00	0	0	1	0	0	0	1	0	1	0	0	0	0	0	0	0	0	2	2	2	1	2	2	2	2	2	3	3	1	Gostaria que reduzissem o tempo de espera no atendimento de PNCTL.	1899-12-31 11:47:00	2	17
498	1899-12-31 13:49:00	1899-12-31 14:16:00	Cidade De Quelimane	2	2018	7	5	1	23	SECONDARY SCHOOL	2	Chuabo	1	1899-12-31 00:30:00	1899-12-31 12:25:00	0	0	1	0	0	0	1	0	0	0	0	0	0	1	1	1	0	1	2	2	4	4	4	4	3	3	4	4	3	NA	1899-12-31 14:46:00	2	30
499	1899-12-31 08:40:00	1899-12-31 09:00:00	Cidade De Quelimane	3	2018	8	5	1	27	SECONDARY SCHOOL	2	Chuabo	1	1899-12-31 00:20:00	1899-12-31 06:00:00	0	0	1	0	0	0	1	0	0	0	1	0	0	0	1	0	0	1	2	2	4	4	4	4	4	4	4	4	3	NA	1899-12-31 09:25:00	2	32
500	1899-12-31 07:40:00	1899-12-31 08:10:00	Cidade De Quelimane	2	2018	8	1	1	30	PRIMARY SCHOOL	2	Chuabo.	1	1899-12-31 00:30:00	1899-12-31 06:00:00	0	0	1	0	0	0	1	0	0	0	1	0	0	0	1	0	0	2	2	2	4	4	4	4	4	4	4	4	3	NA	1899-12-31 08:35:00	2	32
501	1899-12-31 10:30:00	1899-12-31 11:00:00	Cidade De Quelimane	11	2017	8	3	1	26	SECONDARY SCHOOL	2	Muniga.	1	1899-12-31 00:20:00	1899-12-31 07:00:00	0	0	1	0	0	0	0	0	0	0	0	0	1	0	0	0	0	2	2	2	1	2	2	2	2	2	3	3	2	NA	1899-12-31 11:30:00	2	17
502	1899-12-31 10:20:00	1899-12-31 10:50:00	Cidade De Quelimane	4	2018	8	3	1	20	SECONDARY SCHOOL	2	Chuabo.	1	1899-12-31 00:30:00	1899-12-31 09:00:00	0	0	1	0	0	0	1	0	0	0	1	0	0	0	1	0	0	1	2	2	4	4	4	4	4	4	4	4	3	NA	1899-12-31 11:22:00	2	32
503	1899-12-31 08:10:00	1899-12-31 08:40:00	Cidade De Quelimane	12	2017	8	5	2	65	PRIMARY SCHOOL	2	Chuabo	1	1899-12-31 00:40:00	1899-12-31 06:00:00	0	0	1	0	0	0	1	0	1	0	0	0	0	0	1	0	0	1	2	2	4	4	4	4	4	4	4	4	3	NA	1899-12-31 09:12:00	2	32
504	1899-12-31 11:00:00	1899-12-31 11:25:00	Cidade De Quelimane	12	2017	8	3	1	42	PRIMARY SCHOOL	2	Chuabo	1	1899-12-31 00:20:00	1899-12-31 06:30:00	1	1	0	0	0	0	1	0	0	0	0	0	1	1	1	1	0	2	2	2	1	2	2	2	2	2	3	3	1	Gostaria que reduzissem o tempo de espera na consulta.	1899-12-31 11:54:00	2	17
505	1899-12-31 09:10:00	1899-12-31 09:40:00	Cidade De Quelimane	4	2018	8	2	1	32	NONE	2	Chuabo	2	1899-12-31 01:00:00	1899-12-31 07:00:00	0	0	1	0	0	0	1	0	1	0	0	0	0	0	0	0	0	1	2	2	4	4	4	4	4	4	4	4	3	NA	1899-12-31 10:10:00	2	32
506	1899-12-31 10:15:00	1899-12-31 10:43:00	Cidade De Quelimane	4	2018	7	5	1	21		2	Muniga	1	1899-12-31 00:30:00	1899-12-31 08:00:00	0	0	1	0	0	0	1	0	0	0	1	0	0	0	0	0	0	1	2	2	4	3	2	2	2	2	3	3	1	Gostaria que prestassem mais atenção no paciente, que ao consultarem nāo i nterrompessem para conversarem. Isso cansa ao paciente.	1899-12-31 11:13:00	2	21
507	1899-12-31 12:15:00	1899-12-31 12:43:00	Cidade De Quelimane	4	2018	7	11	1	40	SECONDARY SCHOOL	2	Chuabo	1	1899-12-31 00:30:00	1899-12-31 09:30:00	0	0	1	0	0	0	1	0	0	0	0	1	0	0	0	0	0	1	2	2	1	4	2	2	2	2	3	3	1	Gostaria que as enfermeiras não estivessem constantemente a ausentar-se do conultório para não nos fazerem demorar tanto tempo aqui.	1899-12-31 13:14:00	2	19
508	1899-12-31 10:55:00	1899-12-31 11:21:00	Cidade De Quelimane	4	2018	7	10	1	35	SECONDARY SCHOOL	2	Chuabo	1	1899-12-31 00:15:00	1899-12-31 08:00:00	0	0	1	0	0	0	1	0	0	0	0	1	0	0	0	0	0	1	2	2	2	4	4	4	3	3	4	4	3	NA	1899-12-31 11:50:00	2	28
509	1899-12-31 11:08:00	1899-12-31 11:39:00	Cidade De Quelimane	4	2018	7	6	1	65	NONE	2	Chuabo	2	1899-12-31 00:30:00	1899-12-31 09:00:00	1	1	0	0	0	0	1	0	0	0	0	0	1	1	1	1	0	2	2	2	4	3	2	2	2	2	3	3	1	Gostaria que as conselheiras falassem a língua chuabo para podermos perceber bem o que nos falam.	1899-12-31 12:13:00	2	21
510	1899-12-31 12:28:00	1899-12-31 12:56:00	Cidade De Quelimane	4	2018	7	7	1	34	PRIMARY SCHOOL	2	Nharinga	1	1899-12-31 00:35:00	1899-12-31 10:10:00	1	1	0	0	0	0	1	0	0	0	0	0	1	1	1	1	0	1	2	2	4	4	4	4	4	4	4	4	3	NA	1899-12-31 13:27:00	2	32
511	1899-12-31 13:36:00	1899-12-31 13:54:00	Cidade De Quelimane	12	2017	3	4	1	34	UNIVERSITY	2	Manhaua	1	1899-12-31 00:10:00	1899-12-31 09:00:00	0	0	1	0	0	0	1	0	0	0	0	0	0	1	1	0	0	2	2	2	1	2	2	2	2	2	2	2	1	Eles devem aranjar horas mortas para fazer as reuniões e não horas de expediente.	1899-12-31 14:30:00	2	15
512	1899-12-31 09:50:00	1899-12-31 10:03:00	Cidade De Quelimane	2	2017	8	3	1	34	SECONDARY SCHOOL	2	Chuabo	1	1899-12-31 00:20:00	1899-12-31 07:00:00	0	0	1	0	0	0	0	0	0	0	0	0	1	1	0	0	0	1	2	2	3	3	3	3	3	3	3	3	1	Gostaria que fossem flexíveis na recocolha dos cartões.	1899-12-31 10:20:00	2	24
513	1899-12-31 12:12:00	1899-12-31 12:31:00	Cidade De Quelimane	7	2017	7	6	1	30	SECONDARY SCHOOL	2	Sena	1	1899-12-31 01:00:00	1899-12-31 08:00:00	0	0	1	0	0	0	1	0	0	0	1	0	0	0	0	0	0	2	2	2	3	4	3	3	2	2	3	3	1	No laboratório deve haver mais responsabilidade e atençāo com as nossas análises.	1899-12-31 12:58:00	2	23
514	1899-12-31 09:15:00	1899-12-31 09:40:00	Maganja da Costa	8	2017	6	1	1	40	PRIMARY SCHOOL	2	Nharinga	2	1899-12-31 00:45:00	1899-12-31 06:00:00	0	0	1	0	0	0	0	0	1	0	0	0	0	1	1	0	0	2	2	2	2	4	3	3	3	3	4	3	1	Gostaria que o enfermeiro falasse língua local nharinga.	1899-12-31 10:23:00	2	25
515	1899-12-31 13:40:00	1899-12-31 13:59:00	Cidade De Quelimane	8	2017	7	4	1	42	PRIMARY SCHOOL	2	Chuabo	2	1899-12-31 00:30:00	1899-12-31 09:00:00	0	0	1	0	0	0	1	0	0	0	0	0	0	1	1	1	0	1	2	2	3	4	4	4	3	3	4	4	3	NA	1899-12-31 14:27:00	2	29
516	1899-12-31 10:10:00	1899-12-31 10:35:00	Cidade De Quelimane	1	2018	8	3	1	47	PRIMARY SCHOOL	2	Sena	1	1899-12-31 00:35:00	1899-12-31 06:00:00	0	0	1	0	0	0	1	0	0	0	0	0	0	1	0	1	0	2	2	2	1	2	2	2	2	2	2	2	1	Gostaria que reduzissem o tempo de espera na consulta com clínicos.	1899-12-31 11:00:00	2	15
517	1899-12-31 09:38:00	1899-12-31 09:45:00	Cidade De Quelimane	11	2016	7	1	2	66	SECONDARY SCHOOL	2	Maconde	1	1899-12-31 00:15:00	1899-12-31 06:30:00	0	0	1	0	0	0	1	0	0	0	0	0	0	1	0	0	0	2	2	2	3	4	3	3	3	3	4	3	1	A demora ao atendimento do paciente	1899-12-31 09:59:00	2	26
518	1899-12-31 11:20:00	1899-12-31 11:38:00	Cidade De Quelimane	9	2017	7	4	1	40	UNIVERSITY	2	Chuabo	1	1899-12-31 00:45:00	1899-12-31 08:00:00	0	0	1	0	0	0	1	0	0	0	0	0	0	1	0	1	0	1	2	2	1	4	2	3	2	2	3	3	1	Devem aumentar mais pessoal para poderem dividir tarefas e mais organização nos ficheiros.	1899-12-31 12:10:00	2	20
519	1899-12-31 09:20:00	1899-12-31 09:45:00	Cidade De Quelimane	11	2017	8	2	1	53	PRIMARY SCHOOL	1	NA	1	1899-12-31 00:30:00	1899-12-31 08:00:00	0	0	1	0	0	0	1	0	0	0	0	0	0	1	0	1	0	2	2	2	4	4	4	4	4	4	4	4	3	NA	1899-12-31 10:15:00	2	32
520	1899-12-31 11:20:00	1899-12-31 11:35:00	Cidade De Quelimane	6	2017	8	4	1	28	SECONDARY SCHOOL	2	Lomue	1	1899-12-31 00:10:00	1899-12-31 07:30:00	0	0	1	0	0	0	0	0	0	0	0	0	0	0	0	1	0	2	2	2	1	2	2	2	2	2	2	2	1	Melhorar o tempo de espera na bicha de atendimento.	1899-12-31 12:06:00	2	15
521	1899-12-31 11:55:00	1899-12-31 12:15:00	Cidade De Quelimane	12	2017	8	4	1	33	PRIMARY SCHOOL	2	Chuabo	1	1899-12-31 00:30:00	1899-12-31 07:00:00	0	0	1	0	0	0	0	1	0	0	0	0	0	1	0	1	0	2	2	2	1	2	2	2	2	2	3	3	1	Gostaria que melhorassem na organização dos processos	1899-12-31 12:45:00	2	17
522	1899-12-31 14:48:00	1899-12-31 15:10:00	Cidade De Quelimane	8	2017	7	5	1	54	NONE	2	Chuabo	2	1899-12-31 02:00:00	1899-12-31 08:00:00	0	0	1	0	0	0	1	0	0	0	0	0	0	1	0	1	0	1	2	2	1	4	2	3	2	2	3	3	1	Devem organizar bem os processos. Há muita desorganização nos processos e levamos muito tempo aqui.	1899-12-31 15:39:00	2	20
523	1899-12-31 08:13:00	1899-12-31 08:33:00	Cidade De Quelimane	11	2017	7	1	1	38	SECONDARY SCHOOL	2	Chuabo	1	1899-12-31 00:40:00	1899-12-31 07:00:00	0	0	1	0	0	0	1	0	0	0	0	0	0	1	0	0	0	1	2	2	4	4	4	4	4	4	4	4	3	NA	1899-12-31 09:01:00	2	32
524	1899-12-31 11:53:00	1899-12-31 12:20:00	Cidade De Quelimane	1	2018	7	4	2	57	SECONDARY SCHOOL	2	Chuabo	1	1899-12-31 00:20:00	1899-12-31 09:00:00	0	0	1	0	0	0	1	0	0	0	0	0	0	1	1	1	0	1	2	2	1	4	2	2	2	2	3	3	1	Gostaria que aos pacientes que trabalham fora de Quelimane dessem medicação para 2 ou 3 meses para não interromper a medicação.	1899-12-31 12:50:00	2	19
525	1899-12-31 09:30:00	1899-12-31 10:00:00	Cidade De Quelimane	8	2017	8	6	1	27	SECONDARY SCHOOL	2	Chuabo	1	1899-12-31 00:40:00	1899-12-31 08:30:00	0	0	1	0	0	0	1	0	0	0	0	0	0	0	0	1	0	1	2	2	3	4	4	4	4	4	4	4	3	NA	1899-12-31 10:30:00	2	31
526	1899-12-31 08:20:00	1899-12-31 08:50:00	Cidade De Quelimane	7	2017	8	1	1	40	PRIMARY SCHOOL	2	Sena.	1	1899-12-31 00:20:00	1899-12-31 06:00:00	0	0	1	0	0	0	1	0	0	0	0	0	0	1	0	0	0	1	2	2	3	4	3	3	3	3	4	4	3	NA	1899-12-31 09:25:00	2	27
527	1899-12-31 08:25:00	1899-12-31 08:38:00	Cidade De Quelimane	4	2017	7	1	2	36	SECONDARY SCHOOL	2	Lomwé	1	1899-12-31 00:10:00	1899-12-31 06:30:00	0	0	1	0	0	0	1	0	0	0	0	0	1	0	0	0	0	1	2	2	3	4	4	3	3	3	3	3	1	Deviam organizar o material para recolha de sangue no dia anterior para evitar demora.	1899-12-31 08:58:00	2	26
528	1899-12-31 11:30:00	1899-12-31 13:50:00	Cidade De Quelimane	2	2017	7	7	1	54	NONE	2	Chuabo	2	1899-12-31 00:45:00	1899-12-31 09:30:00	0	0	1	0	0	0	0	1	0	0	0	0	0	1	0	0	0	2	2	2	2	4	4	4	4	4	4	4	3	NA	1899-12-31 14:22:00	2	30
529	1899-12-31 09:30:00	1899-12-31 10:10:00	Cidade De Quelimane	3	2017	7	3	1	38	SECONDARY SCHOOL	2	Chuabo	1	1899-12-31 00:30:00	1899-12-31 09:00:00	0	0	1	0	0	0	1	0	0	0	0	0	0	1	0	0	0	1	2	2	4	4	4	4	4	4	4	4	1	Devem dar prioridade na farmacia as senhoras com bebés.	1899-12-31 10:26:00	2	32
530	1899-12-31 11:30:00	1899-12-31 12:00:00	Cidade De Quelimane	12	2017	8	10	1	32	SECONDARY SCHOOL	2	Chuabo	1	1899-12-31 00:45:00	1899-12-31 06:00:00	0	0	1	0	0	0	1	0	0	0	0	0	1	1	0	1	0	2	2	2	1	2	1	2	2	2	2	2	1	Melhorassem organização dos processos.	1899-12-31 12:30:00	2	14
531	1899-12-31 09:50:00	1899-12-31 10:11:00	Cidade De Quelimane	7	2017	7	4	2	33	UNIVERSITY	2	Chuabo	1	1899-12-31 00:30:00	1899-12-31 08:00:00	0	0	1	0	0	0	1	0	0	0	0	0	1	1	0	1	0	1	2	2	4	4	3	3	3	3	3	3	1	Deve haver sigilo na entrega dos medicamentos do tarv. Ficamos muito expostos na entrega dos mesmos.	1899-12-31 10:43:00	2	26
532	1899-12-31 11:15:00	1899-12-31 11:25:00	Cidade De Quelimane	3	2017	7	7	1	24	PRIMARY SCHOOL	2	Chuabo	2	1899-12-31 00:45:00	1899-12-31 10:00:00	0	0	1	0	0	0	1	0	1	0	0	0	0	0	1	0	0	1	2	2	4	4	4	4	4	4	4	4	3	NA	1899-12-31 11:42:00	2	32
533	1899-12-31 11:09:00	1899-12-31 11:29:00	Cidade De Quelimane	7	2017	7	3	1	31	SECONDARY SCHOOL	2	Chuabo	2	1899-12-31 00:40:00	1899-12-31 10:00:00	0	0	1	0	0	0	1	0	0	0	0	0	0	1	0	0	0	2	2	2	4	3	2	2	2	2	3	3	1	Os enfermeiros devem se expressar connosco na língua que melhor entendemos para nos facilitar a compreensão.	1899-12-31 12:00:00	2	21
534	1899-12-31 12:13:00	1899-12-31 12:35:00	Cidade De Quelimane	9	2017	8	4	1	37	SECONDARY SCHOOL	2	Chuabo	1	1899-12-31 00:40:00	1899-12-31 07:30:00	0	0	1	0	0	0	1	0	0	0	0	0	0	1	0	1	0	2	2	2	1	2	2	2	2	2	2	2	1	Gostaria que melhorasse na organização dos processos.	1899-12-31 13:00:00	2	15
535	1899-12-31 13:03:00	1899-12-31 13:28:00	Cidade De Quelimane	1	2018	7	5	1	40	SECONDARY SCHOOL	2	Sena	1	1899-12-31 00:30:00	1899-12-31 11:30:00	0	0	1	0	0	0	1	0	0	0	0	0	0	1	1	1	0	1	2	2	4	4	4	4	3	3	4	4	3	NA	1899-12-31 13:56:00	2	30
536	1899-12-31 12:16:00	1899-12-31 12:41:00	Cidade De Quelimane	2	2018	7	4	2	33	UNIVERSITY	2	Chuabo	1	1899-12-31 00:30:00	1899-12-31 10:30:00	0	0	1	0	0	0	1	0	0	0	0	0	0	1	1	1	0	1	2	2	2	4	3	3	3	3	4	4	3	NA	1899-12-31 13:07:00	2	26
537	1899-12-31 12:12:00	1899-12-31 12:36:00	Cidade De Quelimane	4	2018	7	7	1	25	SECONDARY SCHOOL	2	Chuabo	1	1899-12-31 00:25:00	1899-12-31 10:30:00	0	0	1	0	0	0	1	0	0	0	1	0	0	0	0	0	0	1	2	2	2	4	3	3	3	3	4	4	3	NA	1899-12-31 13:07:00	2	26
538	1899-12-31 09:40:00	1899-12-31 10:06:00	Cidade De Quelimane	3	2018	7	2	1	32	UNIVERSITY	2	Chuabo	1	1899-12-31 00:30:00	1899-12-31 06:00:00	0	0	1	0	0	0	1	0	0	0	0	0	0	1	1	1	0	1	2	2	4	4	4	4	4	4	4	4	3	NA	1899-12-31 10:45:00	2	32
539	1899-12-31 08:15:00	1899-12-31 08:40:00	Cidade De Quelimane	11	2017	8	1	2	63	PRIMARY SCHOOL	2	Inharinga.	1	1899-12-31 00:30:00	1899-12-31 06:00:00	0	0	1	0	0	0	1	0	0	0	0	0	0	1	0	0	0	1	2	2	4	4	4	4	4	4	4	4	3	NA	1899-12-31 09:10:00	2	32
540	1899-12-31 10:57:00	1899-12-31 11:06:00	Cidade De Quelimane	2	2017	7	4	1	33	PRIMARY SCHOOL	2	Nhungué	2	1899-12-31 00:30:00	1899-12-31 07:00:00	0	0	1	0	0	0	1	0	0	0	0	0	0	1	0	0	0	2	2	2	3	4	4	4	4	4	4	3	1	Devem melhorar o sistema de atendimento para evitar demora porque quase todos pacientes vão dar a farmácia.	1899-12-31 11:24:00	2	30
541	1899-12-31 10:25:00	1899-12-31 10:50:00	Cidade De Quelimane	11	2017	8	3	1	24	PRIMARY SCHOOL	2	Ynharinga.	1	1899-12-31 01:00:00	1899-12-31 07:00:00	0	0	1	0	0	0	1	0	0	0	0	1	0	0	0	1	0	2	2	2	2	3	3	2	2	2	3	2	1	Gostaria que melhorasse na organização dos processos.	1899-12-31 11:00:00	2	19
542	1899-12-31 12:01:00	1899-12-31 12:22:00	Cidade De Quelimane	10	2017	7	4	1	45	PRIMARY SCHOOL	2	Chuabo	1	1899-12-31 00:20:00	1899-12-31 09:00:00	0	0	1	0	0	0	1	0	0	0	0	0	0	1	1	1	0	1	2	2	1	4	2	2	3	2	3	3	1	Deve haver mais organização nos arquivos dos processos clinicos ou melhor mão de obra para para evitar que percamos o dia todo aqui a espera.	1899-12-31 12:52:00	2	20
543	1899-12-31 08:50:00	1899-12-31 09:15:00	Cidade De Quelimane	12	2017	8	1	2	45	PRIMARY SCHOOL	2	Chuabo.	1	1899-12-31 00:20:00	1899-12-31 06:00:00	0	0	1	0	0	0	1	0	0	0	0	0	0	1	0	0	0	1	2	2	4	4	4	4	4	4	4	4	3	NA	1899-12-31 09:46:00	2	32
544	1899-12-31 10:05:00	1899-12-31 10:35:00	Cidade De Quelimane	10	2017	8	3	1	51	PRIMARY SCHOOL	2	Lomue.	1	1899-12-31 00:40:00	1899-12-31 06:00:00	0	0	1	0	0	0	1	0	0	0	0	0	0	1	0	1	1	2	2	2	1	2	1	2	2	2	2	3	1	Gostaria que melhorassem na organização dos processos na consulta com clínico.	1899-12-31 11:00:00	2	15
545	1899-12-31 10:26:00	1899-12-31 10:40:00	Cidade De Quelimane	6	2017	8	3	1	50	PRIMARY SCHOOL	2	Nharinga	1	1899-12-31 00:40:00	1899-12-31 06:30:00	0	0	1	0	0	0	1	0	0	0	0	0	0	1	0	0	0	2	2	2	1	2	2	2	2	2	2	2	1	Melhorar tempo de espera na farmacia.	1899-12-31 11:11:00	2	15
546	1899-12-31 12:00:00	1899-12-31 12:23:00	Cidade De Quelimane	12	2016	8	5	1	23	SECONDARY SCHOOL	2	Chuabo	1	1899-12-31 00:30:00	1899-12-31 07:30:00	0	0	1	0	0	0	1	0	0	0	1	0	0	0	0	0	0	1	2	2	1	3	2	3	3	3	3	3	1	Melhorarem o atendimento	1899-12-31 12:36:00	2	21
547	1899-12-31 10:10:00	1899-12-31 10:15:00	Cidade De Quelimane	12	2016	7	4	1	29	SECONDARY SCHOOL	2	Chuabo	1	1899-12-31 00:10:00	1899-12-31 08:30:00	0	0	1	0	0	0	1	0	0	0	1	0	0	0	0	0	0	1	2	2	2	4	4	4	4	4	4	4	3	NA	1899-12-31 10:29:00	2	30
548	1899-12-31 12:20:00	1899-12-31 12:45:00	Cidade De Quelimane	10	2017	8	5	2	47	PRIMARY SCHOOL	2	Chuabo.	1	1899-12-31 00:30:00	1899-12-31 11:00:00	0	0	1	0	0	0	0	0	0	0	0	0	0	0	1	1	0	1	2	2	3	3	4	3	3	3	4	3	2	NA	1899-12-31 13:15:00	2	26
549	1899-12-31 13:13:00	1899-12-31 13:30:00	Cidade De Quelimane	10	2017	7	5	2	42	SECONDARY SCHOOL	2	Nharinga	1	1899-12-31 00:30:00	1899-12-31 11:30:00	0	0	1	0	0	0	1	0	0	0	0	0	0	1	1	1	0	1	2	2	2	4	4	3	4	4	4	4	3	NA	1899-12-31 14:00:00	2	29
550	1899-12-31 09:48:00	1899-12-31 10:11:00	Cidade De Quelimane	2	2018	7	2	1	35	UNIVERSITY	2	Chuabo	1	1899-12-31 02:00:00	1899-12-31 07:20:00	0	0	1	0	0	0	1	0	0	0	0	0	0	1	1	1	0	1	2	2	4	4	4	4	4	4	4	4	3	NA	1899-12-31 10:41:00	2	32
551	1899-12-31 10:20:00	1899-12-31 10:35:00	Cidade De Quelimane	2	2017	4	6	1	27	SECONDARY SCHOOL	2	Chuabo	1	1899-12-31 00:40:00	1899-12-31 07:40:00	0	0	1	0	0	0	0	0	0	0	0	1	0	1	0	0	0	1	1	2	1	4	2	3	3	3	3	3	1	Dar prioridade para quem chega cedo.mas os últimos a chegar são atendidos rapidamente. Isso não e bom.quem chega cedo atende cedo.	1899-12-31 11:00:00	2	22
552	1899-12-31 13:23:00	1899-12-31 13:50:00	Cidade De Quelimane	3	2018	7	5	1	38	PRIMARY SCHOOL	2	Changane	1	1899-12-31 00:20:00	1899-12-31 12:30:00	0	0	1	0	0	0	1	0	0	0	0	0	0	1	0	0	0	1	2	2	4	4	3	3	3	3	4	4	3	NA	1899-12-31 14:20:00	2	28
553	1899-12-31 09:10:00	1899-12-31 09:34:00	Cidade De Quelimane	1	2018	8	2	2	31	SECONDARY SCHOOL	2	Chuabo	1	1899-12-31 00:40:00	1899-12-31 06:00:00	0	0	1	0	0	0	1	0	0	0	0	0	0	1	0	1	0	2	1	2	1	2	2	2	2	2	2	2	1	Gostaria que melhorasse na organização dos processos.	1899-12-31 10:00:00	2	15
554	1899-12-31 10:00:00	1899-12-31 10:06:00	Cidade De Quelimane	4	2017	8	3	1	25	SECONDARY SCHOOL	2	Chuabo	1	1899-12-31 00:35:00	1899-12-31 08:00:00	0	0	1	0	0	0	1	0	0	0	1	0	0	0	0	0	0	1	2	2	3	4	4	4	4	4	4	3	1	Aumentarem a sala onde funcionam as consultas de CPN .	1899-12-31 10:22:00	2	30
555	1899-12-31 12:40:00	1899-12-31 13:20:00	Cidade De Quelimane	11	2017	8	5	1	27	PRIMARY SCHOOL	2	Quelimane	1	1899-12-31 00:40:00	1899-12-31 06:00:00	0	0	1	0	0	0	1	1	0	0	0	0	0	1	0	1	0	1	2	2	4	4	4	4	2	2	4	3	3	NA	1899-12-31 13:55:00	2	27
556	1899-12-31 10:22:00	1899-12-31 10:43:00	Cidade De Quelimane	11	2017	7	3	1	31	SECONDARY SCHOOL	2	Muniga	1	1899-12-31 00:30:00	1899-12-31 07:40:00	0	0	1	0	0	0	1	0	0	0	0	0	0	1	1	1	0	1	2	2	3	4	3	4	3	3	4	4	3	NA	1899-12-31 11:13:00	2	28
557	1899-12-31 09:26:00	1899-12-31 09:52:00	Cidade De Quelimane	1	2018	7	2	1	23	PRIMARY SCHOOL	2	Chuabo	1	1899-12-31 01:00:00	1899-12-31 07:00:00	0	0	1	0	0	0	1	0	0	0	1	0	0	0	0	0	0	1	2	2	2	4	4	4	3	3	4	4	3	NA	1899-12-31 10:21:00	2	28
558	1899-12-31 12:32:00	1899-12-31 12:50:00	Cidade De Quelimane	6	2017	7	5	2	39	SECONDARY SCHOOL	2	Chuabo	1	1899-12-31 01:00:00	1899-12-31 07:00:00	0	0	1	0	0	0	1	0	0	0	0	0	0	1	0	1	0	1	2	2	1	3	2	2	2	2	3	2	1	Devem organizar bem os processos para nāo perdermos muito tempo a espera da consulta.	1899-12-31 13:21:00	2	17
559	1899-12-31 12:46:00	1899-12-31 13:00:00	Cidade De Quelimane	4	2018	5	7	1	43	PRIMARY SCHOOL	2	Echuabo	1	1899-12-31 00:30:00	1899-12-31 09:30:00	0	0	1	0	0	0	0	1	0	0	0	0	0	1	1	0	0	1	2	2	1	3	2	2	2	2	3	2	1	As enfermeiras devem respeitar os pacientes, no horário de trabalho não é para conversar com colegas e não devem ficar muito tempo fora do consultório.	1899-12-31 13:47:00	2	17
560	1899-12-31 09:00:00	1899-12-31 09:30:00	Cidade De Quelimane	9	2017	8	1	2	58	SECONDARY SCHOOL	2	Lomue.	1	1899-12-31 00:30:00	1899-12-31 06:35:00	0	0	1	0	0	0	1	0	0	0	0	0	0	1	0	1	0	1	2	2	2	4	4	4	3	3	4	4	3	NA	1899-12-31 10:00:00	2	28
561	1899-12-31 09:15:00	1899-12-31 09:19:00	Cidade De Quelimane	3	2017	8	2	1	52	PRIMARY SCHOOL	2	Chuabo	1	1899-12-31 00:25:00	1899-12-31 07:00:00	0	0	1	0	0	0	1	0	0	0	0	0	0	1	0	0	0	2	2	2	3	3	3	3	3	3	3	3	1	Gostaria que a distribuição de soja.	1899-12-31 09:41:00	2	24
562	1899-12-31 09:07:00	1899-12-31 09:12:00	Cidade De Quelimane	2	2017	7	1	1	34	SECONDARY SCHOOL	2	Nharinga	1	1899-12-31 00:30:00	1899-12-31 08:50:00	0	0	1	0	0	0	1	0	1	0	0	0	0	0	0	0	0	1	2	2	4	4	4	4	4	4	4	3	3	NA	1899-12-31 09:27:00	2	31
563	1899-12-31 10:15:00	1899-12-31 10:45:00	Cidade De Quelimane	2	2018	8	3	1	19	SECONDARY SCHOOL	1	NA	1	1899-12-31 00:30:00	1899-12-31 06:00:00	0	0	1	0	0	0	0	1	0	0	0	0	0	1	0	1	0	2	2	2	1	2	2	2	2	2	2	3	1	Gostaria que melhorassem na organização dos processos.	1899-12-31 11:10:00	2	16
564	1899-12-31 13:22:00	1899-12-31 13:49:00	Cidade De Quelimane	2	2018	7	5	2	55	PRIMARY SCHOOL	2	Chuabo	1	1899-12-31 00:40:00	1899-12-31 11:30:00	0	0	1	0	0	0	1	0	0	0	1	0	0	1	1	1	0	1	2	2	2	4	1	2	1	1	2	2	1	Os farmacêuticos devem ter mais respeito com o paciente é devem obedecer as quantidades que o médico receita. Se há escassés do medicamento devem nos informar com respeito e não responder com arrogância.	1899-12-31 14:20:00	2	15
565	1899-12-31 08:10:00	1899-12-31 08:30:00	Cidade De Quelimane	9	2017	7	1	2	40	UNIVERSITY	2	Chuabo	1	1899-12-31 00:15:00	1899-12-31 06:00:00	0	0	1	0	0	0	1	0	0	0	0	0	0	1	0	1	0	1	2	2	4	4	4	4	4	4	4	4	1	Gostaria que a medicação fosse levantada trimestralmente.	1899-12-31 08:59:00	2	32
566	1899-12-31 13:15:00	1899-12-31 13:38:00	Cidade De Quelimane	1	2018	8	6	2	55	SECONDARY SCHOOL	2	Muniga	1	1899-12-31 00:20:00	1899-12-31 08:00:00	0	0	1	0	0	0	1	0	0	0	0	0	0	1	0	1	0	2	1	2	1	1	1	1	1	1	2	2	1	Gostaria que melhorasse na organização dos processos	1899-12-31 14:10:00	2	10
567	1899-12-31 13:19:00	1899-12-31 13:40:00	Cidade De Quelimane	7	2017	7	7	1	38	SECONDARY SCHOOL	2	Muniga	1	1899-12-31 00:40:00	1899-12-31 08:30:00	0	0	1	0	0	0	1	0	0	0	0	0	1	1	0	1	0	1	2	2	1	4	2	3	3	3	3	3	1	Devem aumentar mais pessoal para descongestionar no atendimento nas consultas.	1899-12-31 14:09:00	2	22
568	1899-12-31 14:12:00	1899-12-31 14:40:00	Cidade De Quelimane	8	2017	8	5	2	42	SECONDARY SCHOOL	2	Chuabo	1	1899-12-31 01:00:00	1899-12-31 06:00:00	0	0	1	0	0	0	1	0	0	0	0	0	0	1	1	1	0	2	1	2	1	1	1	1	1	1	2	1	1	Gostaria que dessem prioridade pessoas que estão na bicha.	1899-12-31 15:14:00	2	9
569	1899-12-31 10:38:00	1899-12-31 10:43:00	Cidade De Quelimane	12	2016	7	5	2	53	SECONDARY SCHOOL	2	Chuabo	1	1899-12-31 01:30:00	1899-12-31 08:30:00	0	0	1	0	0	0	1	0	0	0	0	0	0	1	0	0	0	1	2	2	2	4	4	4	4	4	4	4	1	Que o atendimento seja de qualidade e nada de demora.	1899-12-31 10:57:00	2	30
570	1899-12-31 13:35:00	1899-12-31 13:56:00	Cidade De Quelimane	9	2017	7	6	1	36	SECONDARY SCHOOL	2	Chuabo	1	1899-12-31 00:25:00	1899-12-31 10:45:00	0	0	1	0	0	0	1	0	0	0	0	0	0	1	0	1	0	1	2	2	2	4	3	3	3	3	4	4	3	NA	1899-12-31 14:24:00	2	26
571	1899-12-31 11:10:00	1899-12-31 11:16:00	Cidade De Quelimane	4	2017	7	5	2	46	SECONDARY SCHOOL	2	Chuabo	1	1899-12-31 00:20:00	1899-12-31 09:00:00	0	0	1	0	0	0	1	0	0	0	0	0	0	1	0	1	0	1	2	2	3	3	2	1	2	2	3	3	1	Que m elhorassem no atendimento e não atendessem os celulares para conversarem enquanto estão a atender um paciente	1899-12-31 11:35:00	2	19
572	1899-12-31 07:43:00	1899-12-31 08:10:00	Cidade De Quelimane	3	2018	7	6	2	57		2	Chuabo	1	1899-12-31 00:25:00	1899-12-31 06:00:00	0	0	1	0	0	0	1	0	0	0	0	0	0	1	1	1	0	1	2	2	4	4	2	2	2	2	3	3	1	Gostaria que recebesse medicamentos para mais de tres meses porque trabalho fora e assim evito vir todos meses.	1899-12-31 08:41:00	2	22
573	1899-12-31 09:35:00	1899-12-31 09:40:00	Cidade De Quelimane	5	2017	8	7	1	48	SECONDARY SCHOOL	2	Muniga	1	1899-12-31 00:40:00	1899-12-31 08:30:00	0	0	1	0	0	0	1	0	0	0	0	0	0	1	0	0	0	2	2	2	3	4	4	3	3	3	3	3	1	Gostaria que nos dessem pelumenos medicamentos de 3 meses,é só viessemos nos meses de consulta.	1899-12-31 10:00:00	2	26
574	1899-12-31 08:57:00	1899-12-31 09:24:00	Cidade De Quelimane	3	2018	7	7	1	29	SECONDARY SCHOOL	2	Muniga	1	1899-12-31 00:20:00	1899-12-31 06:30:00	0	0	1	0	0	0	1	0	0	0	0	0	0	1	0	0	0	1	2	2	4	4	4	4	3	3	4	4	3	NA	1899-12-31 09:54:00	2	30
575	1899-12-31 13:50:00	1899-12-31 14:10:00	Cidade De Quelimane	11	2017	7	6	2	41	PRIMARY SCHOOL	2	Chuabo	1	1899-12-31 00:15:00	1899-12-31 12:45:00	0	0	1	0	0	0	1	0	0	0	0	0	0	1	1	1	0	1	2	2	4	4	4	4	4	4	4	4	3	NA	1899-12-31 14:40:00	2	32
576	1899-12-31 08:28:00	1899-12-31 08:50:00	Cidade De Quelimane	4	2018	7	1	1	51	SECONDARY SCHOOL	2	Chuabo	1	1899-12-31 01:00:00	1899-12-31 06:30:00	0	0	1	0	0	0	1	0	0	0	0	0	0	1	1	1	0	1	2	2	4	4	4	4	3	3	4	4	3	NA	1899-12-31 09:16:00	2	30
577	1899-12-31 10:36:00	1899-12-31 10:43:00	Cidade De Quelimane	1	2017	7	7	1	31	TECHNICAL SCHOOL	2	Sena	1	1899-12-31 00:30:00	1899-12-31 09:45:00	0	0	1	0	0	0	1	0	0	0	0	0	0	1	0	0	0	1	2	2	4	4	4	4	4	4	4	4	1	Gostaria que a medicação fosse dada trimestralmente para os pacientes que já estão à mais de 2 anos e sem falhar.	1899-12-31 11:00:00	2	32
578	1899-12-31 08:30:00	1899-12-31 08:48:00	Cidade De Quelimane	4	2018	5	1	2	40	PRIMARY SCHOOL	2	Echuabo	1	1899-12-31 00:30:00	1899-12-31 07:00:00	0	0	1	0	0	0	0	0	1	0	0	0	0	1	1	0	0	1	2	2	4	4	4	3	3	3	4	3	2	NA	1899-12-31 09:31:00	2	28
579	1899-12-31 09:05:00	1899-12-31 09:11:00	Cidade De Quelimane	3	2017	8	6	2	49	PRIMARY SCHOOL	2	Lomue	2	1899-12-31 00:30:00	1899-12-31 07:00:00	0	0	1	0	0	0	1	0	0	0	0	0	0	1	0	0	0	2	2	2	3	4	4	4	4	4	4	3	1	Gostaria que aumentassem bancos.	1899-12-31 09:28:00	2	30
580	1899-12-31 13:36:00	1899-12-31 13:53:00	Cidade De Quelimane	6	2017	7	6	2	32	UNIVERSITY	2	Chuabo	1	1899-12-31 01:00:00	1899-12-31 09:00:00	0	0	1	0	0	0	1	0	0	0	0	0	0	1	0	1	0	1	2	2	1	3	2	3	2	2	3	2	1	Os nossos medicamentos deveriam ser entregues na consulta para evitar demoras na farmácia.	1899-12-31 14:20:00	2	18
581	1899-12-31 07:50:00	1899-12-31 08:20:00	Cidade De Quelimane	3	2018	8	6	1	47	PRIMARY SCHOOL	2	Nharinga.	1	1899-12-31 00:40:00	1899-12-31 06:00:00	0	0	1	0	0	0	1	0	0	0	0	0	0	1	0	0	0	1	2	2	4	4	4	4	4	4	4	4	3	NA	1899-12-31 08:50:00	2	32
582	1899-12-31 10:15:00	1899-12-31 10:20:00	Cidade De Quelimane	5	2017	8	4	1	21	PRIMARY SCHOOL	2	Chuabo	2	1899-12-31 02:00:00	1899-12-31 07:00:00	0	0	1	0	0	0	1	1	0	0	0	1	0	0	0	0	0	2	2	2	3	3	3	3	3	3	3	3	1	Gostaria que a enfermeira fosse mais flexível.	1899-12-31 10:40:00	2	24
583	1899-12-31 09:00:00	1899-12-31 09:38:00	Cidade De Quelimane	11	2016	8	1	2	29	PRIMARY SCHOOL	2	Chuabo	2	1899-12-31 02:00:00	1899-12-31 07:00:00	0	0	1	0	0	0	1	0	0	0	0	0	0	1	0	0	0	2	2	2	3	4	3	4	3	3	4	4	2	NA	1899-12-31 09:48:00	2	28
584	1899-12-31 09:18:00	1899-12-31 09:39:00	Cidade De Quelimane	11	2017	7	7	1	30	SECONDARY SCHOOL	2	Chuabo	1	1899-12-31 00:25:00	1899-12-31 07:30:00	0	0	1	0	0	0	1	0	0	0	1	0	0	0	0	0	0	1	2	2	2	4	4	4	4	4	4	4	3	NA	1899-12-31 10:08:00	2	30
585	1899-12-31 09:24:00	1899-12-31 09:48:00	Cidade De Quelimane	6	2017	7	2	1	20	SECONDARY SCHOOL	2	Chuabo	1	1899-12-31 01:00:00	1899-12-31 08:00:00	0	0	1	0	0	0	1	0	0	0	0	0	1	0	0	0	0	1	2	2	4	4	3	3	3	3	4	3	3	NA	1899-12-31 10:18:00	2	27
586	1899-12-31 08:38:00	1899-12-31 09:04:00	Cidade De Quelimane	2	2018	7	1	1	34	NONE	2	Chuabo	2	1899-12-31 00:40:00	1899-12-31 06:00:00	0	0	1	0	0	0	1	0	0	0	0	0	0	1	1	1	0	2	2	2	4	3	2	2	2	2	3	3	1	Gostaria que prestassem mais atenção em nós para verem se estamos a entender bem ou não a língua que estão a falar.	1899-12-31 09:33:00	2	21
587	1899-12-31 11:10:00	1899-12-31 11:40:00	Cidade De Quelimane	10	2017	8	4	1	31	PRIMARY SCHOOL	2	Chuabo	2	1899-12-31 00:30:00	1899-12-31 07:00:00	0	0	1	0	0	0	0	0	0	0	0	0	0	0	0	1	0	2	2	2	1	1	1	2	2	2	2	2	1	Gostaria que melhorassem na organização dos processos.	1899-12-31 12:12:00	2	13
588	1899-12-31 11:05:00	1899-12-31 17:05:00	Cidade De Quelimane	1	2017	8	7	1	45	PRIMARY SCHOOL	2	Chuabo	2	1899-12-31 00:45:00	1899-12-31 08:00:00	0	1	0	0	0	0	1	0	0	0	0	0	0	1	0	0	0	2	2	2	1	3	3	3	3	3	3	3	1	Gostaria que melhorasse o tempo de espera.	1899-12-31 17:26:00	2	22
589	1899-12-31 09:27:00	1899-12-31 09:52:00	Cidade De Quelimane	4	2018	7	2	1	32	SECONDARY SCHOOL	2	Lomwé	1	1899-12-31 00:40:00	1899-12-31 08:00:00	0	0	1	0	0	0	0	1	0	0	0	0	0	1	1	1	0	1	2	2	4	4	4	4	4	4	4	4	3	NA	1899-12-31 10:21:00	2	32
590	1899-12-31 10:32:00	1899-12-31 10:38:00	Cidade De Quelimane	11	2016	7	3	1	36	PRIMARY SCHOOL	2	Chuabo	2	1899-12-31 02:00:00	1899-12-31 08:00:00	0	0	1	0	0	0	1	0	0	0	0	0	0	1	0	0	0	2	2	2	4	4	4	4	4	4	4	4	3	NA	1899-12-31 10:54:00	2	32
591	1899-12-31 10:30:00	1899-12-31 10:39:00	Cidade De Quelimane	12	2016	8	4	1	31	PRIMARY SCHOOL	2	Chuabo	2	1899-12-31 01:00:00	1899-12-31 08:00:00	0	0	1	0	0	0	1	0	0	0	0	0	0	1	0	0	0	2	2	2	3	4	4	4	4	3	4	3	1	Gostaria que melhorassem na limpeza.	1899-12-31 10:53:00	2	29
592	1899-12-31 09:55:00	1899-12-31 10:25:00	Cidade De Quelimane	10	2017	8	2	2	40	SECONDARY SCHOOL	2	Chuabo	1	1899-12-31 00:50:00	1899-12-31 06:00:00	0	0	1	0	0	0	1	0	0	0	0	0	0	1	0	0	0	2	2	2	1	2	2	2	2	2	3	2	1	Gostaria que reduzissem o tempo de espera no atendimento da farmácia.	1899-12-31 10:55:00	2	16
593	1899-12-31 09:00:00	1899-12-31 09:30:00	Cidade De Quelimane	2	2018	8	2	2	45	PRIMARY SCHOOL	2	Chuabo	1	1899-12-31 01:00:00	1899-12-31 06:30:00	0	0	1	0	0	0	1	0	0	0	0	0	0	1	0	1	0	1	2	2	4	4	4	4	3	3	4	4	3	NA	1899-12-31 10:05:00	2	30
594	1899-12-31 11:30:00	1899-12-31 11:36:00	Cidade De Quelimane	3	2017	8	4	1	26	SECONDARY SCHOOL	2	Chuabo	1	1899-12-31 00:20:00	1899-12-31 08:00:00	0	0	1	0	0	0	1	0	0	0	1	0	0	0	0	0	0	2	2	2	1	3	3	3	3	3	3	3	1	Gostaria que os enfermeiros fossem mais flexíveis para reduzir o tempo de espera.	1899-12-31 12:03:00	2	22
595	1899-12-31 11:03:00	1899-12-31 11:20:00	Cidade De Quelimane	8	2017	7	2	2	30	SECONDARY SCHOOL	2	Chuabo	1	1899-12-31 00:45:00	1899-12-31 10:40:00	0	0	1	0	0	0	0	1	1	0	0	0	0	0	0	0	0	1	2	2	4	4	4	4	4	4	4	4	3	NA	1899-12-31 11:48:00	2	32
596	1899-12-31 09:53:00	1899-12-31 10:13:00	Cidade De Quelimane	10	2017	7	2	1	34	SECONDARY SCHOOL	2	Chuabo	1	1899-12-31 00:30:00	1899-12-31 06:30:00	0	0	1	0	0	0	1	0	0	0	0	0	0	1	1	1	0	1	2	2	1	4	2	2	2	2	3	3	1	Deveria haver pessoal qualificado nos RH para melhor organotação dos processos para evitarmos demora.	1899-12-31 10:42:00	2	19
597	1899-12-31 09:45:00	1899-12-31 10:07:00	Pebane	12	2017	1	4	1	27	SECONDARY SCHOOL	2	Emuniga	1	1899-12-31 01:00:00	1899-12-31 08:00:00	0	0	1	0	0	0	0	1	0	0	0	0	0	1	0	0	0	2	2	2	1	3	2	2	2	2	3	3	1	Haver respeito com doentes e também melhorar atendimento na consulta e na farmácia. Aumentar a nossa farmácia e sombras nas consultas e farmácia.	1899-12-31 10:29:00	2	18
598	1899-12-31 09:20:00	1899-12-31 09:50:00	Cidade De Quelimane	2	2018	8	6	1	22	SECONDARY SCHOOL	2	Chuabo	1	1899-12-31 00:10:00	1899-12-31 07:30:00	0	0	1	0	0	0	1	0	0	0	1	0	0	0	1	0	0	2	2	2	1	2	2	2	2	2	3	3	1	Gostaria que reduzissem o tempo de espera na CPN.	1899-12-31 10:15:00	2	17
599	1899-12-31 09:10:00	1899-12-31 09:15:00	Cidade De Quelimane	2	2017	8	2	1	37	PRIMARY SCHOOL	2	Chuabo	1	1899-12-31 00:30:00	1899-12-31 06:00:00	0	0	1	0	0	0	1	0	0	0	0	0	0	1	0	0	0	2	2	2	2	3	3	3	3	3	3	3	1	Gostaria que dessem prioridade atendimento Duque conversa	1899-12-31 09:35:00	2	23
600	1899-12-31 11:05:00	1899-12-31 11:26:00	Cidade De Quelimane	1	2018	8	4	1	47	PRIMARY SCHOOL	2	Sena	1	1899-12-31 00:35:00	1899-12-31 06:00:00	0	0	1	0	0	0	1	0	0	0	0	0	1	0	0	0	0	2	2	2	1	2	2	2	2	2	2	2	1	Gostaria que melhorasse na organização dos processos.	1899-12-31 12:00:00	2	15
601	1899-12-31 10:05:00	1899-12-31 10:35:00	Cidade De Quelimane	7	2017	8	6	1	31	NONE	2	Chuabo	2	1899-12-31 02:00:00	1899-12-31 06:00:00	0	0	1	0	0	0	0	1	0	0	0	0	1	1	1	1	0	2	2	2	1	2	2	2	2	2	2	2	1	Melhorar o tempo de espera.	1899-12-31 11:10:00	2	15
602	1899-12-31 10:46:00	1899-12-31 11:17:00	Cidade De Quelimane	7	2017	8	3	1	23	PRIMARY SCHOOL	2	Chuabo	1	1899-12-31 00:45:00	1899-12-31 07:30:00	0	0	1	0	0	0	1	0	0	0	0	0	0	1	0	1	0	2	2	2	1	2	1	2	2	2	2	2	1	Gostaria que melhorassem na organização dos processos.	1899-12-31 11:52:00	2	14
603	1899-12-31 08:18:00	1899-12-31 08:42:00	Cidade De Quelimane	1	2018	7	1	1	45	SECONDARY SCHOOL	2	Chuabo	1	1899-12-31 00:15:00	1899-12-31 07:00:00	0	0	1	0	0	0	1	0	0	0	0	0	0	1	0	0	0	1	2	2	4	4	3	3	3	3	4	4	3	NA	1899-12-31 09:10:00	2	28
604	1899-12-31 10:19:00	1899-12-31 10:38:00	Cidade De Quelimane	9	2017	7	3	1	39	UNIVERSITY	2	Chuabo	1	1899-12-31 01:00:00	1899-12-31 09:00:00	0	0	1	0	0	0	1	0	0	0	1	0	0	0	0	0	0	1	2	2	4	4	4	4	4	4	4	3	3	NA	1899-12-31 11:09:00	2	31
605	1899-12-31 11:10:00	1899-12-31 11:17:00	Cidade De Quelimane	5	2017	8	5	1	28	PRIMARY SCHOOL	2	Chuabo	2	1899-12-31 00:25:00	1899-12-31 09:30:00	0	0	0	0	1	0	1	0	0	0	0	1	0	0	0	0	0	2	1	2	3	3	2	3	3	3	3	3	1	Gostaria que dessem prioridade as pessoas que estão na bicha.	1899-12-31 11:45:00	2	23
606	1899-12-31 09:35:00	1899-12-31 10:00:00	Cidade De Quelimane	7	2017	8	2	1	22	PRIMARY SCHOOL	2	Chuabo	1	1899-12-31 01:00:00	1899-12-31 07:00:00	0	0	1	0	0	0	1	0	0	0	0	0	0	1	0	0	0	2	1	2	1	2	2	2	2	2	2	2	1	Gostaria que dessem prioridade pessoas que estão na bicha.	1899-12-31 10:30:00	2	15
607	1899-12-31 09:39:00	1899-12-31 09:43:00	Cidade De Quelimane	12	2016	7	3	1	30	PRIMARY SCHOOL	2	Chuabo	2	1899-12-31 00:30:00	1899-12-31 09:00:00	0	0	1	0	0	0	1	0	0	0	0	1	0	0	0	0	0	2	2	2	4	4	3	3	3	3	4	4	3	NA	1899-12-31 09:58:00	2	28
608	1899-12-31 08:43:00	1899-12-31 08:55:00	Cidade De Quelimane	1	2017	8	1	2	42	PRIMARY SCHOOL	2	Manhungue	2	1899-12-31 00:15:00	1899-12-31 05:00:00	0	0	1	0	0	0	1	0	0	0	0	0	0	1	0	0	0	1	2	2	3	4	4	4	4	4	4	4	1	Gostaria que fossem mais flexíveis no atendimento.	1899-12-31 09:09:00	2	31
609	1899-12-31 08:00:00	1899-12-31 08:30:00	Cidade De Quelimane	2	2018	8	5	1	28	PRIMARY SCHOOL	2	Maindo	1	1899-12-31 01:00:00	1899-12-31 08:00:00	0	0	1	0	0	0	1	0	0	0	0	0	0	1	0	1	0	1	2	2	4	4	4	4	4	4	4	4	3	NA	1899-12-31 09:00:00	2	32
610	1899-12-31 11:05:00	1899-12-31 11:09:00	Cidade De Quelimane	12	2016	7	6	1	22	PRIMARY SCHOOL	2	Nharinga	1	1899-12-31 01:00:00	1899-12-31 09:00:00	0	0	1	0	0	0	1	0	0	0	0	1	0	0	0	0	0	2	2	2	2	4	4	4	4	4	4	NA	3	NA	1899-12-31 11:25:00	2	31
611	1899-12-31 10:50:00	1899-12-31 10:57:00	Cidade De Quelimane	11	2016	8	4	1	26	SECONDARY SCHOOL	2	Chuabo	1	1899-12-31 01:00:00	1899-12-31 09:00:00	0	0	1	0	0	0	1	1	0	0	0	1	0	0	0	0	0	2	2	2	3	4	4	4	3	3	3	3	1	Gostaria que aumentassem a sala do ccr.	1899-12-31 11:09:00	2	27
612	1899-12-31 10:30:00	1899-12-31 10:34:00	Cidade De Quelimane	11	2016	8	3	1	19	NONE	2	Maindo	2	1899-12-31 02:30:00	1899-12-31 07:00:00	0	0	1	0	0	0	1	1	0	0	0	1	0	0	0	0	0	2	2	2	3	4	3	4	3	3	4	3	3	NA	1899-12-31 10:48:00	2	27
613	1899-12-31 11:40:00	1899-12-31 11:50:00	Cidade De Quelimane	4	2017	7	7	1	20	PRIMARY SCHOOL	2	Muniga	1	1899-12-31 00:20:00	1899-12-31 08:00:00	0	0	1	0	0	0	1	0	0	0	0	1	0	0	0	0	0	1	2	2	1	4	3	4	3	3	4	3	1	Devem aumentar pessoal porque desde manhã estamos a sofrer aqui no centro porque a enfermeira do CCR teve que se ausentar e a que nos estava a atender atendia em dois sectores.	1899-12-31 12:13:00	2	25
614	1899-12-31 10:13:00	1899-12-31 10:21:00	Cidade De Quelimane	11	2016	7	5	1	35	NONE	2	Chuabo	2	1899-12-31 01:00:00	1899-12-31 08:00:00	0	0	1	0	0	0	0	1	0	0	0	1	0	0	0	0	0	2	2	2	3	4	4	4	4	4	4	4	3	NA	1899-12-31 10:35:00	2	31
615	1899-12-31 08:30:00	1899-12-31 09:00:00	Cidade De Quelimane	9	2017	8	7	2	47	SECONDARY SCHOOL	2	Chuabo	1	1899-12-31 01:00:00	1899-12-31 08:00:00	0	0	1	0	0	0	1	0	1	0	0	0	0	0	0	0	0	1	2	2	4	4	4	4	4	4	4	4	3	NA	1899-12-31 09:33:00	2	32
616	1899-12-31 09:39:00	1899-12-31 09:42:00	Cidade De Quelimane	12	2016	8	2	1	25	PRIMARY SCHOOL	2	nharinga	2	1899-12-31 02:00:00	1899-12-31 07:30:00	0	0	1	0	0	0	1	1	0	0	0	1	0	0	0	0	0	2	2	2	3	4	3	4	3	3	4	3	1	Gostaria que os enfermeiros fossem muito flexíveis.	1899-12-31 09:52:00	2	27
617	1899-12-31 11:20:00	1899-12-31 11:45:00	Cidade De Quelimane	9	2017	4	3	1	24	PRIMARY SCHOOL	2	Chuabo	1	1899-12-31 00:10:00	1899-12-31 08:00:00	0	0	1	0	0	0	1	1	0	0	0	0	0	1	1	0	0	1	2	2	1	4	3	3	3	3	4	3	1	Melhorar mas na demora do atendimento.	1899-12-31 12:35:00	2	24
618	1899-12-31 13:00:00	1899-12-31 13:12:00	Cidade De Quelimane	12	2016	8	6	1	21	PRIMARY SCHOOL	2	Chuabo	2	1899-12-31 01:00:00	1899-12-31 09:00:00	0	0	1	0	0	0	1	0	0	0	1	0	0	0	0	0	0	1	2	2	1	4	4	4	3	3	4	4	1	Melhorar o tempo de espera.	1899-12-31 13:22:00	2	27
619	1899-12-31 09:38:00	1899-12-31 10:05:00	Cidade De Quelimane	4	2018	7	5	1	29	PRIMARY SCHOOL	2	Lomuwé	2	1899-12-31 00:30:00	1899-12-31 08:00:00	0	0	1	0	0	0	1	0	0	0	0	0	0	1	1	1	0	1	2	2	4	4	4	4	3	3	4	4	3	NA	1899-12-31 10:33:00	2	30
620	1899-12-31 09:30:00	1899-12-31 09:48:00	Cidade De Quelimane	6	2017	8	2	1	24	SECONDARY SCHOOL	2	Chuabo	1	1899-12-31 01:00:00	1899-12-31 07:00:00	0	0	1	0	0	0	1	0	0	0	0	0	0	1	0	0	0	2	1	2	3	4	2	2	2	2	3	2	1	Gostaira que dessem prioridade pessoas que estam na bicha.	1899-12-31 10:20:00	2	20
621	1899-12-31 11:00:00	1899-12-31 11:20:00	Cidade De Quelimane	12	2017	8	3	2	42	PRIMARY SCHOOL	2	Chuaba.	1	1899-12-31 00:30:00	1899-12-31 07:00:00	0	0	1	0	0	0	1	0	0	0	0	0	0	1	0	1	0	2	2	2	1	2	2	2	2	2	3	2	1	Gostaria que melhorasse na organização dos processos.	1899-12-31 11:50:00	2	16
622	1899-12-31 12:32:00	1899-12-31 12:43:00	Gile	9	2017	1	4	1	40	PRIMARY SCHOOL	2	Elomwe	2	1899-12-31 00:30:00	1899-12-31 09:00:00	0	0	1	0	0	0	1	0	0	0	0	0	0	1	1	0	0	2	2	2	3	3	2	2	2	2	3	3	1	O que podia melherar é sobre atendimento na consulta TARV Adulto e o espaço na recepção.	1899-12-31 13:03:00	2	20
623	1899-12-31 08:15:00	1899-12-31 09:10:00	Cidade De Quelimane	4	2017	7	2	1	30	PRIMARY SCHOOL	2	Chuabo	2	1899-12-31 00:30:00	1899-12-31 07:30:00	0	0	1	0	0	0	1	0	0	0	0	0	1	0	0	0	0	1	2	2	4	4	4	4	4	4	4	4	3	NA	1899-12-31 09:35:00	2	32
624	1899-12-31 12:00:00	1899-12-31 12:30:00	Cidade De Quelimane	7	2017	8	4	1	27	SECONDARY SCHOOL	2	Chuabo	1	1899-12-31 00:50:00	1899-12-31 08:00:00	0	0	1	0	0	0	1	0	0	0	0	0	0	1	1	1	0	2	2	2	1	2	1	2	1	2	2	2	1	Melhorarem na organização dos processos.	1899-12-31 13:00:00	2	13
625	1899-12-31 09:44:00	1899-12-31 09:52:00	Cidade De Quelimane	1	2017	7	5	1	23	PRIMARY SCHOOL	2	Chuabo	2	1899-12-31 00:45:00	1899-12-31 07:00:00	0	0	1	0	0	0	1	0	0	0	1	0	0	0	0	0	0	1	2	2	4	4	4	4	4	4	4	4	3	NA	1899-12-31 10:09:00	2	32
626	1899-12-31 09:42:00	1899-12-31 10:00:00	Cidade De Quelimane	6	2017	7	7	1	38	PRIMARY SCHOOL	2	Chuabo	1	1899-12-31 00:15:00	1899-12-31 08:00:00	0	0	1	0	0	0	1	1	0	0	0	0	0	1	0	1	0	1	2	2	4	4	3	3	3	3	4	4	3	NA	1899-12-31 10:26:00	2	28
627	1899-12-31 09:40:00	1899-12-31 09:45:00	Cidade De Quelimane	5	2017	8	3	1	38	SECONDARY SCHOOL	2	Sena	1	1899-12-31 01:00:00	1899-12-31 07:00:00	0	0	1	0	0	0	1	0	0	0	0	0	0	1	0	1	0	2	2	2	3	4	4	4	3	3	4	4	3	NA	1899-12-31 10:06:00	2	29
628	1899-12-31 09:34:00	1899-12-31 09:40:00	Cidade De Quelimane	4	2017	8	3	1	29	SECONDARY SCHOOL	2	Chuabo	1	1899-12-31 00:30:00	1899-12-31 08:30:00	0	0	1	0	0	0	1	0	0	0	0	0	0	1	0	0	0	1	2	2	3	3	3	3	3	3	3	3	3	NA	1899-12-31 10:00:00	2	24
629	1899-12-31 08:10:00	1899-12-31 08:40:00	Cidade De Quelimane	10	2017	8	7	1	32	SECONDARY SCHOOL	2	sena.	1	1899-12-31 00:15:00	1899-12-31 07:30:00	0	0	1	0	0	0	1	0	1	0	0	0	0	0	1	0	0	1	2	2	4	4	4	4	4	4	4	4	3	NA	1899-12-31 09:10:00	2	32
630	1899-12-31 10:15:00	1899-12-31 10:24:00	Cidade De Quelimane	1	2017	7	3	1	32	UNIVERSITY	2	Chuabo	1	1899-12-31 00:15:00	1899-12-31 09:00:00	0	0	1	0	0	0	1	0	0	0	0	0	0	1	0	0	0	1	2	2	4	4	4	4	4	4	4	4	1	Gostaria que continuássemos com o bom atendimento para sempre.	1899-12-31 10:39:00	2	32
631	1899-12-31 10:50:00	1899-12-31 10:59:00	Cidade De Quelimane	5	2017	7	3	1	31	PRIMARY SCHOOL	2	Chuabo	2	1899-12-31 01:00:00	1899-12-31 07:30:00	0	0	1	0	0	0	1	0	0	0	0	0	0	1	0	0	0	1	2	2	2	4	4	4	4	4	4	4	3	NA	1899-12-31 11:18:00	2	30
632	1899-12-31 10:00:00	1899-12-31 10:30:00	Cidade De Quelimane	11	2017	8	7	1	18	PRIMARY SCHOOL	2	Nharinga.	1	1899-12-31 00:40:00	1899-12-31 07:00:00	0	0	1	0	0	0	1	0	0	0	1	0	0	0	1	0	0	1	2	2	3	4	4	4	4	4	4	4	3	NA	1899-12-31 11:00:00	2	31
633	1899-12-31 09:16:00	1899-12-31 09:38:00	Cidade De Quelimane	11	2017	7	2	1	24	SECONDARY SCHOOL	2	Chuabo	1	1899-12-31 01:00:00	1899-12-31 07:00:00	0	0	1	0	0	0	0	1	0	0	0	0	0	1	0	1	0	1	2	2	4	4	4	4	4	4	4	4	3	NA	1899-12-31 09:38:00	2	32
634	1899-12-31 13:25:00	1899-12-31 13:55:00	Cidade De Quelimane	10	2017	8	6	1	36	PRIMARY SCHOOL	2	Nharinga.	2	1899-12-31 00:45:00	1899-12-31 06:00:00	0	0	1	0	0	0	1	0	0	0	0	1	0	0	0	0	0	2	2	2	1	2	2	2	2	2	2	3	1	Gostaria que reduzissem tom tempo de espera no atendimento da CCR.	1899-12-31 14:26:00	2	16
635	1899-12-31 10:39:00	1899-12-31 10:44:00	Cidade De Quelimane	11	2016	7	6	1	36	PRIMARY SCHOOL	2	Lomwé	1	1899-12-31 07:00:00	1899-12-31 08:00:00	0	0	1	0	0	0	0	1	0	0	0	1	0	0	0	0	0	2	2	2	3	4	4	4	4	4	4	4	1	Não demorarem muito para nos atender	1899-12-31 11:01:00	2	31
636	1899-12-31 10:32:00	1899-12-31 10:40:00	Cidade De Quelimane	3	2017	8	3	1	24	SECONDARY SCHOOL	2	Chuabo	1	1899-12-31 00:40:00	1899-12-31 08:30:00	0	0	1	0	0	0	1	0	0	0	0	1	0	1	0	0	0	2	2	2	1	2	2	2	2	2	2	3	1	Gostaria que hovesse flexibilidade no atendimento.	1899-12-31 11:10:00	2	16
637	1899-12-31 09:00:00	1899-12-31 10:11:00	Cidade De Quelimane	11	2016	8	6	1	20	SECONDARY SCHOOL	2	Maindo	1	1899-12-31 00:30:00	1899-12-31 08:00:00	0	0	1	0	0	0	1	1	0	0	0	1	0	0	0	0	0	2	2	2	3	4	4	4	3	3	4	3	3	NA	1899-12-31 10:23:00	2	28
638	1899-12-31 11:15:00	1899-12-31 11:34:00	Cidade De Quelimane	2	2017	8	5	1	26	NONE	2	Chuaabo	2	1899-12-31 01:00:00	1899-12-31 08:00:00	0	0	1	0	0	0	1	0	0	0	0	1	0	0	0	0	0	1	2	2	4	3	3	3	1	2	3	3	1	Gostaria que melhorasse o tempo de espera.	1899-12-31 11:47:00	2	22
639	1899-12-31 09:20:00	1899-12-31 10:07:00	Cidade De Quelimane	11	2016	7	2	1	32	SECONDARY SCHOOL	2	Macarungo	1	1899-12-31 01:00:00	1899-12-31 08:00:00	0	0	1	0	0	0	0	1	0	0	0	1	0	0	0	0	0	2	2	2	3	4	4	4	4	4	4	4	1	Melhorarem as casas de banho.	1899-12-31 10:26:00	2	31
640	1899-12-31 10:20:00	1899-12-31 10:27:00	Cidade De Quelimane	4	2017	7	6	1	35	PRIMARY SCHOOL	2	Chuabo	2	1899-12-31 02:00:00	1899-12-31 08:00:00	0	0	1	0	0	0	1	0	0	0	0	1	0	0	0	0	0	2	2	2	3	4	4	4	4	4	4	3	1	Gostaria que a distribuição de papás fosse abrangente a todos .	1899-12-31 10:47:00	2	30
641	1899-12-31 08:30:00	1899-12-31 08:40:00	Cidade De Quelimane	2	2017	8	1	1	28	PRIMARY SCHOOL	2	Chuabo	2	1899-12-31 01:30:00	1899-12-31 07:30:00	0	0	1	0	0	0	1	0	1	0	0	0	0	0	0	0	0	2	2	2	4	4	4	4	4	4	4	4	3	NA	1899-12-31 09:00:00	2	32
642	1899-12-31 12:12:00	1899-12-31 12:27:00	Cidade De Quelimane	6	2017	8	5	1	40	NONE	2	Sena	2	1899-12-31 00:40:00	1899-12-31 07:00:00	0	0	1	0	0	0	1	0	0	0	0	1	0	0	0	0	0	2	2	2	1	1	1	2	2	2	2	2	1	Melhorar o tempo de espera.	1899-12-31 13:10:00	2	13
643	1899-12-31 08:50:00	1899-12-31 08:56:00	Cidade De Quelimane	3	2017	7	5	1	40	NONE	2	Sena	2	1899-12-31 00:45:00	1899-12-31 07:30:00	0	0	1	0	0	0	1	0	0	0	0	1	0	0	0	0	0	2	2	2	4	4	4	4	4	4	4	4	1	Que nos atendam sempre assim bem e que não nos falte os nossos medicamentos.	1899-12-31 09:17:00	2	32
644	1899-12-31 10:10:00	1899-12-31 10:29:00	Cidade De Quelimane	9	2017	7	7	1	43	PRIMARY SCHOOL	2	Chuabo	1	1899-12-31 01:00:00	1899-12-31 09:30:00	0	0	1	0	0	0	1	0	1	0	0	0	0	0	0	0	0	1	2	2	4	4	3	3	3	3	4	3	3	NA	1899-12-31 11:00:00	2	27
645	1899-12-31 08:40:00	1899-12-31 08:43:00	Cidade De Quelimane	12	2016	7	1	1	39	SECONDARY SCHOOL	2	Chuabo	1	1899-12-31 00:10:00	1899-12-31 07:45:00	0	0	1	0	0	0	0	0	0	0	0	1	0	0	0	0	0	1	2	2	4	4	4	4	4	4	4	4	1	Devem melhorar as casas de banho.	1899-12-31 08:58:00	2	32
646	1899-12-31 11:25:00	1899-12-31 11:53:00	Cidade De Quelimane	7	2017	8	7	1	30	PRIMARY SCHOOL	2	Nharinga	2	1899-12-31 00:30:00	1899-12-31 07:00:00	0	0	1	0	0	0	1	0	0	0	0	1	0	0	0	0	0	2	2	2	1	1	1	2	2	2	2	2	1	Melhorar o tempo de espera no atendimento de CCR.	1899-12-31 12:30:00	2	13
647	1899-12-31 09:13:00	1899-12-31 09:19:00	Cidade De Quelimane	1	2017	7	6	1	19	PRIMARY SCHOOL	2	Chuabo	2	1899-12-31 01:00:00	1899-12-31 06:00:00	0	0	1	1	0	0	1	0	0	0	0	1	0	0	0	0	0	2	2	2	4	4	4	4	4	4	4	4	3	NA	1899-12-31 09:35:00	2	32
648	1899-12-31 08:35:00	1899-12-31 09:24:00	Cidade De Quelimane	1	2017	8	5	1	31	SECONDARY SCHOOL	2	Chuabo	1	1899-12-31 00:40:00	1899-12-31 06:30:00	0	0	1	0	0	0	1	0	0	0	0	0	0	1	0	1	0	1	2	2	3	4	4	4	4	4	4	4	1	Gostaria que os enfermeiros fossem mais flexíveis no atendimento.	1899-12-31 09:46:00	2	31
649	1899-12-31 08:30:00	1899-12-31 09:30:00	Cidade De Quelimane	12	2016	8	1	1	21	PRIMARY SCHOOL	2	Chuabo	2	1899-12-31 00:40:00	1899-12-31 07:00:00	0	0	1	0	0	0	1	1	0	0	0	1	0	0	0	0	0	1	2	2	3	4	4	4	3	3	4	4	3	NA	1899-12-31 09:38:00	2	29
650	1899-12-31 08:58:00	1899-12-31 09:20:00	Cidade De Quelimane	10	2017	7	7	1	24	PRIMARY SCHOOL	2	Muniga	2	1899-12-31 01:00:00	1899-12-31 08:00:00	0	0	1	0	0	0	1	0	0	0	0	0	0	1	0	0	0	1	2	2	4	4	4	4	4	4	4	4	3	NA	1899-12-31 09:50:00	2	32
651	1899-12-31 10:00:00	1899-12-31 10:05:00	Cidade De Quelimane	12	2016	8	3	1	24	PRIMARY SCHOOL	2	Maindo	2	1899-12-31 00:30:00	1899-12-31 08:00:00	0	0	1	0	0	0	1	1	0	0	0	1	0	0	0	0	0	1	2	2	4	4	4	4	4	4	4	4	3	NA	1899-12-31 10:16:00	2	32
652	1899-12-31 12:10:00	1899-12-31 12:40:00	Cidade De Quelimane	8	2017	8	3	1	21	PRIMARY SCHOOL	2	Chuabo	1	1899-12-31 00:30:00	1899-12-31 08:00:00	0	0	1	0	0	0	1	0	0	0	0	1	0	0	0	0	0	2	2	2	1	2	2	2	2	2	2	3	1	Gostaria que melhorasse na organização dos processos.	1899-12-31 13:10:00	2	16
653	1899-12-31 12:25:00	1899-12-31 13:26:00	Cidade De Quelimane	12	2016	8	7	1	30	PRIMARY SCHOOL	2	Chuabo	2	1899-12-31 02:00:00	1899-12-31 10:00:00	0	0	1	0	0	0	1	0	0	0	1	0	0	0	0	0	0	2	1	2	3	4	3	3	3	3	3	3	1	Gostaria que os nfermeiros fossem rapidos no atendimento.	1899-12-31 13:37:00	2	25
654	1899-12-31 09:50:00	1899-12-31 10:06:00	Cidade De Quelimane	11	2016	8	2	1	20	PRIMARY SCHOOL	2	Chubo	2	1899-12-31 00:30:00	1899-12-31 08:00:00	0	0	1	0	0	0	1	0	0	0	0	1	0	0	0	0	0	2	2	2	3	4	4	4	3	3	4	3	1	Gostaria que dessem soja todas mães sem olhar cara.	1899-12-31 10:19:00	2	28
655	1899-12-31 08:30:00	1899-12-31 08:35:00	Cidade De Quelimane	3	2017	8	1	1	53	PRIMARY SCHOOL	2	Chuabo	2	1899-12-31 00:30:00	1899-12-31 06:00:00	0	0	0	1	0	0	1	0	0	0	0	0	0	1	0	1	0	2	2	2	3	4	4	4	4	4	4	4	3	NA	1899-12-31 08:58:00	2	31
656	1899-12-31 08:17:00	1899-12-31 08:25:00	Cidade De Quelimane	3	2017	7	1	2	30	SECONDARY SCHOOL	2	Chuabo	1	1899-12-31 00:10:00	1899-12-31 07:30:00	0	0	1	0	0	0	1	0	1	0	0	0	0	0	0	0	0	1	2	2	4	4	4	4	4	4	4	4	1	Deveriam pôr umas redes por cima do muro que da a estrada para que o paciente nāo fique muito exposto.	1899-12-31 08:43:00	2	32
657	1899-12-31 12:30:00	1899-12-31 12:49:00	Cidade De Quelimane	11	2017	7	5	1	34	PRIMARY SCHOOL	2	Muniga	2	1899-12-31 00:20:00	1899-12-31 08:30:00	0	0	1	0	0	0	1	0	0	0	0	1	0	0	0	0	0	2	2	2	1	4	2	2	2	2	3	3	1	Gostaria que o atendimento na CCR nāo fosse tardio. Demoram muito para começarem as consultas.	1899-12-31 13:20:00	2	19
658	1899-12-31 08:06:00	1899-12-31 10:28:00	Cidade De Quelimane	11	2016	8	7	1	23	PRIMARY SCHOOL	2	Chuabo	2	1899-12-31 00:30:00	1899-12-31 08:09:00	0	0	1	0	0	0	1	0	0	0	1	0	1	0	0	0	0	2	2	2	3	4	4	4	3	3	4	3	1	Gostaria que o atendimeto fosse assim como hoje todos os dias	1899-12-31 10:37:00	2	28
659	1899-12-31 11:33:00	1899-12-31 11:52:00	Cidade De Quelimane	6	2017	7	4	1	33	SECONDARY SCHOOL	2	Lomwé	1	1899-12-31 00:30:00	1899-12-31 10:30:00	0	0	1	0	0	0	1	0	0	0	0	1	0	0	0	0	0	1	2	2	4	4	3	3	3	3	4	3	3	NA	1899-12-31 12:20:00	2	27
660	1899-12-31 09:33:00	1899-12-31 09:41:00	Cidade De Quelimane	5	2017	7	1	1	25	SECONDARY SCHOOL	2	Macua	1	1899-12-31 00:45:00	1899-12-31 07:00:00	0	0	1	0	0	0	1	0	0	0	0	1	0	0	0	0	0	1	2	2	3	4	2	4	4	4	4	3	1	No meu ver as enfermeiras deviam deixar para o final do dia as conversas que fazem antes de nos atenderem. Isso fará com que sejamos atendidas mais cedo.	1899-12-31 10:04:00	2	28
661	1899-12-31 09:40:00	1899-12-31 10:11:00	Cidade De Quelimane	8	2017	8	1	1	45	SECONDARY SCHOOL	2	Chuabo	1	1899-12-31 00:30:00	1899-12-31 06:00:00	0	0	1	0	0	0	1	0	0	0	0	0	0	1	0	1	0	2	2	2	1	2	2	2	2	2	2	3	1	Gostaria que melhorasse na organização dos processos.	1899-12-31 10:40:00	2	16
662	1899-12-31 10:12:00	1899-12-31 10:19:00	Cidade De Quelimane	5	2017	7	2	1	27	SECONDARY SCHOOL	2	Chuabo	1	1899-12-31 00:30:00	1899-12-31 07:30:00	0	0	1	0	0	0	1	0	0	0	0	1	0	0	0	0	0	1	2	2	3	4	4	4	4	4	4	4	1	Devem continuar a atender bem aos pacientes, com respeito, carinho, atenção e pontualidade.	1899-12-31 10:39:00	2	31
663	1899-12-31 10:31:00	1899-12-31 10:51:00	Cidade De Quelimane	6	2017	7	3	1	24	SECONDARY SCHOOL	2	Chuabo	1	1899-12-31 01:00:00	1899-12-31 08:30:00	0	0	1	0	0	0	1	0	0	0	0	1	0	0	0	0	0	1	2	2	3	3	2	2	2	2	3	3	1	Devem primeiro atender aos pacientes e depois conversarem e não as duas coisas em simultâneo.	1899-12-31 11:22:00	2	20
664	1899-12-31 08:52:00	1899-12-31 08:59:00	Cidade De Quelimane	3	2017	7	2	1	44	SECONDARY SCHOOL	2	Chuabo	1	1899-12-31 00:45:00	1899-12-31 08:00:00	0	0	0	0	0	0	0	0	0	0	0	1	0	0	0	1	0	1	2	2	4	4	4	4	4	4	4	4	1	Gostaria que nos dessem papás para nos ajudar a ter leite porque disseram que o bebé tem de só tomar leite da mama.	1899-12-31 09:19:00	2	32
665	1899-12-31 10:50:00	1899-12-31 11:18:00	Cidade De Quelimane	8	2017	8	2	1	26	PRIMARY SCHOOL	2	Chuabo	1	1899-12-31 01:00:00	1899-12-31 06:30:00	0	0	1	0	0	0	1	0	0	0	0	0	0	1	1	1	0	2	2	2	1	2	2	2	2	2	2	2	1	Reduzir o tempo de espera na consulta com clínico.	1899-12-31 12:00:00	2	15
666	1899-12-31 12:19:00	1899-12-31 12:40:00	Cidade De Quelimane	8	2017	7	7	1	28	PRIMARY SCHOOL	2	Lomwé	1	1899-12-31 01:00:00	1899-12-31 10:00:00	0	0	1	0	0	0	1	0	0	0	0	1	0	0	0	0	0	1	2	2	3	4	3	4	3	3	4	3	3	NA	1899-12-31 13:14:00	2	27
667	1899-12-31 14:20:00	1899-12-31 14:49:00	Cidade De Quelimane	11	2017	8	6	1	38	PRIMARY SCHOOL	2	Lomue	1	1899-12-31 00:20:00	1899-12-31 06:00:00	0	0	1	0	0	0	1	0	0	0	0	1	0	0	0	0	0	2	2	2	1	2	3	2	2	2	2	2	1	Gostaria que melhorasse na organização dos processos na CCR.	1899-12-31 15:10:00	2	16
668	1899-12-31 11:10:00	1899-12-31 11:31:00	Cidade De Quelimane	4	2018	5	6	1	22	NONE	2	Sena	1	1899-12-31 00:30:00	1899-12-31 09:00:00	0	0	1	0	0	0	0	1	0	0	0	0	1	1	1	0	0	1	2	2	2	4	3	3	3	3	4	3	1	Gostaria que levantassemos comprimidos para três meses, para não estarmos a vir todos meses ao hospital.	1899-12-31 12:23:00	2	25
669	1899-12-31 08:50:00	1899-12-31 08:56:00	Cidade De Quelimane	4	2017	8	2	2	35	NONE	2	Chuabo	2	1899-12-31 00:25:00	1899-12-31 08:00:00	0	0	1	0	0	0	1	0	0	0	0	0	0	1	0	0	0	2	2	2	4	4	4	4	4	4	4	4	3	NA	1899-12-31 09:22:00	2	32
670	1899-12-31 08:42:00	1899-12-31 08:49:00	Cidade De Quelimane	5	2017	7	5	1	24	PRIMARY SCHOOL	2	Chuabo	2	1899-12-31 00:15:00	1899-12-31 07:30:00	0	0	1	0	0	0	1	0	1	0	0	1	0	0	1	0	0	2	2	2	4	4	4	4	4	4	4	4	3	NA	1899-12-31 09:07:00	2	32
671	1899-12-31 10:22:00	1899-12-31 11:09:00	Cidade De Quelimane	1	2017	8	3	1	40	NONE	2	Chuabo	2	1899-12-31 00:30:00	1899-12-31 09:00:00	0	0	1	0	0	0	1	0	0	0	0	0	0	1	0	1	0	2	2	2	3	4	4	4	4	4	4	4	1	Gostaria que nos ajudassem com uma cesta básica porque as vezes tomamos os medicamentos sem comer nada.	1899-12-31 11:24:00	2	31
672	1899-12-31 10:52:00	1899-12-31 11:20:00	Cidade De Quelimane	4	2018	7	6	1	49	SECONDARY SCHOOL	2	Sena	1	1899-12-31 00:45:00	1899-12-31 09:45:00	0	0	1	0	0	0	0	1	0	0	0	0	1	0	0	0	0	1	2	2	2	4	3	3	3	3	4	4	3	NA	1899-12-31 11:50:00	2	26
673	1899-12-31 08:23:00	1899-12-31 08:29:00	Cidade De Quelimane	5	2017	8	1	1	33	NONE	2	Chuabo	2	1899-12-31 02:00:00	1899-12-31 06:30:00	0	0	1	0	0	0	1	0	1	0	0	0	0	0	0	0	0	2	2	2	3	4	4	4	4	4	4	4	3	NA	1899-12-31 08:42:00	2	31
674	1899-12-31 08:15:00	1899-12-31 08:22:00	Cidade De Quelimane	3	2017	8	5	2	46	PRIMARY SCHOOL	2	Chuabo	2	1899-12-31 01:00:00	1899-12-31 07:00:00	0	0	1	0	0	0	1	0	1	0	0	0	0	0	0	0	0	2	2	2	4	4	4	4	4	4	4	4	3	NA	1899-12-31 08:40:00	2	32
675	1899-12-31 09:00:00	1899-12-31 09:20:00	Cidade De Quelimane	3	2018	8	7	1	43	NONE	2	chuabo	2	1899-12-31 00:25:00	1899-12-31 06:30:00	0	0	1	0	0	0	0	1	0	0	0	0	0	1	0	0	0	2	2	2	4	4	3	4	4	4	4	4	3	NA	1899-12-31 09:48:00	2	31
676	1899-12-31 08:39:00	1899-12-31 08:46:00	Cidade De Quelimane	1	2017	7	1	1	32	SECONDARY SCHOOL	2	Chuabo	1	1899-12-31 00:30:00	1899-12-31 07:00:00	0	0	1	0	0	0	1	0	0	0	1	0	0	0	0	0	0	1	2	2	4	4	4	4	4	4	4	4	1	Que esse respeito e atenção deve ser para sempre e a limpeza deve ser feita cedo para não atrazar no atendimento.	1899-12-31 08:59:00	2	32
677	1899-12-31 08:10:00	1899-12-31 08:35:00	Cidade De Quelimane	3	2018	8	1	1	38	PRIMARY SCHOOL	2	Nharinga.	1	1899-12-31 00:30:00	1899-12-31 06:00:00	0	0	1	0	0	0	1	0	0	0	0	0	0	1	0	0	0	1	2	2	4	4	4	4	4	4	4	4	3	NA	1899-12-31 09:00:00	2	32
678	1899-12-31 11:04:00	1899-12-31 11:09:00	Cidade De Quelimane	11	2016	7	7	1	23	NONE	2	Maindó	2	1899-12-31 06:00:00	1899-12-31 07:00:00	1	0	0	0	0	0	1	0	0	0	0	0	0	0	1	0	0	1	2	2	3	4	4	4	3	3	4	4	3	NA	1899-12-31 11:26:00	2	29
679	1899-12-31 08:10:00	1899-12-31 08:16:00	Cidade De Quelimane	4	2017	8	1	2	46	PRIMARY SCHOOL	2	Nharinga	2	1899-12-31 00:35:00	1899-12-31 06:00:00	0	0	1	0	0	0	0	0	0	0	0	0	1	0	0	0	0	2	2	2	4	4	4	4	4	4	4	4	3	NA	1899-12-31 08:35:00	2	32
680	1899-12-31 09:14:00	1899-12-31 09:23:00	Cidade De Quelimane	1	2017	7	2	1	41	SECONDARY SCHOOL	2	Chuabo	1	1899-12-31 00:30:00	1899-12-31 08:20:00	0	0	1	0	0	0	1	0	0	0	0	0	0	1	0	0	0	1	2	2	4	4	4	4	4	4	4	3	1	Gostaria que houvesse uma sala especial para levantamento da medicação.	1899-12-31 09:41:00	2	31
681	1899-12-31 13:06:00	1899-12-31 13:32:00	Cidade De Quelimane	9	2017	8	5	2	27	PRIMARY SCHOOL	2	Chuabo	1	1899-12-31 01:00:00	1899-12-31 07:10:00	0	0	1	0	0	0	1	0	0	0	0	0	0	1	0	1	0	2	2	2	1	1	2	2	2	2	2	2	1	Reduzir o tempo de espera no atendimento	1899-12-31 14:00:00	2	14
682	1899-12-31 11:18:00	1899-12-31 11:33:00	Cidade De Quelimane	6	2017	8	4	1	30	SECONDARY SCHOOL	2	Chuabo	1	1899-12-31 01:30:00	1899-12-31 08:00:00	0	0	1	0	0	0	1	0	0	0	0	0	0	1	0	0	0	2	2	2	1	2	2	2	2	2	2	2	1	Gostaria que melhorasse o tempo de espera.	1899-12-31 12:05:00	2	15
683	1899-12-31 13:06:00	1899-12-31 13:31:00	Cidade De Quelimane	7	2017	8	5	2	38	PRIMARY SCHOOL	2	Manhaua	1	1899-12-31 00:20:00	1899-12-31 11:30:00	0	0	1	0	0	0	1	0	1	0	0	0	0	0	0	0	0	1	2	2	3	4	4	4	4	4	4	4	3	NA	1899-12-31 14:00:00	2	31
684	1899-12-31 10:10:00	1899-12-31 10:28:00	Cidade De Quelimane	7	2017	7	2	1	25	SECONDARY SCHOOL	2	Chuabo	1	1899-12-31 00:45:00	1899-12-31 08:00:00	0	0	1	0	0	0	1	0	0	0	0	0	0	0	1	1	0	1	2	2	4	4	3	3	3	3	4	4	3	NA	1899-12-31 10:55:00	2	28
685	1899-12-31 10:15:00	1899-12-31 10:15:00	Cidade De Quelimane	2	2017	7	3	1	20	SECONDARY SCHOOL	2	Chuabo	1	1899-12-31 00:30:00	1899-12-31 06:30:00	1	1	0	0	0	0	1	0	1	0	1	0	0	0	1	0	0	1	2	2	3	4	4	4	4	4	4	4	3	NA	1899-12-31 10:40:00	2	31
686	1899-12-31 10:34:00	1899-12-31 10:45:00	Cidade De Quelimane	2	2017	8	4	1	21	PRIMARY SCHOOL	2	Chuabo	2	1899-12-31 01:00:00	1899-12-31 06:50:00	1	1	0	0	0	0	1	0	0	0	1	0	0	0	1	0	0	1	2	2	1	4	4	4	4	4	4	3	1	Melhorar o tempo de espera.	1899-12-31 11:03:00	2	28
687	1899-12-31 10:25:00	1899-12-31 10:30:00	Cidade De Quelimane	3	2017	8	7	1	41	PRIMARY SCHOOL	2	Chuabo	1	1899-12-31 00:40:00	1899-12-31 07:30:00	1	1	0	0	0	0	1	0	0	0	0	0	0	1	1	0	0	2	2	2	1	4	4	4	4	4	4	3	1	Gostaria que melhorasse o atendimeto.	1899-12-31 10:55:00	2	28
688	1899-12-31 14:05:00	1899-12-31 14:30:00	Cidade De Quelimane	9	2017	8	6	1	24	PRIMARY SCHOOL	2	Chuabo	2	1899-12-31 01:00:00	1899-12-31 08:00:00	0	0	1	0	0	0	1	0	0	0	0	1	0	0	0	0	0	2	2	2	1	2	2	2	2	2	2	2	1	Gostaria que Reduzisse o tempo de espea.	1899-12-31 14:58:00	2	15
689	1899-12-31 10:30:00	1899-12-31 10:38:00	Cidade De Quelimane	4	2017	7	4	2	53	UNIVERSITY	2	Chuabo	1	1899-12-31 00:15:00	1899-12-31 09:30:00	0	0	1	0	0	0	1	0	0	0	0	0	1	0	0	0	0	1	2	2	4	4	3	2	3	3	3	3	1	Gostaria que aumentassem pessoal no laboratório para evitar demoras e falta de atenção.	1899-12-31 11:59:00	2	25
690	1899-12-31 11:20:00	1899-12-31 11:28:00	Cidade De Quelimane	4	2017	8	5	2	31	PRIMARY SCHOOL	2	Chuabo	1	1899-12-31 00:30:00	1899-12-31 09:00:00	1	1	0	0	0	0	1	0	0	0	0	0	0	1	1	1	0	1	2	2	3	3	3	3	4	4	4	3	3	NA	1899-12-31 11:53:00	2	27
691	1899-12-31 11:00:00	1899-12-31 11:26:00	Cidade De Quelimane	1	2018	7	7	1	23	PRIMARY SCHOOL	2	Nharinga	1	1899-12-31 01:00:00	1899-12-31 07:00:00	0	0	1	0	0	0	1	0	0	0	0	1	0	0	0	0	0	1	2	2	1	4	2	2	2	2	3	3	1	As enfermeiras devem ser mais flexíveis no atendimento e conversarem menos. Temos crianças e nāo dá para ficarmos uma manhã para sermos atendidas.	1899-12-31 11:57:00	2	19
692	1899-12-31 09:41:00	1899-12-31 10:07:00	Cidade De Quelimane	12	2017	7	2	1	25	SECONDARY SCHOOL	2	Sena	1	1899-12-31 00:15:00	1899-12-31 07:00:00	0	0	1	0	0	0	1	0	0	0	0	1	0	0	0	0	0	1	2	2	2	4	3	3	3	3	4	4	3	NA	1899-12-31 10:38:00	2	26
693	1899-12-31 10:58:00	1899-12-31 11:24:00	Cidade De Quelimane	3	2018	7	3	1	20	PRIMARY SCHOOL	2	Chuabo	1	1899-12-31 00:25:00	1899-12-31 09:30:00	0	0	1	0	0	0	1	0	0	0	0	1	0	0	0	0	0	1	2	2	2	4	4	4	3	3	4	4	3	NA	1899-12-31 11:53:00	2	28
694	1899-12-31 11:40:00	1899-12-31 12:40:00	Cidade De Quelimane	3	2018	8	4	1	32	SECONDARY SCHOOL	2	Chuabo	1	1899-12-31 00:15:00	1899-12-31 07:00:00	0	0	1	0	0	0	1	0	0	0	0	1	0	0	1	0	0	2	2	2	1	2	2	2	2	2	2	2	1	Gostaria que houvessem calcinhas para pesar crianças porque hoje cu uma criança que ia caindo aarrad na capulana.	1899-12-31 12:41:00	2	15
695	1899-12-31 09:40:00	1899-12-31 10:10:00	Cidade De Quelimane	12	2017	8	7	1	45	SECONDARY SCHOOL	2	Sena	1	1899-12-31 00:40:00	1899-12-31 08:00:00	0	0	1	0	0	0	0	0	1	0	0	0	0	0	1	0	0	1	2	2	4	4	4	4	4	4	4	4	3	NA	1899-12-31 10:43:00	2	32
696	1899-12-31 10:55:00	1899-12-31 11:21:00	Cidade De Quelimane	2	2018	7	3	1	35	PRIMARY SCHOOL	2	Chuabo	1	1899-12-31 00:20:00	1899-12-31 09:00:00	0	0	1	0	0	0	1	0	0	0	0	1	0	0	0	0	0	1	2	2	4	4	3	4	3	3	4	4	3	NA	1899-12-31 11:51:00	2	29
697	1899-12-31 10:30:00	1899-12-31 11:00:00	Cidade De Quelimane	3	2018	8	3	1	22	SECONDARY SCHOOL	2	Lomue.	1	1899-12-31 00:15:00	1899-12-31 07:00:00	0	0	1	0	0	0	1	0	0	0	0	1	0	0	1	0	0	2	2	2	1	2	2	2	2	2	2	3	1	Gostaria que reduzissem o tempo de espera na bicha de ccr.	1899-12-31 11:30:00	2	16
698	1899-12-31 09:02:00	1899-12-31 09:21:00	Cidade De Quelimane	7	2017	7	1	2	32	SECONDARY SCHOOL	2	Chuabo	1	1899-12-31 00:25:00	1899-12-31 08:27:00	0	0	1	0	0	0	1	0	1	0	0	0	0	0	0	0	0	1	2	2	4	4	3	4	3	3	4	3	1	Devem montar nesta unidade os serviços de rx.	1899-12-31 09:49:00	2	28
699	1899-12-31 10:00:00	1899-12-31 10:30:00	Cidade De Quelimane	1	2018	8	7	1	20	PRIMARY SCHOOL	2	Chuabo	1	1899-12-31 02:00:00	1899-12-31 07:00:00	0	0	1	0	0	0	1	0	0	0	0	1	0	0	1	0	0	1	2	2	4	4	4	4	4	4	4	4	3	NA	1899-12-31 11:00:00	2	32
700	1899-12-31 09:10:00	1899-12-31 09:40:00	Cidade De Quelimane	3	2018	8	2	1	27	SECONDARY SCHOOL	2	Chuabo	1	1899-12-31 01:00:00	1899-12-31 05:00:00	0	0	1	0	0	0	1	0	0	0	0	0	0	1	0	1	0	2	2	2	1	1	1	2	2	2	2	2	1	Gostaria que melhorassem na organização dos processos.	1899-12-31 10:10:00	2	13
701	1899-12-31 11:00:00	1899-12-31 11:30:00	Cidade De Quelimane	2	2018	8	7	1	36	NONE	2	Chuabo	1	1899-12-31 00:15:00	1899-12-31 06:00:00	0	0	1	0	0	0	1	0	0	0	0	1	0	0	1	0	0	2	2	2	1	2	2	2	2	2	3	2	1	Gostaria que reduzissem o tempo de espera na CCR	1899-12-31 12:00:00	2	16
702	1899-12-31 13:20:00	1899-12-31 13:38:00	Cidade De Quelimane	6	2017	8	6	1	26	SECONDARY SCHOOL	2	Lomue	1	1899-12-31 00:20:00	1899-12-31 09:00:00	1	1	1	0	1	0	1	0	0	0	0	0	1	1	1	0	0	2	2	2	2	4	4	4	3	3	4	4	3	NA	1899-12-31 14:15:00	2	28
703	1899-12-31 12:02:00	1899-12-31 12:27:00	Cidade De Quelimane	12	2017	7	4	1	20	PRIMARY SCHOOL	2	Chuabo	2	1899-12-31 01:00:00	1899-12-31 10:30:00	0	0	1	0	0	0	1	0	0	0	0	1	0	0	0	0	0	1	2	2	2	4	4	4	4	3	4	4	3	NA	1899-12-31 12:56:00	2	29
704	1899-12-31 12:50:00	1899-12-31 13:15:00	Cidade De Quelimane	12	2017	8	5	1	29	SECONDARY SCHOOL	2	Chuabo	1	1899-12-31 00:20:00	1899-12-31 07:15:00	0	0	1	0	0	0	1	0	0	0	0	0	0	1	0	1	0	2	2	2	1	2	2	2	2	2	2	2	1	Gostaria que reduzissem o tempo de espera.	1899-12-31 13:43:00	2	15
705	1899-12-31 11:40:00	1899-12-31 12:10:00	Cidade De Quelimane	8	2017	8	7	2	26	PRIMARY SCHOOL	2	Nharinga	1	1899-12-31 00:25:00	1899-12-31 09:18:00	0	0	1	0	0	0	1	0	1	0	0	0	0	0	0	0	0	2	2	2	1	2	2	2	2	2	2	3	1	Gostaria que reduzissem o tempo de espera no atendimento de PNCTL.	1899-12-31 12:40:00	2	16
706	1899-12-31 15:09:00	1899-12-31 15:24:00	Gile	10	2017	2	7	2	35	PRIMARY SCHOOL	2	Macua	1	1899-12-31 00:40:00	1899-12-31 14:50:00	0	0	1	0	0	0	1	0	0	0	0	0	0	1	0	0	0	1	2	2	4	4	3	3	3	3	4	3	1	Gostaria que existice uma privacidade na farmácia ao levantar comprimidos de tarv	1899-12-31 15:57:00	2	27
707	1899-12-31 13:20:00	1899-12-31 13:40:00	Cidade De Quelimane	8	2017	8	4	1	21	SECONDARY SCHOOL	2	Chuabo	1	1899-12-31 01:00:00	1899-12-31 08:00:00	0	0	1	0	0	0	1	0	0	0	1	0	0	0	0	0	0	2	2	2	1	2	2	2	2	2	2	2	1	Gostaria que reduzissem o tempo de espera na consulta de CPN.	1899-12-31 14:05:00	2	15
708	1899-12-31 08:41:00	1899-12-31 09:00:00	Cidade De Quelimane	10	2017	7	1	1	38	PRIMARY SCHOOL	2	Nharinga	2	1899-12-31 00:40:00	1899-12-31 06:00:00	0	0	1	0	0	0	1	0	0	0	0	0	0	1	0	0	0	1	2	2	4	4	4	4	4	4	4	4	3	NA	1899-12-31 09:00:00	2	32
709	1899-12-31 10:41:00	1899-12-31 11:06:00	Cidade De Quelimane	1	2018	7	3	2	33	SECONDARY SCHOOL	2	Chuabo	1	1899-12-31 02:00:00	1899-12-31 07:30:00	0	0	1	0	0	0	1	0	0	0	0	0	0	1	1	1	0	1	1	2	1	4	2	2	2	2	3	3	1	Devem obedecer a bicha por ordem e não por amizades.	1899-12-31 11:34:00	2	19
710	1899-12-31 09:11:00	1899-12-31 09:32:00	Cidade De Quelimane	9	2017	7	2	2	30	SECONDARY SCHOOL	2	Manhiqueze	1	1899-12-31 00:30:00	1899-12-31 07:00:00	1	1	0	0	0	0	1	0	0	0	0	0	0	1	1	1	0	1	2	2	4	4	3	4	3	3	4	3	3	NA	1899-12-31 10:03:00	2	28
711	1899-12-31 12:10:00	1899-12-31 12:36:00	Cidade De Quelimane	1	2018	8	5	1	28	NONE	2	Chuabo	1	1899-12-31 02:00:00	1899-12-31 07:00:00	0	0	1	0	0	0	1	0	0	0	1	0	0	0	0	0	0	2	2	2	1	2	1	2	2	2	2	2	1	Gostaria que reduzissem a morosidade no atendimento de CPN.	1899-12-31 13:00:00	2	14
712	1899-12-31 13:49:00	1899-12-31 14:05:00	Cidade De Quelimane	2	2018	4	4	1	31	PRIMARY SCHOOL	2	Cena	1	1899-12-31 00:20:00	1899-12-31 09:00:00	0	0	1	0	0	0	1	0	0	0	0	1	1	1	0	0	0	2	1	2	1	1	2	2	2	2	2	2	1	Melhorar mas no horário do atendimento. Melhorar Pôr casa de banhos não temos passamos mal quando queremos fazer necessidade menor.	1899-12-31 14:25:00	2	14
713	1899-12-31 13:00:00	1899-12-31 13:30:00	Cidade De Quelimane	12	2017	8	6	1	42	SECONDARY SCHOOL	2	Nharinga.	1	1899-12-31 00:50:00	1899-12-31 10:00:00	0	0	1	0	0	0	0	1	1	0	0	0	0	0	0	0	0	2	2	2	3	3	2	2	2	2	3	3	1	Gostaria que f osssem flexíveis no atendimento.	1899-12-31 14:00:00	2	20
714	1899-12-31 09:30:00	1899-12-31 09:51:00	Cidade De Quelimane	4	2018	5	5	2	34	PRIMARY SCHOOL	2	Echuabo	1	1899-12-31 00:45:00	1899-12-31 07:30:00	0	0	1	0	0	0	0	0	1	0	0	0	0	1	1	0	0	1	2	2	2	4	3	2	3	3	4	3	2	NA	1899-12-31 10:29:00	2	24
715	1899-12-31 09:00:00	1899-12-31 09:05:00	Cidade De Quelimane	5	2017	8	2	1	43	PRIMARY SCHOOL	2	Chuabo	1	1899-12-31 00:30:00	1899-12-31 07:30:00	0	0	1	0	0	0	1	0	0	0	0	0	0	1	0	0	0	2	2	2	3	4	4	4	4	4	4	4	3	NA	1899-12-31 09:28:00	2	31
716	1899-12-31 10:42:00	1899-12-31 10:44:00	Cidade De Quelimane	12	2016	8	5	1	29	SECONDARY SCHOOL	2	Chuabo	1	1899-12-31 00:10:00	1899-12-31 07:00:00	0	0	1	0	0	0	1	0	0	0	0	0	0	1	0	0	0	2	2	2	3	4	4	4	3	3	4	3	1	Gostaria que nos ajudassem em alimentação .	1899-12-31 10:53:00	2	28
717	1899-12-31 09:00:00	1899-12-31 09:05:00	Cidade De Quelimane	3	2017	8	2	1	47	SECONDARY SCHOOL	2	Chuabo	1	1899-12-31 00:40:00	1899-12-31 06:00:00	0	0	1	0	0	0	1	0	0	0	0	0	0	1	0	0	0	2	2	2	1	2	2	2	2	2	3	3	1	Gostaria que os enfermeiros fossem rapidos no atendimento.	1899-12-31 09:25:00	2	17
718	1899-12-31 10:52:00	1899-12-31 11:19:00	Cidade De Quelimane	3	2018	7	6	1	40		2	Chubo	1	1899-12-31 00:20:00	1899-12-31 07:30:00	0	0	1	0	0	0	1	0	0	0	0	0	0	1	1	1	0	1	2	2	2	4	2	2	2	2	3	3	1	Gostaria que as consultas de tarv fossem de paragem única.	1899-12-31 11:49:00	2	20
719	1899-12-31 09:00:00	1899-12-31 09:06:00	Cidade De Quelimane	2	2017	7	6	1	57	NONE	2	Chuabo	2	1899-12-31 00:30:00	1899-12-31 08:30:00	0	0	1	0	0	0	1	0	0	0	0	0	0	1	0	0	0	2	2	2	4	4	4	4	4	3	4	4	3	NA	1899-12-31 09:21:00	2	31
720	1899-12-31 11:40:00	1899-12-31 12:10:00	Cidade De Quelimane	2	2018	8	4	1	42	PRIMARY SCHOOL	2	Sena	1	1899-12-31 00:30:00	1899-12-31 07:00:00	0	0	1	0	0	0	1	0	0	0	0	0	1	1	1	0	0	2	2	2	1	2	2	2	2	2	2	3	1	Gostaria que reduzissem o tempo de espera na farmacia.	1899-12-31 12:45:00	2	16
721	1899-12-31 09:40:00	1899-12-31 10:01:00	Cidade De Quelimane	4	2018	3	7	1	61	NONE	2	Chuabo	2	1899-12-31 01:00:00	1899-12-31 08:00:00	0	0	1	0	0	0	1	0	0	0	0	0	0	1	1	0	0	1	2	2	2	4	3	3	3	3	3	3	2	NA	1899-12-31 10:43:00	2	24
722	1899-12-31 10:45:00	1899-12-31 10:50:00	Cidade De Quelimane	2	2017	8	3	1	43	SECONDARY SCHOOL	2	Chuabo	1	1899-12-31 00:30:00	1899-12-31 07:30:00	0	0	1	0	0	0	1	0	0	0	0	0	0	1	1	0	0	2	2	2	3	4	4	4	4	4	4	4	1	Gostaria que fossem mais flexíveis.	1899-12-31 11:02:00	2	31
723	1899-12-31 11:30:00	1899-12-31 11:54:00	Cidade De Quelimane	8	2017	3	7	1	27	PRIMARY SCHOOL	2	Chuabo	2	1899-12-31 02:00:00	1899-12-31 10:00:00	0	0	1	0	0	0	1	0	1	0	0	0	0	1	1	0	0	2	2	2	2	4	3	3	3	3	2	3	2	NA	1899-12-31 12:28:00	2	23
724	1899-12-31 13:14:00	1899-12-31 13:18:00	Inhassunge	12	2016	5	3	1	35	PRIMARY SCHOOL	2	Echuabo	2	1899-12-31 00:30:00	1899-12-31 08:00:00	0	0	1	0	0	0	0	1	0	0	0	1	0	1	1	0	0	2	2	2	1	4	4	3	3	3	4	3	1	A foarmacia deve ter todos comprimidos e gostaria que nós que estamos a fazer tratamento levarmos todos comprimidos num único sitio só para nós para não ficarmos muito tempo	1899-12-31 13:36:00	2	25
725	1899-12-31 10:29:00	1899-12-31 10:51:00	Cidade De Quelimane	9	2017	7	3	1	29	SECONDARY SCHOOL	2	Nharinga	1	1899-12-31 00:30:00	1899-12-31 08:30:00	0	0	1	0	0	0	1	0	0	0	0	0	1	1	0	1	0	1	2	2	4	4	4	4	4	4	4	4	3	NA	1899-12-31 11:19:00	2	32
726	1899-12-31 08:10:00	1899-12-31 08:16:00	Cidade De Quelimane	5	2017	7	3	1	26	SECONDARY SCHOOL	2	Chuabo	1	1899-12-31 00:10:00	1899-12-31 06:00:00	0	0	1	0	0	0	1	0	0	0	0	0	0	1	0	0	0	1	2	2	4	4	4	4	4	4	4	4	1	Na farmácia não temos tido problemas no atendimento mas nas consultas devem melhorar. Demoram muitas horas para localizar os processos e acabamos perdendo toda manhã aqui.	1899-12-31 08:35:00	2	32
727	1899-12-31 08:58:00	1899-12-31 09:15:00	Cidade De Quelimane	6	2017	7	6	2	25	SECONDARY SCHOOL	2	Chuabo	1	1899-12-31 00:30:00	1899-12-31 06:30:00	0	0	1	0	0	0	1	0	0	0	0	0	0	1	0	1	0	1	2	2	4	4	3	3	3	3	4	3	1	Gostaria que a medição nos fosse dada trimestralmente.	1899-12-31 09:44:00	2	27
728	1899-12-31 12:15:00	1899-12-31 12:33:00	Cidade De Quelimane	8	2017	7	4	1	45	NONE	2	Chuabo	2	1899-12-31 00:45:00	1899-12-31 08:00:00	0	0	1	0	0	0	1	0	0	0	0	0	1	1	0	1	0	1	2	2	1	4	2	2	2	2	3	3	1	Que hajá organização no arquivo dos processos.	1899-12-31 13:01:00	2	19
729	1899-12-31 08:40:00	1899-12-31 08:55:00	Cidade De Quelimane	6	2017	8	1	1	37	SECONDARY SCHOOL	2	Chuabo	1	1899-12-31 00:30:00	1899-12-31 06:00:00	0	0	1	0	0	0	1	0	0	0	1	0	0	0	0	0	0	2	1	2	3	2	2	2	2	2	3	2	1	Gostaria que dassem prioridade na fila as pessoas que chegam cedo.	1899-12-31 09:27:00	2	18
730	1899-12-31 12:03:00	1899-12-31 12:28:00	Cidade De Quelimane	1	2018	7	3	1	27	SECONDARY SCHOOL	2	Chuabo	1	1899-12-31 00:20:00	1899-12-31 09:40:00	0	0	1	0	0	0	1	0	0	0	1	0	0	0	0	0	0	1	2	2	1	4	2	2	2	2	3	3	1	Gostaria que as enfermeiras obedecessem o horário da abertura, deixassem as conversas de parte e prestassem mais atenção nos pacientes.	1899-12-31 12:59:00	2	19
731	1899-12-31 08:35:00	1899-12-31 09:00:00	Cidade De Quelimane	9	2017	8	1	1	48	PRIMARY SCHOOL	2	Chumbo	1	1899-12-31 01:00:00	1899-12-31 06:30:00	0	0	1	0	0	0	1	0	0	0	0	0	1	1	0	1	0	1	2	2	4	4	3	3	4	4	4	4	3	NA	1899-12-31 09:30:00	2	30
732	1899-12-31 14:00:00	1899-12-31 14:20:00	Cidade De Quelimane	6	2017	4	6	1	36	PRIMARY SCHOOL	2	Chuabo	2	1899-12-31 00:45:00	1899-12-31 07:00:00	0	0	1	0	0	0	1	0	0	0	0	1	0	1	0	0	0	2	2	2	1	1	2	2	2	2	2	2	1	Melhorar mas no horário do atendimento.	1899-12-31 14:35:00	2	14
733	1899-12-31 11:32:00	1899-12-31 11:52:00	Cidade De Quelimane	10	2017	7	8	1	30	PRIMARY SCHOOL	2	Chuabo	2	1899-12-31 01:00:00	1899-12-31 09:00:00	0	0	1	0	0	0	1	0	1	0	0	0	0	0	0	0	0	1	2	2	3	4	3	3	3	2	3	3	1	Devem colocar também nesta unidade sanitária um serviço de Rx.	1899-12-31 12:23:00	2	24
734	1899-12-31 09:39:00	1899-12-31 09:42:00	Cidade De Quelimane	12	2016	7	1	1	30	SECONDARY SCHOOL	2	Chuabo	1	1899-12-31 00:55:00	1899-12-31 06:35:00	0	0	1	0	0	0	1	0	0	0	0	0	0	1	0	0	0	2	2	2	3	4	4	4	4	4	4	4	1	Gostaria que melhorarem a maternidade.	1899-12-31 09:55:00	2	31
735	1899-12-31 09:18:00	1899-12-31 09:27:00	Cidade De Quelimane	5	2017	7	6	1	29	SECONDARY SCHOOL	2	Macua	1	1899-12-31 00:40:00	1899-12-31 08:00:00	0	0	1	0	0	0	1	0	0	0	0	0	0	1	0	0	0	1	2	2	4	4	4	4	4	4	4	4	1	Que continuem melhorando o atendimento e não falte medicamentos.	1899-12-31 09:48:00	2	32
736	1899-12-31 10:09:00	1899-12-31 10:29:00	Cidade De Quelimane	2	2018	4	1	1	35	NONE	2	Chuabo	2	1899-12-31 00:15:00	1899-12-31 09:00:00	0	0	1	0	0	0	1	0	0	0	0	1	0	1	0	0	0	1	2	2	2	4	3	3	3	3	4	3	2	NA	1899-12-31 10:50:00	2	25
737	1899-12-31 08:00:00	1899-12-31 08:30:00	Cidade De Quelimane	2	2018	8	1	1	33	SECONDARY SCHOOL	2	Muniga	1	1899-12-31 01:00:00	1899-12-31 06:30:00	0	0	1	0	0	0	1	0	1	0	0	0	0	0	0	0	0	1	2	2	4	4	4	4	4	4	4	4	3	NA	1899-12-31 09:00:00	2	32
738	1899-12-31 08:30:00	1899-12-31 08:40:00	Cidade De Quelimane	3	2017	8	1	1	52	PRIMARY SCHOOL	2	Chuabo	1	1899-12-31 00:30:00	1899-12-31 06:00:00	0	0	1	0	0	0	1	0	0	0	0	0	0	1	0	0	0	2	2	2	3	3	3	3	1	2	3	3	1	Gostaria que fossem rapidos no atendimento.	1899-12-31 08:55:00	2	21
739	1899-12-31 09:49:00	1899-12-31 10:16:00	Cidade De Quelimane	4	2018	7	2	1	33		2	Nhungwé	1	1899-12-31 01:00:00	1899-12-31 08:30:00	0	0	1	0	0	0	1	0	0	0	0	0	0	1	0	0	0	1	2	2	4	4	3	3	3	3	4	4	3	NA	1899-12-31 10:48:00	2	28
740	1899-12-31 10:20:00	1899-12-31 10:45:00	Cidade De Quelimane	3	2018	4	1	1	37	PRIMARY SCHOOL	2	Chuabo	1	1899-12-31 01:00:00	1899-12-31 07:00:00	0	0	1	0	0	0	1	0	0	0	0	0	0	1	0	0	0	2	1	2	1	1	2	2	2	2	2	2	1	Melhorar mas no horário do atendimento e também passarem abrir cedo a farmácia.	1899-12-31 11:25:00	2	14
741	1899-12-31 10:30:00	1899-12-31 10:35:00	Cidade De Quelimane	4	2017	8	4	1	27	PRIMARY SCHOOL	2	Chuabo	1	1899-12-31 00:40:00	1899-12-31 09:00:00	0	0	1	0	0	0	1	0	1	0	0	0	0	0	0	0	0	2	2	2	3	4	4	4	4	4	4	4	3	NA	1899-12-31 10:55:00	2	31
742	1899-12-31 12:32:00	1899-12-31 12:55:00	Cidade De Quelimane	9	2017	3	3	1	32	NONE	2	CHUABO	2	1899-12-31 00:30:00	1899-12-31 08:00:00	0	0	1	0	0	0	1	0	0	0	0	1	0	1	1	1	0	1	2	2	1	4	3	3	3	3	3	3	1	Ela deve chegar mais cedo ao posto de saúde.Ela vive na cidade e chega tarde todos os dias.	1899-12-31 13:28:00	2	23
743	1899-12-31 09:50:00	1899-12-31 09:56:00	Cidade De Quelimane	11	2016	8	4	1	30	PRIMARY SCHOOL	2	Chuabo	2	1899-12-31 00:30:00	1899-12-31 06:00:00	0	0	1	0	0	0	1	0	0	0	0	0	0	1	0	0	0	2	2	2	2	4	3	4	4	3	4	3	2	NA	1899-12-31 10:06:00	2	27
744	1899-12-31 11:57:00	1899-12-31 12:16:00	Cidade De Quelimane	7	2017	7	6	1	43	SECONDARY SCHOOL	2	Lomwé	1	1899-12-31 00:30:00	1899-12-31 09:45:00	0	0	1	0	0	0	1	0	0	0	0	0	0	1	0	1	0	1	2	2	4	3	3	2	2	2	3	3	1	Gostaria que depositassem confiança em nós e nos dessem o anti retroviral de 6 em 6 meses.	1899-12-31 12:45:00	2	22
745	1899-12-31 08:30:00	1899-12-31 08:54:00	Cidade De Quelimane	12	2017	7	1	1	35	NONE	2	Chuabo	1	1899-12-31 01:00:00	1899-12-31 07:30:00	0	0	1	0	0	0	1	0	0	0	0	0	0	1	0	0	0	1	2	2	4	4	3	3	3	3	4	3	3	NA	1899-12-31 09:23:00	2	27
746	1899-12-31 09:15:00	1899-12-31 09:22:00	Cidade De Quelimane	11	2016	8	4	2	63	SECONDARY SCHOOL	2	Chuabo	1	1899-12-31 01:00:00	1899-12-31 07:00:00	0	0	1	0	0	0	1	0	0	0	0	0	0	1	0	0	0	2	2	2	3	3	3	3	3	3	4	3	1	P elumenos estarem nos dar um apoio em alimentação para podermos aguentar com os medicamentos	1899-12-31 09:35:00	2	25
747	1899-12-31 11:30:00	1899-12-31 11:36:00	Cidade De Quelimane	11	2016	6	3	1	27	PRIMARY SCHOOL	2	Chuabo	2	1899-12-31 01:00:00	1899-12-31 09:00:00	0	0	1	0	0	0	1	0	0	0	0	0	0	1	1	0	0	2	2	2	1	4	4	4	4	4	4	3	1	O atendimento deve ser rápido.	1899-12-31 11:53:00	2	28
748	1899-12-31 12:00:00	1899-12-31 12:15:00	Cidade De Quelimane	4	2017	4	3	1	38	PRIMARY SCHOOL	2	Chuabo	1	1899-12-31 01:00:00	1899-12-31 08:00:00	0	0	1	0	0	0	1	1	0	0	0	0	0	1	0	0	0	1	2	2	1	2	3	3	3	3	4	3	1	Aumentar mas enfermeiro e O nosso hospital.	1899-12-31 12:30:00	2	22
749	1899-12-31 08:20:00	1899-12-31 08:50:00	Cidade De Quelimane	12	2017	8	8	1	23	PRIMARY SCHOOL	2	Chuabo.	1	1899-12-31 00:40:00	1899-12-31 06:00:00	0	0	1	0	0	0	1	0	0	0	0	0	0	1	0	0	0	2	2	2	2	3	2	2	2	2	3	3	1	Gostaria que reduzissem o tempo de espera na farmacia.	1899-12-31 09:20:00	2	19
750	1899-12-31 12:35:00	1899-12-31 13:10:00	Cidade De Quelimane	10	2017	4	7	1	28	SECONDARY SCHOOL	2	Cena	1	1899-12-31 00:30:00	1899-12-31 08:00:00	0	0	1	0	0	0	1	0	0	0	0	1	0	1	0	0	0	2	1	2	1	1	2	2	2	2	2	2	1	Melhorar mas no horário do atendimento e também no atendimento não somos bem atendidos.	1899-12-31 13:50:00	2	14
751	1899-12-31 08:29:00	1899-12-31 08:54:00	Cidade De Quelimane	12	2017	7	1	1	31	SECONDARY SCHOOL	2	Chuabo	1	1899-12-31 00:14:00	1899-12-31 06:00:00	0	0	1	0	0	0	1	0	0	0	0	0	0	1	1	1	0	1	2	2	1	4	3	3	3	3	4	4	3	NA	1899-12-31 09:23:00	2	25
752	1899-12-31 11:30:00	1899-12-31 11:45:00	Cidade De Quelimane	2	2017	4	7	2	33	PRIMARY SCHOOL	1	NA	1	1899-12-31 02:00:00	1899-12-31 08:00:00	0	0	1	0	0	0	1	0	0	0	0	0	1	1	0	0	0	1	2	2	3	4	4	3	3	3	4	3	1	As casa de banhos não estão no bom estado.	1899-12-31 12:00:00	2	27
753	1899-12-31 10:11:00	1899-12-31 10:36:00	Cidade De Quelimane	1	2018	7	4	1	33	PRIMARY SCHOOL	2	Chuabo	2	1899-12-31 00:20:00	1899-12-31 08:00:00	0	0	1	0	0	0	1	0	0	0	1	0	0	0	0	0	0	1	2	2	2	4	3	2	2	2	3	3	1	Gostaria que aumentassem o hospital e que tivessem uma sala maior para atendimento as grávidas.	1899-12-31 11:06:00	2	21
754	1899-12-31 10:30:00	1899-12-31 11:00:00	Cidade De Quelimane	11	2017	8	7	2	38	SECONDARY SCHOOL	2	Chuabo .	1	1899-12-31 00:30:00	1899-12-31 08:00:00	0	0	1	0	0	0	1	0	1	0	0	0	0	0	0	0	0	1	2	2	4	4	4	4	4	4	4	4	3	NA	1899-12-31 11:29:00	2	32
755	1899-12-31 09:40:00	1899-12-31 09:57:00	Cidade De Quelimane	6	2017	7	6	1	50	SECONDARY SCHOOL	2	Chuabo	1	1899-12-31 00:50:00	1899-12-31 08:40:00	0	0	1	0	0	0	1	0	0	0	0	0	0	1	0	0	0	1	2	2	4	4	3	3	3	3	4	3	1	Gostaria que a medicação fosse levantada de 3 em 3 meses.	1899-12-31 10:22:00	2	27
756	1899-12-31 09:06:00	1899-12-31 09:30:00	Cidade De Quelimane	12	2017	8	2	1	30	SECONDARY SCHOOL	2	Chuabo	1	1899-12-31 01:00:00	1899-12-31 06:00:00	0	0	1	0	0	0	1	0	0	0	0	0	0	1	0	0	0	2	2	2	1	2	2	2	2	2	3	3	1	Gostaria que fossem flexíveis no atendimento.	1899-12-31 10:00:00	2	17
757	1899-12-31 10:11:00	1899-12-31 10:30:00	Cidade De Quelimane	9	2017	7	6	2	44	PRIMARY SCHOOL	2	Chuabo	1	1899-12-31 01:00:00	1899-12-31 09:00:00	0	0	1	0	0	0	1	0	0	0	0	0	1	1	0	0	0	1	2	2	4	4	3	4	3	3	4	4	3	NA	1899-12-31 11:01:00	2	29
758	1899-12-31 12:38:00	1899-12-31 12:59:00	Cidade De Quelimane	10	2017	7	9	1	37	PRIMARY SCHOOL	2	Chuabo	1	1899-12-31 01:00:00	1899-12-31 10:00:00	0	0	1	0	0	0	1	0	0	0	1	0	0	0	0	0	0	1	2	2	3	4	4	4	4	4	4	4	3	NA	1899-12-31 13:30:00	2	31
759	1899-12-31 11:45:00	1899-12-31 12:20:00	Cidade De Quelimane	3	2018	4	2	1	28	PRIMARY SCHOOL	2	Chuabo	1	1899-12-31 00:35:00	1899-12-31 11:30:00	0	0	1	0	0	0	1	0	0	0	0	0	0	1	0	0	0	1	2	2	2	4	3	3	3	3	4	3	2	NA	1899-12-31 12:55:00	2	25
760	1899-12-31 09:48:00	1899-12-31 10:00:00	Cidade De Quelimane	3	2017	4	5	1	32	NONE	2	Chuabo	2	1899-12-31 02:00:00	1899-12-31 06:30:00	0	0	1	0	0	0	1	0	0	0	0	0	0	1	0	0	0	1	2	2	2	3	3	3	3	3	4	3	1	Melhorar mas na privacidade dos pacientes.	1899-12-31 10:13:00	2	24
761	1899-12-31 10:19:00	1899-12-31 10:40:00	Mocubela	4	2018	1	2	1	36	PRIMARY SCHOOL	2	Elomwe	2	1899-12-31 00:20:00	1899-12-31 08:00:00	0	0	1	0	0	0	0	0	1	0	0	0	0	1	0	0	0	2	2	2	3	3	2	2	2	2	3	3	1	Melhorar no atendimento na farmácia , também estou a pedir para construírem uma maternidade, sala de internamento e um alpende na farmácia.	1899-12-31 11:06:00	2	20
762	1899-12-31 08:00:00	1899-12-31 08:23:00	Cidade De Quelimane	9	2017	3	1	1	42	NONE	2	Chuabo	2	1899-12-31 01:00:00	1899-12-31 07:00:00	0	0	1	0	1	0	1	0	0	0	0	0	0	1	1	0	0	1	2	2	4	4	3	4	3	3	4	3	2	NA	1899-12-31 08:55:00	2	28
763	1899-12-31 12:13:00	1899-12-31 12:40:00	Cidade De Quelimane	4	2018	7	4	1	32	PRIMARY SCHOOL	2	Chuabo	2	1899-12-31 01:00:00	1899-12-31 08:00:00	0	0	1	0	0	0	1	0	0	0	0	0	0	1	1	1	0	2	2	2	1	4	2	2	2	2	3	3	1	Gostaria que se melhorasse o sítio onde guardam os processos para que ouvesse melhor organização dos mesmos.	1899-12-31 13:10:00	2	19
764	1899-12-31 11:31:00	1899-12-31 11:53:00	Cidade De Quelimane	9	2017	7	4	1	33	SECONDARY SCHOOL	2	Chuabo	1	1899-12-31 00:30:00	1899-12-31 09:10:00	0	0	1	0	0	0	1	0	0	0	0	0	0	0	0	1	0	1	2	2	2	4	3	4	3	2	4	3	1	Deveriam aumentar a maternidade para nos sentirmos confortáveis.	1899-12-31 12:25:00	2	25
765	1899-12-31 08:30:00	1899-12-31 08:51:00	Cidade De Quelimane	10	2017	3	4	1	33	PRIMARY SCHOOL	2	Chuabo	1	1899-12-31 01:00:00	1899-12-31 07:10:00	0	0	1	0	0	0	1	0	0	0	0	0	0	1	1	0	0	2	2	2	4	4	3	3	3	3	3	3	2	NA	1899-12-31 09:27:00	2	26
766	1899-12-31 09:33:00	1899-12-31 09:39:00	Cidade De Quelimane	12	2016	7	7	1	25	PRIMARY SCHOOL	2	Chuabo	1	1899-12-31 00:30:00	1899-12-31 08:00:00	0	0	1	0	0	0	1	0	0	0	1	0	0	0	0	0	0	1	2	2	4	4	4	4	4	4	4	4	1	A maternidade é muito pequena,deveriam por num sítio maior.	1899-12-31 09:55:00	2	32
767	1899-12-31 11:50:00	1899-12-31 11:55:00	Cidade De Quelimane	3	2017	8	8	1	31	PRIMARY SCHOOL	2	Chuabo	2	1899-12-31 00:25:00	1899-12-31 07:00:00	0	0	1	0	0	0	1	0	0	0	0	1	1	0	0	0	0	2	2	2	1	2	3	3	3	3	3	3	1	Melhorar tempo de espera.	1899-12-31 12:19:00	2	21
768	1899-12-31 11:40:00	1899-12-31 12:10:00	Cidade De Quelimane	9	2017	8	4	1	52	PRIMARY SCHOOL	2	Chuabo.	2	1899-12-31 01:00:00	1899-12-31 06:00:00	0	0	1	0	0	0	0	1	0	0	0	0	1	1	0	1	0	2	2	2	1	1	1	2	2	2	2	2	1	Gostaria que as crianças do TARV pediátrico também tivessem uma pargem única.	1899-12-31 12:31:00	2	13
769	1899-12-31 11:03:00	1899-12-31 11:15:00	Cidade De Quelimane	2	2017	7	5	1	25	PRIMARY SCHOOL	2	Chuabo	2	1899-12-31 01:00:00	1899-12-31 08:00:00	0	0	1	0	0	0	0	0	0	0	0	0	0	1	0	0	0	2	2	2	3	4	4	4	4	4	4	4	3	NA	1899-12-31 11:34:00	2	31
770	1899-12-31 09:11:00	1899-12-31 09:30:00	Cidade De Quelimane	12	2016	7	6	1	32	PRIMARY SCHOOL	2	Chuabo	1	1899-12-31 00:30:00	1899-12-31 06:30:00	0	0	1	0	0	0	1	0	0	0	0	0	0	1	0	0	0	1	2	2	4	4	4	4	4	4	4	3	1	Melhorarem a limpeza do centro. Melhorarem na pontualidade dos enfermeiros.	1899-12-31 09:30:00	2	31
771	1899-12-31 09:00:00	1899-12-31 09:09:00	Cidade De Quelimane	5	2017	7	1	1	22	PRIMARY SCHOOL	2	Chuabo	1	1899-12-31 01:00:00	1899-12-31 06:00:00	0	0	1	0	0	0	1	0	0	0	0	0	0	1	0	0	0	2	2	2	4	4	4	4	4	4	4	3	1	Gostaria que dia após dia o atendimento melhorasse como estou a ver hoje.	1899-12-31 09:30:00	2	31
772	1899-12-31 11:35:00	1899-12-31 11:40:00	Cidade De Quelimane	3	2017	8	7	1	24	PRIMARY SCHOOL	2	Chuabo .	2	1899-12-31 01:00:00	1899-12-31 07:00:00	0	0	1	0	0	0	1	0	0	0	1	0	0	0	0	0	0	2	2	2	2	4	4	4	3	3	3	3	3	NA	1899-12-31 11:44:00	2	26
773	1899-12-31 10:10:00	1899-12-31 10:38:00	Cidade De Quelimane	12	2017	7	2	1	52	NONE	2	Chuabo	2	1899-12-31 00:25:00	1899-12-31 07:30:00	0	0	1	0	0	0	1	0	0	0	0	0	0	1	1	1	0	1	2	2	1	4	2	2	2	2	3	3	1	Gostaria que prestassem mais atenção em nós e verificassem pacientes de baixo peso para ajudarem dando nos papás porque a medicação é muito forte.	1899-12-31 11:08:00	2	19
774	1899-12-31 08:42:00	1899-12-31 08:44:00	Cidade De Quelimane	12	2016	8	2	2	40	PRIMARY SCHOOL	2	Maindo	2	1899-12-31 04:00:00	1899-12-31 06:00:00	0	0	1	0	0	0	1	0	0	0	0	0	0	1	0	0	0	2	2	2	2	4	4	4	4	4	4	3	1	Nao temos água potavel	1899-12-31 08:54:00	2	29
775	1899-12-31 09:50:00	1899-12-31 10:10:00	Cidade De Quelimane	9	2017	3	6	1	30	PRIMARY SCHOOL	2	Chuabo	2	1899-12-31 00:20:00	1899-12-31 08:00:00	0	0	1	0	0	0	1	0	0	0	0	0	0	1	1	0	0	2	2	2	2	4	3	3	3	3	3	3	2	NA	1899-12-31 10:40:00	2	24
776	1899-12-31 10:07:00	1899-12-31 10:16:00	Cidade De Quelimane	5	2017	7	6	1	26	PRIMARY SCHOOL	2	Nharinga	2	1899-12-31 01:00:00	1899-12-31 08:20:00	0	0	1	0	0	0	1	0	0	0	1	0	0	0	0	0	0	2	2	2	3	4	4	4	4	4	4	4	3	NA	1899-12-31 10:33:00	2	31
777	1899-12-31 08:30:00	1899-12-31 09:00:00	Cidade De Quelimane	7	2017	8	3	1	21	PRIMARY SCHOOL	2	Chuabo	2	1899-12-31 00:25:00	1899-12-31 06:00:00	0	0	1	0	0	0	1	0	0	0	0	1	0	0	0	0	0	1	2	2	4	4	4	4	3	3	4	4	3	NA	1899-12-31 09:30:00	2	30
778	1899-12-31 10:10:00	1899-12-31 10:40:00	Cidade De Quelimane	12	2017	8	3	1	35	PRIMARY SCHOOL	2	Chuabo	1	1899-12-31 00:30:00	1899-12-31 06:00:00	0	0	1	0	0	0	1	0	0	0	0	1	0	1	0	1	0	2	2	2	1	2	2	2	2	2	2	2	1	Gostaria que reduzissem o tempo de espera na consulta. A	1899-12-31 11:05:00	2	15
779	1899-12-31 10:30:00	1899-12-31 10:58:00	Cidade De Quelimane	2	2018	8	3	1	23	SECONDARY SCHOOL	2	Chuabo	1	1899-12-31 00:40:00	1899-12-31 06:00:00	0	0	1	0	0	0	1	0	0	0	0	0	0	1	0	0	0	2	2	2	1	2	2	2	2	2	2	2	1	Gostaria que reduzissem o tempo de espera na farmacia.	1899-12-31 11:30:00	2	15
780	1899-12-31 10:01:00	1899-12-31 10:04:00	Cidade De Quelimane	12	2016	7	2	1	25	PRIMARY SCHOOL	2	Maindó	1	1899-12-31 00:30:00	1899-12-31 08:00:00	0	0	1	0	0	0	1	0	0	0	1	0	0	0	0	0	0	1	2	2	4	4	4	4	4	4	4	4	1	Aumentar a maternidade. É muito pequena.	1899-12-31 10:19:00	2	32
781	1899-12-31 09:57:00	1899-12-31 10:04:00	Cidade De Quelimane	2	2017	7	3	1	36	PRIMARY SCHOOL	2	Chuabo	2	1899-12-31 02:00:00	1899-12-31 08:00:00	0	0	1	0	0	0	1	0	0	0	1	0	0	0	0	0	0	2	2	2	4	4	4	4	4	4	4	4	3	NA	1899-12-31 10:22:00	2	32
782	1899-12-31 09:30:00	1899-12-31 09:48:00	Cidade De Quelimane	3	2018	4	1	1	30	NONE	2	Chuabo	2	1899-12-31 00:35:00	1899-12-31 09:00:00	0	0	1	0	0	0	1	0	0	0	0	0	0	1	0	0	0	1	2	2	4	4	4	3	3	3	4	3	2	NA	1899-12-31 10:20:00	2	28
783	1899-12-31 09:30:00	1899-12-31 10:00:00	Cidade De Quelimane	9	2017	4	1	1	41	PRIMARY SCHOOL	2	Chuabo	2	1899-12-31 01:00:00	1899-12-31 07:00:00	0	0	1	0	0	0	1	0	0	0	0	0	0	1	0	0	0	1	2	2	2	4	3	3	3	3	4	3	2	NA	1899-12-31 10:38:00	2	25
784	1899-12-31 10:57:00	1899-12-31 11:11:00	Cidade De Quelimane	4	2018	5	3	2	57	SECONDARY SCHOOL	2	Sena	1	1899-12-31 01:00:00	1899-12-31 08:30:00	0	0	1	0	0	0	1	0	0	0	0	0	0	1	1	0	0	1	2	2	2	4	3	4	3	3	4	3	2	NA	1899-12-31 11:56:00	2	26
785	1899-12-31 09:05:00	1899-12-31 09:11:00	Cidade De Quelimane	5	2017	8	4	1	30	PRIMARY SCHOOL	2	Chuabo	1	1899-12-31 01:00:00	1899-12-31 07:00:00	0	0	1	0	0	0	1	0	0	0	0	0	1	0	0	1	0	2	2	2	3	4	4	4	4	4	4	4	3	NA	1899-12-31 09:35:00	2	31
786	1899-12-31 09:27:00	1899-12-31 09:48:00	Cidade De Quelimane	10	2017	7	6	2	45	PRIMARY SCHOOL	2	Nharinga	1	1899-12-31 00:20:00	1899-12-31 07:00:00	0	0	1	0	0	0	1	0	0	0	0	0	1	0	0	0	0	1	2	2	3	4	4	3	2	2	4	3	1	Deve haver sempre stok de medicamentos e reagentes para evitar escasês.	1899-12-31 10:17:00	2	25
787	1899-12-31 10:15:00	1899-12-31 10:32:00	Cidade De Quelimane	7	2017	7	7	1	58	SECONDARY SCHOOL	2	Chuabo	1	1899-12-31 00:30:00	1899-12-31 08:00:00	0	0	1	0	0	0	1	0	0	0	0	0	0	1	0	0	0	1	2	2	3	4	3	3	3	3	4	3	3	NA	1899-12-31 10:59:00	2	26
788	1899-12-31 08:51:00	1899-12-31 09:13:00	Cidade De Quelimane	10	2017	7	2	1	28	SECONDARY SCHOOL	2	Chuabo	1	1899-12-31 00:10:00	1899-12-31 08:00:00	0	0	1	0	0	0	1	0	0	0	1	0	0	0	0	0	0	1	2	2	4	4	4	4	3	3	4	4	3	NA	1899-12-31 09:43:00	2	30
789	1899-12-31 09:35:00	1899-12-31 09:57:00	Cidade De Quelimane	9	2017	7	2	1	45	SECONDARY SCHOOL	2	Chuabo	1	1899-12-31 01:00:00	1899-12-31 08:00:00	0	0	1	0	0	0	1	0	0	0	0	0	1	0	0	0	0	1	2	2	4	4	4	4	4	4	4	4	3	NA	1899-12-31 10:16:00	2	32
790	1899-12-31 10:36:00	1899-12-31 10:39:00	Cidade De Quelimane	11	2016	8	7	2	27	SECONDARY SCHOOL	2	Maindo	1	1899-12-31 00:10:00	1899-12-31 09:00:00	0	0	1	0	0	0	1	0	0	0	0	0	0	1	0	0	0	2	2	2	3	4	4	4	3	3	4	3	1	Existirem baldes com agua	1899-12-31 10:54:00	2	28
791	1899-12-31 08:00:00	1899-12-31 08:10:00	Cidade De Quelimane	1	2017	8	4	1	28	SECONDARY SCHOOL	2	Chuabo	1	1899-12-31 00:40:00	1899-12-31 07:30:00	0	0	1	0	0	0	1	0	0	0	0	0	0	1	0	0	0	1	2	2	3	4	4	4	4	4	4	3	1	Gostaria que nos dassem uma cesta básica,para pelumenos reforçar nossa alimentação.	1899-12-31 08:40:00	2	30
792	1899-12-31 09:45:00	1899-12-31 09:54:00	Cidade De Quelimane	11	2016	8	1	2	42	SECONDARY SCHOOL	2	Chuabo	1	1899-12-31 10:11:00	1899-12-31 07:40:00	0	0	1	0	0	0	1	0	0	0	0	0	1	1	1	0	0	2	2	2	3	4	4	4	4	4	4	4	1	Gostaria de saber oque pode fzer	1899-12-31 10:11:00	2	31
793	1899-12-31 09:15:00	1899-12-31 09:30:00	Cidade De Quelimane	2	2017	3	2	2	33	PRIMARY SCHOOL	2	Chuabo	2	1899-12-31 00:25:00	1899-12-31 07:00:00	0	0	1	0	1	0	1	0	0	0	0	0	1	1	1	0	0	2	2	2	2	4	4	4	3	3	4	3	1	Uma sugestão : o hospital tem problemas de lixo e casas de banho. A limpeza é muito fraca aqui.também precisa de vedação. Queremos mais casas de banho.	1899-12-31 09:50:00	2	27
794	1899-12-31 08:40:00	1899-12-31 08:47:00	Cidade De Quelimane	4	2017	7	6	1	61	PRIMARY SCHOOL	2	Chuabo	1	1899-12-31 00:45:00	1899-12-31 07:00:00	0	0	1	0	0	0	1	0	0	0	0	0	1	0	0	0	0	1	2	2	4	4	4	4	4	4	4	4	1	Gostaria que houvesse sempre pontualidade como foi o caso de hoje.	1899-12-31 09:04:00	2	32
795	1899-12-31 09:10:00	1899-12-31 09:30:00	Cidade De Quelimane	10	2017	1	1	1	45	PRIMARY SCHOOL	2	Chuabo	1	1899-12-31 00:30:00	1899-12-31 07:40:00	0	0	1	0	0	0	1	0	0	0	0	0	0	1	1	0	0	2	2	2	2	4	3	3	3	3	3	3	2	NA	1899-12-31 10:02:00	2	24
796	1899-12-31 08:30:00	1899-12-31 09:00:00	Cidade De Quelimane	8	2017	8	1	1	45	SECONDARY SCHOOL	2	Chuabo	1	1899-12-31 00:30:00	1899-12-31 07:00:00	0	0	1	0	0	0	0	0	0	0	0	0	1	0	0	0	0	1	2	2	4	4	4	4	3	3	4	4	3	NA	1899-12-31 09:31:00	2	30
797	1899-12-31 13:24:00	1899-12-31 13:44:00	Cidade De Quelimane	8	2017	7	5	1	29	SECONDARY SCHOOL	2	Chuabo	1	1899-12-31 00:45:00	1899-12-31 10:00:00	0	0	1	0	0	0	1	0	0	0	0	0	1	1	1	1	0	1	2	2	3	4	3	3	3	3	3	3	1	Que aumentem mais clínicos para não haver aglomeração dos pacientes nas consultas de tarv.	1899-12-31 14:15:00	2	25
798	1899-12-31 12:25:00	1899-12-31 12:55:00	Cidade De Quelimane	12	2017	7	4	2	51	SECONDARY SCHOOL	2	Txitxewa	1	1899-12-31 00:30:00	1899-12-31 11:00:00	0	0	1	0	0	0	1	0	0	0	0	0	0	1	1	1	0	1	2	2	4	4	3	3	3	3	4	3	3	NA	1899-12-31 13:25:00	2	27
799	1899-12-31 10:59:00	1899-12-31 11:16:00	Cidade De Quelimane	2	2017	3	3	1	22	PRIMARY SCHOOL	2	Chuabo	2	1899-12-31 02:00:00	1899-12-31 07:00:00	0	0	1	1	0	0	1	0	0	0	0	0	0	1	1	0	0	2	2	2	1	4	2	2	2	2	3	2	1	Eles precisam de ter mais atenção com os doentes.	1899-12-31 11:40:00	2	18
800	1899-12-31 08:20:00	1899-12-31 08:40:00	Cidade De Quelimane	10	2017	7	5	1	56	PRIMARY SCHOOL	2	Chuabo	1	1899-12-31 00:20:00	1899-12-31 07:00:00	0	0	1	0	0	0	1	0	0	0	0	0	0	1	0	0	0	1	2	2	4	4	4	4	4	4	4	4	3	NA	1899-12-31 09:10:00	2	32
801	1899-12-31 10:12:00	1899-12-31 10:15:00	Cidade De Quelimane	12	2016	8	3	1	29	PRIMARY SCHOOL	2	Cuabo	2	1899-12-31 00:30:00	1899-12-31 07:00:00	0	0	1	0	0	0	1	0	0	0	0	0	0	1	0	0	0	2	2	2	3	4	3	4	3	3	4	3	1	Gostaria que fossem mais flexíveis no atendimento	1899-12-31 10:25:00	2	27
802	1899-12-31 10:29:00	1899-12-31 10:56:00	Cidade De Quelimane	2	2018	7	3	1	25	NONE	2	Chuabo	1	1899-12-31 00:45:00	1899-12-31 06:30:00	0	0	1	0	0	0	1	0	0	0	0	0	1	1	1	1	0	1	2	2	1	4	2	2	2	2	3	3	1	Gostaria que as consultas de CCR começassem cedo porque chegamos cedo e ficamos muito tempo a espera que nos atendam.	1899-12-31 11:25:00	2	19
803	1899-12-31 08:53:00	1899-12-31 09:01:00	Cidade De Quelimane	5	2017	7	2	1	40	PRIMARY SCHOOL	2	Chuabo	1	1899-12-31 00:15:00	1899-12-31 06:00:00	0	0	0	0	0	0	1	0	0	0	0	0	0	1	0	0	0	2	2	2	4	4	4	4	4	4	4	4	1	Gostaria que nos dessem também papás a nós adultos porque os comprimidos são muito fortes.	1899-12-31 09:21:00	2	32
804	1899-12-31 09:07:00	1899-12-31 09:13:00	Cidade De Quelimane	4	2017	8	7	2	50	PRIMARY SCHOOL	2	Chuabo	2	1899-12-31 00:40:00	1899-12-31 07:30:00	0	0	1	0	0	0	1	0	0	0	0	0	0	1	0	0	0	2	2	2	3	4	4	4	4	4	4	4	3	NA	1899-12-31 09:32:00	2	31
805	1899-12-31 11:55:00	1899-12-31 12:03:00	Cidade De Quelimane	2	2017	7	6	1	26	PRIMARY SCHOOL	2	Chuabo	2	1899-12-31 00:30:00	1899-12-31 07:00:00	0	0	1	0	0	0	1	0	0	0	0	1	0	0	0	0	0	2	2	2	1	4	4	4	4	4	4	4	1	Devem ser mais flexíveis no atendimento para evitar demoras.	1899-12-31 12:22:00	2	29
806	1899-12-31 10:59:00	1899-12-31 11:05:00	Cidade De Quelimane	12	2016	7	4	1	28	SECONDARY SCHOOL	2	Chuabo	1	1899-12-31 00:30:00	1899-12-31 07:00:00	0	0	1	0	0	0	1	0	0	0	0	0	0	1	0	0	0	1	2	2	4	4	4	4	4	4	4	4	1	Aumentar em pessoal para que o atendimento seja rápido.	1899-12-31 11:19:00	2	32
807	1899-12-31 12:44:00	1899-12-31 13:03:00	Cidade De Quelimane	9	2017	7	5	1	35	SECONDARY SCHOOL	2	chuabo	1	1899-12-31 00:20:00	1899-12-31 10:40:00	0	0	1	0	0	0	1	0	0	0	1	0	0	0	0	0	0	1	2	2	3	4	4	3	3	2	4	3	1	Devem aumentar mais pessoal para dar vazão as enchentes nas consultas de CPN.	1899-12-31 13:31:00	2	26
808	1899-12-31 08:10:00	1899-12-31 08:15:00	Cidade De Quelimane	4	2017	8	6	1	40	PRIMARY SCHOOL	2	Chuabo	2	1899-12-31 01:00:00	1899-12-31 06:30:00	0	0	1	0	0	0	0	0	0	0	0	0	1	0	0	0	0	2	2	2	3	4	4	4	4	4	4	4	3	NA	1899-12-31 08:36:00	2	31
809	1899-12-31 09:40:00	1899-12-31 09:58:00	Cidade De Quelimane	11	2016	8	5	1	26	PRIMARY SCHOOL	2	Sena	2	1899-12-31 00:40:00	1899-12-31 09:00:00	0	0	1	0	0	0	1	0	1	0	0	0	0	0	0	0	0	2	2	2	3	4	3	4	3	3	4	3	2	NA	1899-12-31 10:08:00	2	27
810	1899-12-31 13:23:00	1899-12-31 13:48:00	Cidade De Quelimane	4	2018	7	5	1	43	SECONDARY SCHOOL	2	Chuabo	1	1899-12-31 00:20:00	1899-12-31 09:30:00	0	0	1	0	0	0	1	0	0	0	0	0	0	1	1	1	0	1	2	2	1	2	2	2	2	2	3	3	1	Gostaria que pusessem pessoal qualificado e organizado para estar no sector dos processos. Fiquei muito tempo para localizarem o meu processo e assim a consulta foi rápida.	1899-12-31 14:18:00	2	17
811	1899-12-31 08:47:00	1899-12-31 09:05:00	Cidade De Quelimane	8	2017	7	6	1	24	PRIMARY SCHOOL	2	Chuabo	1	1899-12-31 00:45:00	1899-12-31 08:00:00	0	0	1	0	0	0	1	0	1	0	0	0	0	0	0	0	0	1	2	2	4	4	3	2	2	2	3	3	1	Gostaria que dessem também papás as pessoas co-infectadas e com baixo peso.	1899-12-31 09:36:00	2	23
812	1899-12-31 13:50:00	1899-12-31 14:11:00	Cidade De Quelimane	10	2017	7	10	1	36	PRIMARY SCHOOL	2	Chuabo	2	1899-12-31 00:50:00	1899-12-31 11:30:00	0	0	1	0	0	0	1	0	0	0	0	0	0	1	0	0	0	1	2	2	3	4	4	4	4	4	4	4	3	NA	1899-12-31 14:40:00	2	31
813	1899-12-31 10:30:00	1899-12-31 10:44:00	Cidade De Quelimane	6	2017	8	7	1	33	PRIMARY SCHOOL	2	Chuabo	2	1899-12-31 00:40:00	1899-12-31 06:00:00	0	0	1	0	0	0	1	0	0	0	0	0	0	0	0	1	0	2	2	2	1	2	2	2	2	2	2	2	1	Gostaria que reduzissem o tempo de espera.	1899-12-31 11:17:00	2	15
814	1899-12-31 10:52:00	1899-12-31 11:10:00	Cidade De Quelimane	7	2017	7	5	2	44	SECONDARY SCHOOL	2	Chuabo	1	1899-12-31 02:30:00	1899-12-31 09:00:00	0	0	1	0	0	0	1	0	0	0	0	0	1	0	0	0	0	1	2	2	4	4	3	3	3	3	3	3	3	NA	1899-12-31 11:38:00	2	26
815	1899-12-31 09:16:00	1899-12-31 09:22:00	Cidade De Quelimane	3	2017	8	2	2	45	PRIMARY SCHOOL	2	Chuabo	2	1899-12-31 01:30:00	1899-12-31 06:30:00	0	0	1	0	0	0	1	0	0	0	0	0	0	1	0	1	0	2	2	2	3	4	4	4	4	4	3	3	3	NA	1899-12-31 09:38:00	2	29
816	1899-12-31 10:30:00	1899-12-31 10:36:00	Cidade De Quelimane	2	2017	7	4	1	29	SECONDARY SCHOOL	2	Chuabo	1	1899-12-31 00:30:00	1899-12-31 09:00:00	0	0	1	0	0	0	0	0	0	0	0	0	0	1	0	0	0	1	2	2	4	4	4	4	4	4	4	3	1	Devem continuar sempre assim a atenderem bem os pacientes.	1899-12-31 10:51:00	2	31
817	1899-12-31 12:15:00	1899-12-31 12:44:00	Cidade De Quelimane	2	2018	8	7	1	41	PRIMARY SCHOOL	2	Muniga	1	1899-12-31 00:30:00	1899-12-31 11:30:00	0	0	1	0	0	0	1	0	0	0	0	0	0	1	0	0	0	1	2	2	4	4	4	4	3	3	4	4	3	NA	1899-12-31 13:14:00	2	30
818	1899-12-31 08:20:00	1899-12-31 08:41:00	Cidade De Quelimane	4	2018	5	6	1	27	NONE	2	Echuabo	2	1899-12-31 00:30:00	1899-12-31 07:00:00	0	0	1	0	0	0	0	0	0	0	1	0	1	1	1	0	0	1	2	2	2	4	4	3	3	3	4	3	2	NA	1899-12-31 09:21:00	2	26
819	1899-12-31 08:42:00	1899-12-31 08:48:00	Cidade De Quelimane	4	2017	7	1	1	30	PRIMARY SCHOOL	2	Chuabo	2	1899-12-31 01:00:00	1899-12-31 08:00:00	0	0	1	0	0	0	0	1	1	0	0	0	0	1	1	0	0	1	2	2	4	4	4	4	4	4	4	4	3	NA	1899-12-31 09:06:00	2	32
820	1899-12-31 09:00:00	1899-12-31 09:13:00	Cidade De Quelimane	12	2016	8	7	1	28	PRIMARY SCHOOL	2	Chuabo	2	1899-12-31 00:30:00	1899-12-31 07:30:00	0	0	1	0	0	0	1	0	0	0	1	0	0	0	0	0	0	2	2	2	3	4	4	4	4	4	4	4	3	NA	1899-12-31 09:20:00	2	31
821	1899-12-31 12:15:00	1899-12-31 12:45:00	Cidade De Quelimane	12	2017	8	5	1	26	PRIMARY SCHOOL	2	Chuabo	1	1899-12-31 01:00:00	1899-12-31 10:30:00	0	0	1	0	0	0	1	0	0	0	1	0	0	0	1	0	0	1	2	2	2	4	4	3	3	3	4	4	3	NA	1899-12-31 13:15:00	2	27
822	1899-12-31 10:30:00	1899-12-31 10:40:00	Cidade De Quelimane	1	2017	4	6	1	32	NONE	2	Chuabo	3	1899-12-31 03:00:00	1899-12-31 07:00:00	0	0	1	0	0	0	0	0	0	0	0	1	0	1	0	0	0	1	1	2	1	4	3	3	3	3	4	3	1	Melhorar no horário do atendimento na ccr começarão atender muito tarde hoje.	1899-12-31 11:10:00	2	24
823	1899-12-31 09:53:00	1899-12-31 10:01:00	Cidade De Quelimane	2	2017	7	7	2	43	PRIMARY SCHOOL	2	Lomwé	2	1899-12-31 00:45:00	1899-12-31 08:00:00	0	0	1	0	0	0	1	0	0	0	0	0	1	1	1	0	0	2	2	2	4	4	4	4	4	4	4	4	3	NA	1899-12-31 10:19:00	2	32
824	1899-12-31 09:20:00	1899-12-31 09:27:00	Cidade De Quelimane	2	2017	7	2	2	43	PRIMARY SCHOOL	2	Lomwé	1	1899-12-31 00:45:00	1899-12-31 06:00:00	0	0	1	0	0	0	1	0	0	0	0	0	0	1	0	0	0	1	2	2	3	4	4	4	4	4	4	3	3	NA	1899-12-31 09:46:00	2	30
825	1899-12-31 10:58:00	1899-12-31 11:05:00	Cidade De Quelimane	11	2016	7	4	1	28	SECONDARY SCHOOL	2	Chuabo	1	1899-12-31 00:15:00	1899-12-31 07:30:00	0	0	1	0	0	0	1	0	0	0	0	0	1	1	1	0	0	1	2	2	3	4	4	4	4	4	4	4	1	Na farmácia conversarem menos e atendessem os pacientes.	1899-12-31 11:20:00	2	31
826	1899-12-31 07:45:00	1899-12-31 08:03:00	Cidade De Quelimane	11	2017	7	1	2	35	PRIMARY SCHOOL	2	Chuabo	1	1899-12-31 00:40:00	1899-12-31 06:00:00	0	0	1	0	0	0	1	0	0	0	0	0	0	1	0	0	0	1	2	2	4	4	4	4	4	4	4	4	3	NA	1899-12-31 08:29:00	2	32
827	1899-12-31 10:19:00	1899-12-31 10:40:00	Cidade De Quelimane	10	2017	7	12	1	21	PRIMARY SCHOOL	2	Mapebane	1	1899-12-31 00:45:00	1899-12-31 09:30:00	0	0	1	0	0	0	1	0	0	0	0	0	1	0	0	0	0	1	2	2	4	4	4	4	4	4	4	4	3	NA	1899-12-31 11:10:00	2	32
828	1899-12-31 09:40:00	1899-12-31 10:11:00	Cidade De Quelimane	9	2017	8	2	2	33	PRIMARY SCHOOL	2	Chuabo	1	1899-12-31 01:00:00	1899-12-31 06:00:00	0	0	1	0	0	0	1	0	0	0	0	0	1	1	0	1	0	2	2	2	3	2	2	2	2	2	3	3	1	Gostaria que reduzissem o tempo de espera na bicha de farmacia.	1899-12-31 10:30:00	2	19
829	1899-12-31 11:13:00	1899-12-31 11:33:00	Cidade De Quelimane	8	2017	7	3	1	32	SECONDARY SCHOOL	2	Chuabo	1	1899-12-31 00:15:00	1899-12-31 10:00:00	0	0	1	0	0	0	1	0	0	0	0	0	1	0	0	0	0	1	2	2	4	4	4	4	3	3	4	4	3	NA	1899-12-31 12:01:00	2	30
830	1899-12-31 13:40:00	1899-12-31 14:12:00	Cidade De Quelimane	8	2017	8	5	1	43	NONE	2	Chuabo.	2	1899-12-31 00:30:00	1899-12-31 06:00:00	0	0	1	0	0	0	1	0	0	0	0	0	1	1	0	1	0	2	2	2	1	1	2	2	1	1	2	2	1	Gostaria que melhorassem na organização dos processos.	1899-12-31 14:50:00	2	12
831	1899-12-31 08:44:00	1899-12-31 08:55:00	Cidade De Quelimane	2	2017	7	1	1	27	PRIMARY SCHOOL	2	Chuabo	1	1899-12-31 01:00:00	1899-12-31 06:00:00	0	0	1	0	0	0	1	0	0	0	0	0	0	1	0	0	0	1	2	2	4	4	3	4	4	4	4	4	3	NA	1899-12-31 09:10:00	2	31
832	1899-12-31 12:33:00	1899-12-31 12:57:00	Cidade De Quelimane	11	2017	7	7	1	50	PRIMARY SCHOOL	2	Nharinga	1	1899-12-31 01:30:00	1899-12-31 10:00:00	0	0	1	0	0	0	0	1	0	0	0	0	0	0	1	1	0	1	2	2	4	4	4	4	4	4	4	4	3	NA	1899-12-31 13:25:00	2	32
833	1899-12-31 08:17:00	1899-12-31 09:21:00	Cidade De Quelimane	11	2016	7	4	1	26	PRIMARY SCHOOL	2	chuabo	1	1899-12-31 00:20:00	1899-12-31 06:30:00	0	0	1	0	0	0	1	1	0	0	0	1	0	0	0	0	0	2	2	2	3	4	4	4	4	4	4	3	3	NA	1899-12-31 09:31:00	2	30
834	1899-12-31 10:22:00	1899-12-31 10:29:00	Cidade De Quelimane	11	2016	7	7	1	24	PRIMARY SCHOOL	2	Chuabo	1	1899-12-31 00:30:00	1899-12-31 06:00:00	0	0	1	0	0	0	1	0	0	0	0	0	0	1	1	0	1	2	2	2	3	4	4	4	4	4	4	4	3	NA	1899-12-31 10:46:00	2	31
835	1899-12-31 11:20:00	1899-12-31 11:27:00	Cidade De Quelimane	5	2017	8	7	1	24	SECONDARY SCHOOL	2	Chuabo.	1	1899-12-31 00:30:00	1899-12-31 09:00:00	0	0	1	0	0	0	1	0	0	0	0	0	1	1	1	1	0	2	2	2	3	4	4	4	4	3	4	4	3	NA	1899-12-31 11:55:00	2	30
836	1899-12-31 13:23:00	1899-12-31 13:51:00	Cidade De Quelimane	3	2018	7	3	1	22		2	Chuabo	1	1899-12-31 00:20:00	1899-12-31 11:30:00	0	0	1	0	0	0	1	0	0	0	0	0	0	1	1	1	0	1	2	2	4	4	4	4	4	4	4	4	3	NA	1899-12-31 14:21:00	2	32
837	1899-12-31 10:07:00	1899-12-31 10:27:00	Cidade De Quelimane	4	2018	4	3	1	35	PRIMARY SCHOOL	2	Chuabo	1	1899-12-31 00:20:00	1899-12-31 08:00:00	0	0	1	0	0	0	1	0	0	0	0	0	0	1	1	0	0	1	2	2	2	4	3	3	3	3	4	3	2	NA	1899-12-31 10:55:00	2	25
838	1899-12-31 12:40:00	1899-12-31 13:10:00	Cidade De Quelimane	11	2017	8	5	1	26	SECONDARY SCHOOL	2	Chuabo	1	1899-12-31 00:30:00	1899-12-31 09:00:00	0	0	1	0	0	0	1	0	0	0	0	0	0	1	0	1	0	2	2	2	1	1	1	2	2	2	3	2	1	Gostaria que melhorassem na organização dos processos.	1899-12-31 13:35:00	2	14
839	1899-12-31 10:35:00	1899-12-31 10:37:00	Cidade De Quelimane	1	2017	8	7	1	34	PRIMARY SCHOOL	2	Chuabo	2	1899-12-31 01:00:00	1899-12-31 08:30:00	0	0	1	0	0	0	1	0	0	0	1	0	0	0	0	0	0	2	2	2	3	4	4	4	4	4	4	4	NA	NA	NA	2	31
840	1899-12-31 08:29:00	1899-12-31 09:35:00	Cidade De Quelimane	5	2017	7	5	2	32	SECONDARY SCHOOL	2	Chuabo	1	1899-12-31 00:30:00	1899-12-31 06:00:00	0	0	1	0	0	0	1	0	0	0	0	0	1	1	1	1	0	1	2	2	4	4	4	4	4	4	4	4	1	Que os enfermeiros continuem com esse tratamento carinhoso, respeitoso que nos faz bem.	1899-12-31 09:54:00	2	32
841	1899-12-31 10:13:00	1899-12-31 10:36:00	Cidade De Quelimane	11	2017	7	3	1	30	SECONDARY SCHOOL	2	Chuabo	1	1899-12-31 00:15:00	1899-12-31 08:15:00	0	0	1	0	0	0	1	0	0	0	0	0	1	1	0	0	0	1	2	2	4	4	4	4	3	3	4	4	3	NA	1899-12-31 11:04:00	2	30
842	1899-12-31 08:40:00	1899-12-31 09:10:00	Cidade De Quelimane	5	2017	3	6	2	41	PRIMARY SCHOOL	2	Chuabo	1	1899-12-31 00:15:00	1899-12-31 07:00:00	0	0	1	0	0	0	1	0	0	0	0	0	1	1	1	0	0	2	2	2	4	4	3	3	3	3	4	3	2	NA	1899-12-31 09:40:00	2	27
843	1899-12-31 10:17:00	1899-12-31 10:25:00	Cidade De Quelimane	3	2017	8	13	1	24	PRIMARY SCHOOL	2	Chuabo	2	1899-12-31 00:40:00	1899-12-31 09:30:00	0	0	1	0	0	0	1	0	0	0	1	0	0	1	0	0	0	2	2	2	2	3	3	4	3	3	4	3	1	Gostaria que hovesse flexibilidade no atendimento.	1899-12-31 10:40:00	2	25
844	1899-12-31 11:37:00	1899-12-31 12:00:00	Cidade De Quelimane	7	2017	8	2	1	25	PRIMARY SCHOOL	2	Chuabo	2	1899-12-31 00:30:00	1899-12-31 10:00:00	0	0	1	0	0	0	1	0	0	0	0	1	0	0	0	0	0	1	2	2	4	4	4	4	4	4	4	4	3	NA	1899-12-31 12:35:00	2	32
845	1899-12-31 10:55:00	1899-12-31 11:03:00	Cidade De Quelimane	5	2017	7	7	1	40	PRIMARY SCHOOL	2	Nharinga	2	1899-12-31 00:30:00	1899-12-31 07:00:00	0	0	1	0	0	0	1	0	0	0	0	0	1	1	1	0	0	1	2	2	2	4	4	4	4	4	4	4	3	NA	1899-12-31 11:21:00	2	30
846	1899-12-31 10:10:00	1899-12-31 10:18:00	Cidade De Quelimane	11	2016	8	6	1	35	NONE	2	Maindo	2	1899-12-31 00:50:00	1899-12-31 07:00:00	0	0	1	0	0	0	1	1	0	0	0	1	0	0	0	0	0	2	2	2	1	4	4	4	3	3	4	4	1	Aumentar número de enfermeiros para estarem a atender rapido	1899-12-31 10:31:00	2	27
847	1899-12-31 08:30:00	1899-12-31 09:39:00	Cidade De Quelimane	11	2016	7	5	1	20	PRIMARY SCHOOL	2	Chuabo	1	1899-12-31 00:30:00	1899-12-31 06:00:00	0	0	1	0	0	0	1	1	0	0	0	1	0	1	0	0	0	2	2	2	4	4	4	4	4	4	4	4	3	NA	1899-12-31 09:54:00	2	32
848	1899-12-31 08:45:00	1899-12-31 08:49:00	Cidade De Quelimane	12	2016	7	6	1	30	PRIMARY SCHOOL	2	Chuabo	2	1899-12-31 00:30:00	1899-12-31 08:00:00	0	0	1	0	0	0	1	0	0	0	0	1	0	0	0	0	0	2	2	2	4	4	4	4	4	4	4	4	3	NA	1899-12-31 09:05:00	2	32
849	1899-12-31 09:09:00	1899-12-31 09:15:00	Cidade De Quelimane	5	2017	8	1	1	26	SECONDARY SCHOOL	2	Chuabo	1	1899-12-31 00:40:00	1899-12-31 07:30:00	0	0	1	0	0	0	1	1	0	0	0	1	0	0	0	0	0	2	2	2	3	4	4	4	4	4	4	3	1	Gostaria que aumentassem o tamanho da sala onde atendem consultas de CCR.	1899-12-31 09:40:00	2	30
850	1899-12-31 13:45:00	1899-12-31 13:52:00	Cidade De Quelimane	3	2017	8	9	1	24	PRIMARY SCHOOL	2	Chuabo	2	1899-12-31 01:00:00	1899-12-31 06:00:00	0	0	1	0	0	0	1	0	0	0	0	1	0	0	0	0	0	2	2	2	1	1	2	2	2	2	2	3	1	Gostaria que elhorassem a maneira de atender, serem mais flexíveis.	1899-12-31 14:15:00	2	15
851	1899-12-31 09:15:00	1899-12-31 09:20:00	Cidade De Quelimane	4	2017	8	2	1	19	SECONDARY SCHOOL	2	Chuabo	1	1899-12-31 00:20:00	1899-12-31 07:30:00	0	0	1	0	0	0	1	0	0	0	0	1	0	0	0	0	0	2	2	2	3	4	4	3	3	3	4	4	3	NA	1899-12-31 09:40:00	2	28
852	1899-12-31 12:30:00	1899-12-31 12:36:00	Cidade De Quelimane	2	2017	8	5	1	28	SECONDARY SCHOOL	2	Chuabo	1	1899-12-31 00:40:00	1899-12-31 10:00:00	0	0	1	0	0	0	0	0	0	0	0	1	0	0	0	0	0	1	2	2	3	4	3	4	4	4	4	4	3	NA	1899-12-31 12:52:00	2	30
853	1899-12-31 09:30:00	1899-12-31 09:33:00	Cidade De Quelimane	1	2017	8	2	1	30	PRIMARY SCHOOL	2	Chuabo	2	1899-12-31 00:30:00	1899-12-31 06:30:00	0	0	1	0	0	0	0	1	0	0	0	1	0	0	0	0	0	2	2	2	3	4	4	4	4	4	4	4	3	NA	1899-12-31 09:46:00	2	31
854	1899-12-31 08:53:00	1899-12-31 09:00:00	Cidade De Quelimane	5	2017	7	4	2	31	PRIMARY SCHOOL	2	Chuabo	1	1899-12-31 00:40:00	1899-12-31 06:00:00	0	0	1	0	0	0	1	0	0	0	0	0	0	1	0	0	0	1	2	2	3	4	4	4	4	4	4	4	1	Gostaria que fosse sempre assim, não faltar medicamentos e atenderem bem.	1899-12-31 09:18:00	2	31
855	1899-12-31 10:37:00	1899-12-31 10:43:00	Cidade De Quelimane	1	2017	7	7	1	22	PRIMARY SCHOOL	2	Lomwé	1	1899-12-31 01:00:00	1899-12-31 07:00:00	0	0	1	0	0	0	1	0	0	0	0	0	0	1	0	0	0	2	2	2	3	4	4	4	4	4	4	4	1	Devem chegar cedo aos postos de trabalho e deixarem de lado as conversas. Que continuem sempre à nos atenderem bem.	1899-12-31 10:57:00	2	31
856	1899-12-31 10:55:00	1899-12-31 12:14:00	Cidade De Quelimane	6	2017	7	4	1	54	PRIMARY SCHOOL	2	Chuabo	1	1899-12-31 01:00:00	1899-12-31 08:00:00	0	0	1	0	0	0	1	0	0	0	0	0	1	1	1	1	0	1	2	2	2	4	3	3	3	3	4	3	3	NA	1899-12-31 12:41:00	2	25
857	1899-12-31 10:00:00	1899-12-31 10:05:00	Cidade De Quelimane	11	2016	7	6	1	25	NONE	2	Chuabo	2	1899-12-31 00:15:00	1899-12-31 06:30:00	0	0	1	0	0	0	1	0	0	0	0	0	0	1	1	0	0	2	2	2	1	4	3	4	4	4	4	3	1	Devem começar a trabalhar às 7 horas para não haver demora.	1899-12-31 10:19:00	2	27
858	1899-12-31 11:07:00	1899-12-31 11:14:00	Cidade De Quelimane	4	2017	7	5	1	32	SECONDARY SCHOOL	2	Chuabo	1	1899-12-31 01:00:00	1899-12-31 10:00:00	0	0	1	0	0	0	1	0	0	0	0	1	0	0	0	0	0	1	2	2	4	4	4	4	4	4	4	3	1	Devem aumentar mais pessoal para que as pessoas nāo demorem à espera.	1899-12-31 11:35:00	2	31
859	1899-12-31 09:35:00	1899-12-31 09:49:00	Cidade De Quelimane	6	2017	8	2	1	29	SECONDARY SCHOOL	2	Chuabo	1	1899-12-31 00:20:00	1899-12-31 07:30:00	0	0	1	0	0	0	1	0	0	0	0	1	0	0	0	0	0	2	2	2	3	4	4	4	4	4	4	4	3	NA	1899-12-31 10:17:00	2	31
860	1899-12-31 11:35:00	1899-12-31 11:39:00	Cidade De Quelimane	3	2017	8	14	1	26	PRIMARY SCHOOL	2	Chuabo	2	1899-12-31 00:25:00	1899-12-31 10:00:00	0	0	1	0	0	0	1	0	0	0	0	1	0	0	0	0	0	2	2	2	3	4	4	4	4	4	4	4	3	NA	1899-12-31 11:55:00	2	31
861	1899-12-31 09:55:00	1899-12-31 10:18:00	Cidade De Quelimane	6	2017	7	2	1	32	PRIMARY SCHOOL	2	Chuabo	2	1899-12-31 01:30:00	1899-12-31 09:00:00	0	0	1	0	0	0	1	0	0	0	0	1	0	0	0	0	0	2	2	2	4	4	2	3	2	2	3	3	1	Devem falar com os pacientes numa lingua que domine mais para um melhor entendimento.	1899-12-31 10:49:00	2	23
862	1899-12-31 09:40:00	1899-12-31 10:29:00	Cidade De Quelimane	2	2017	8	2	1	22	SECONDARY SCHOOL	2	Chuabo	1	1899-12-31 00:20:00	1899-12-31 06:30:00	0	0	1	0	0	0	1	0	0	0	0	1	0	0	0	0	0	2	2	2	1	3	3	3	2	2	3	3	1	Melhorar o tempo de espera.	1899-12-31 10:40:00	2	20
863	1899-12-31 11:20:00	1899-12-31 11:35:00	Cidade De Quelimane	2	2017	8	4	1	20	PRIMARY SCHOOL	2	Chuabo	2	1899-12-31 00:30:00	1899-12-31 07:00:00	0	0	1	0	0	0	1	0	0	0	0	1	0	0	0	0	0	2	2	2	1	2	2	2	2	2	3	3	1	Gostaria que melhorasse o tempo de espera.	1899-12-31 11:47:00	2	17
864	1899-12-31 11:10:00	1899-12-31 11:40:00	Cidade De Quelimane	12	2017	8	4	1	35	SECONDARY SCHOOL	2	Chuabo.	1	1899-12-31 00:20:00	1899-12-31 06:00:00	0	0	1	0	0	0	1	0	0	0	0	0	0	1	0	1	0	2	2	2	1	2	2	2	2	2	3	3	1	Gostaria que reduzissem o tempo de espera.	1899-12-31 12:06:00	2	17
865	1899-12-31 09:15:00	1899-12-31 09:25:00	Cidade De Quelimane	2	2017	8	7	1	33	SECONDARY SCHOOL	2	Chuabo	1	1899-12-31 00:45:00	1899-12-31 07:00:00	0	0	1	0	0	0	1	0	0	0	0	1	0	0	0	0	0	1	2	2	2	4	4	4	4	4	4	4	3	NA	1899-12-31 09:43:00	2	30
866	1899-12-31 13:50:00	1899-12-31 14:25:00	Cidade De Quelimane	9	2017	8	6	1	25	SECONDARY SCHOOL	2	Chuabo	1	1899-12-31 00:30:00	1899-12-31 10:00:00	0	0	1	0	0	0	1	0	0	0	0	1	0	0	0	0	0	1	2	2	3	4	3	3	3	3	4	4	3	NA	1899-12-31 14:56:00	2	27
867	1899-12-31 10:50:00	1899-12-31 10:56:00	Cidade De Quelimane	11	2016	8	2	1	19	PRIMARY SCHOOL	2	Chuabo	2	1899-12-31 00:30:00	1899-12-31 08:00:00	0	0	1	0	0	0	1	0	0	0	0	0	0	1	0	0	0	2	2	2	3	4	4	4	3	4	4	4	2	NA	1899-12-31 11:00:00	2	30
868	1899-12-31 10:09:00	1899-12-31 10:15:00	Cidade De Quelimane	11	2016	7	1	2	47	PRIMARY SCHOOL	2	Chuabo	1	1899-12-31 00:15:00	1899-12-31 09:00:00	0	0	1	0	0	0	1	0	0	0	0	0	1	1	1	0	0	1	2	2	4	4	4	4	4	4	4	3	1	O laboratório devia fazer também análise de grupo sanguíneo.	1899-12-31 10:31:00	2	31
869	1899-12-31 09:50:00	1899-12-31 09:55:00	Cidade De Quelimane	5	2017	8	2	1	32	SECONDARY SCHOOL	2	Chuabo	1	1899-12-31 00:25:00	1899-12-31 07:00:00	0	0	1	0	0	0	1	0	0	0	0	1	0	0	1	1	0	2	2	2	3	4	4	4	4	4	4	4	3	NA	1899-12-31 10:20:00	2	31
870	1899-12-31 12:15:00	1899-12-31 12:37:00	Cidade De Quelimane	4	2018	5	4	1	24	NONE	2	Echuabo	2	1899-12-31 00:20:00	1899-12-31 09:30:00	0	0	1	0	0	0	0	0	1	0	0	0	0	1	1	0	0	1	2	2	2	4	4	4	3	3	4	3	2	NA	1899-12-31 13:09:00	2	27
871	1899-12-31 10:04:00	1899-12-31 10:24:00	Cidade De Quelimane	10	2017	7	3	1	32	NONE	2	Chuabo	2	1899-12-31 00:45:00	1899-12-31 08:00:00	0	0	1	0	0	0	1	0	0	0	0	0	0	1	1	1	0	1	2	2	3	4	4	2	4	4	4	4	3	NA	1899-12-31 10:55:00	2	29
872	1899-12-31 10:01:00	1899-12-31 10:20:00	Cidade De Quelimane	6	2017	7	7	1	34	SECONDARY SCHOOL	2	Chuabo	1	1899-12-31 00:30:00	1899-12-31 07:00:00	0	0	1	0	0	0	1	0	0	0	0	1	0	0	0	0	0	1	2	2	3	4	3	3	3	3	3	3	1	Deve haver mais flexibilidade no atendimento para que saiamos muito satisfeitos daqui.	1899-12-31 10:48:00	2	25
873	1899-12-31 08:30:00	1899-12-31 08:43:00	Cidade De Quelimane	12	2016	8	6	1	29	SECONDARY SCHOOL	2	Chuabo	1	1899-12-31 01:00:00	1899-12-31 07:20:00	0	0	1	0	0	0	1	1	0	0	0	1	0	1	0	0	0	1	2	2	3	4	3	4	3	3	4	3	1	Gostaria que fosse num espaço mior.	1899-12-31 08:54:00	2	27
874	1899-12-31 13:43:00	1899-12-31 14:13:00	Cidade De Quelimane	9	2017	7	6	1	28	SECONDARY SCHOOL	2	Chuabo	1	1899-12-31 01:00:00	1899-12-31 10:00:00	0	0	1	0	0	0	1	0	0	0	0	1	0	0	1	0	0	1	2	2	3	4	2	3	3	2	3	3	1	Gostaria que aumentassem o pessoal é mais uma sala para consultas de CCR. A sala é muito pequena está tudo apertado.	1899-12-31 14:42:00	2	23
875	1899-12-31 11:07:00	1899-12-31 11:14:00	Cidade De Quelimane	3	2017	8	6	1	39	TECHNICAL SCHOOL	2	Chuabo	2	1899-12-31 00:25:00	1899-12-31 07:00:00	0	0	1	0	0	0	1	0	0	0	0	0	0	1	0	0	0	2	2	2	3	3	3	3	3	3	4	3	3	NA	1899-12-31 11:39:00	2	25
876	1899-12-31 08:13:00	1899-12-31 08:39:00	Cidade De Quelimane	1	2018	7	4	1	29	PRIMARY SCHOOL	2	Chuabo	1	1899-12-31 00:40:00	1899-12-31 07:00:00	0	0	1	0	0	0	1	0	0	0	0	0	0	1	0	0	0	1	2	2	4	4	3	3	3	3	4	4	3	NA	1899-12-31 09:09:00	2	28
877	1899-12-31 09:25:00	1899-12-31 09:52:00	Cidade De Quelimane	1	2018	7	5	1	24	PRIMARY SCHOOL	2	Chuabo	1	1899-12-31 00:20:00	1899-12-31 07:00:00	0	0	1	0	0	0	1	0	0	0	0	1	0	0	0	0	0	1	2	2	2	4	3	4	3	3	4	4	3	NA	1899-12-31 10:21:00	2	27
878	1899-12-31 10:54:00	1899-12-31 11:12:00	Cidade De Quelimane	7	2017	7	2	1	26	PRIMARY SCHOOL	2	Chuabo	1	1899-12-31 00:35:00	1899-12-31 08:00:00	0	0	1	0	0	0	1	0	0	0	0	1	0	0	0	0	0	1	2	2	3	4	3	3	3	3	4	3	3	NA	1899-12-31 11:39:00	2	26
879	1899-12-31 09:48:00	1899-12-31 09:53:00	Cidade De Quelimane	3	2017	8	12	1	33	NONE	2	Chuabo	2	1899-12-31 00:30:00	1899-12-31 06:00:00	0	0	1	0	0	0	1	0	0	0	0	1	0	0	0	0	0	1	2	2	1	3	3	3	3	3	3	3	1	Gostaria que em vez de ficar a conversar, que atendessem a pessoas.	1899-12-31 10:10:00	2	22
880	1899-12-31 08:40:00	1899-12-31 08:45:00	Cidade De Quelimane	4	2017	8	1	1	30	PRIMARY SCHOOL	2	Chuabo	1	1899-12-31 00:30:00	1899-12-31 07:00:00	0	0	1	0	0	0	1	0	0	0	0	1	0	0	0	0	0	2	2	2	4	4	4	4	4	4	4	4	3	NA	1899-12-31 09:05:00	2	32
881	1899-12-31 10:15:00	1899-12-31 10:23:00	Cidade De Quelimane	4	2017	7	3	1	27	SECONDARY SCHOOL	2	Chuabo	1	1899-12-31 00:20:00	1899-12-31 07:05:00	0	0	1	0	0	0	1	0	0	0	0	1	0	0	1	0	0	1	2	2	3	4	4	4	4	4	4	4	1	No meu ver, para mim o que nāo está bem nesta unidade sanitária é a maternidade. Ela está muito exposta. Também devem começar a atender mais cedo.	1899-12-31 10:42:00	2	31
882	1899-12-31 11:23:00	1899-12-31 11:48:00	Cidade De Quelimane	12	2017	7	3	1	23	SECONDARY SCHOOL	2	Chuabo	1	1899-12-31 00:40:00	1899-12-31 08:00:00	0	0	1	0	0	0	1	0	0	0	0	1	0	0	0	0	0	1	2	2	1	4	2	2	2	2	3	2	1	Gostaria que fossem mais pontualidade e mais atenção no atendimento.	1899-12-31 12:16:00	2	18
883	1899-12-31 13:40:00	1899-12-31 14:19:00	Cidade De Quelimane	11	2017	8	6	1	27	PRIMARY SCHOOL	2	Chuabo	2	1899-12-31 00:30:00	1899-12-31 07:00:00	0	0	1	0	0	0	1	0	0	1	0	1	0	0	0	0	0	2	2	2	1	1	1	1	1	1	2	2	1	Gostaria que começassem a atender cedo. E fossem flexíveis no atendimento.	1899-12-31 14:50:00	2	10
884	1899-12-31 11:10:00	1899-12-31 11:25:00	Cidade De Quelimane	6	2017	8	4	1	24	SECONDARY SCHOOL	2	Chuabo	1	1899-12-31 00:30:00	1899-12-31 07:00:00	0	0	1	0	0	0	1	0	0	0	1	0	0	0	0	0	0	2	2	2	1	2	3	2	2	2	2	2	1	Reduzir o tempo de espera.	1899-12-31 11:55:00	2	16
885	1899-12-31 10:05:00	1899-12-31 10:09:00	Cidade De Quelimane	1	2017	7	6	2	30	SECONDARY SCHOOL	2	Chuabo	1	1899-12-31 01:00:00	1899-12-31 07:00:00	0	0	1	0	0	0	1	0	1	0	0	0	0	0	0	0	0	1	2	2	3	4	4	4	4	4	4	3	1	Melhoramento no atendimento e pontualidade.	1899-12-31 10:24:00	2	30
886	1899-12-31 11:00:00	1899-12-31 11:18:00	Cidade De Quelimane	10	2017	3	7	2	38	PRIMARY SCHOOL	2	Chuabo	1	1899-12-31 00:20:00	1899-12-31 10:00:00	0	0	1	0	0	0	1	0	0	0	0	0	0	1	1	0	0	2	2	2	4	4	3	3	3	3	3	3	2	NA	1899-12-31 11:55:00	2	26
887	1899-12-31 13:27:00	1899-12-31 13:43:00	Cidade De Quelimane	4	2018	5	5	1	24	NONE	2	Echuabo	2	1899-12-31 01:00:00	1899-12-31 08:00:00	0	0	1	0	0	0	0	0	0	0	0	1	0	1	1	0	0	1	2	2	1	2	2	2	2	2	2	2	1	Os processos devem estar bem organizados e nós os pacientes devemos ser respeitados pelas enfermeiras.	1899-12-31 14:19:00	2	15
888	1899-12-31 09:35:00	1899-12-31 09:40:00	Cidade De Quelimane	4	2017	7	2	2	31	PRIMARY SCHOOL	2	Chuabo	1	1899-12-31 00:15:00	1899-12-31 09:00:00	0	0	1	0	0	0	1	0	1	0	0	0	0	0	1	0	0	1	2	2	4	4	4	4	4	4	4	4	1	Gostaria que continuassem a atender-nos assim, bem, porque isso nos cativa e faz com que tenhamos vontade de sempre vir-mos a unidade sanitária.	1899-12-31 10:00:00	2	32
889	1899-12-31 10:24:00	1899-12-31 10:29:00	Cidade De Quelimane	12	2016	7	3	2	20	PRIMARY SCHOOL	2	Chuabo	1	1899-12-31 00:20:00	1899-12-31 06:00:00	0	0	1	0	0	0	1	0	0	0	0	0	0	1	1	0	0	2	2	2	3	4	4	4	4	4	4	4	3	NA	1899-12-31 10:43:00	2	31
890	1899-12-31 10:42:00	1899-12-31 11:07:00	Cidade De Quelimane	1	2018	7	6	1	24	PRIMARY SCHOOL	2	Lomwé	1	1899-12-31 00:45:00	1899-12-31 08:30:00	0	0	1	0	0	0	1	0	0	0	0	0	0	1	1	1	0	1	2	2	2	4	3	3	3	3	4	4	3	NA	1899-12-31 11:37:00	2	26
891	1899-12-31 10:27:00	1899-12-31 10:31:00	Cidade De Quelimane	12	2016	8	4	1	25	SECONDARY SCHOOL	2	Chuabo	1	1899-12-31 00:40:00	1899-12-31 07:00:00	0	0	1	0	0	0	1	0	0	0	1	0	0	0	0	0	0	2	2	2	1	4	4	4	3	3	4	3	1	Gostaria que atendessem rapido	1899-12-31 10:40:00	2	26
892	1899-12-31 11:45:00	1899-12-31 11:51:00	Cidade De Quelimane	12	2016	7	5	1	30	PRIMARY SCHOOL	2	Maindó	2	1899-12-31 01:00:00	1899-12-31 07:00:00	0	0	1	0	0	0	1	0	0	0	0	0	0	1	1	0	0	2	2	2	1	4	4	4	3	3	4	4	3	NA	1899-12-31 12:07:00	2	27
893	1899-12-31 09:20:00	1899-12-31 09:50:00	Cidade De Quelimane	2	2018	8	2	1	22	SECONDARY SCHOOL	2	Chuabo	1	1899-12-31 00:30:00	1899-12-31 06:00:00	0	0	1	0	0	0	1	0	0	1	0	0	0	0	1	0	0	2	2	2	1	2	2	2	2	2	2	3	1	Gostaria que reduzissem o tempo de espera na farmacia.	1899-12-31 10:18:00	2	16
894	1899-12-31 09:15:00	1899-12-31 09:23:00	Cidade De Quelimane	3	2017	8	11	2	22	SECONDARY SCHOOL	2	Chuabo	1	1899-12-31 00:20:00	1899-12-31 07:00:00	0	0	1	0	0	0	1	0	1	0	0	0	0	0	0	0	0	2	2	2	4	4	4	4	4	4	4	4	3	NA	1899-12-31 09:41:00	2	32
895	1899-12-31 10:30:00	1899-12-31 10:35:00	Cidade De Quelimane	5	2017	8	6	1	27	PRIMARY SCHOOL	2	Chuabo	1	1899-12-31 00:25:00	1899-12-31 08:00:00	0	0	1	0	0	0	1	0	0	0	1	0	0	0	0	0	0	2	2	2	2	4	4	4	4	4	4	3	1	Gostaria que a sala onde atendem mulheres grávidas fosse mais espaçoso.	1899-12-31 10:55:00	2	29
896	1899-12-31 10:07:00	1899-12-31 10:14:00	Cidade De Quelimane	1	2017	8	3	2	23	SECONDARY SCHOOL	2	Chuabo	1	1899-12-31 01:00:00	1899-12-31 09:00:00	0	0	1	0	0	0	1	0	1	0	0	0	0	0	0	0	0	2	2	2	4	4	4	4	4	4	4	4	3	NA	1899-12-31 10:28:00	2	32
897	1899-12-31 11:27:00	1899-12-31 11:50:00	Cidade De Quelimane	11	2017	7	4	1	24	PRIMARY SCHOOL	2	Chuabo	1	1899-12-31 00:30:00	1899-12-31 10:00:00	0	0	1	0	0	0	1	0	0	0	1	0	0	0	0	0	0	1	2	2	2	4	3	3	3	3	4	4	3	NA	1899-12-31 12:18:00	2	26
898	1899-12-31 11:15:00	1899-12-31 11:22:00	Cidade De Quelimane	4	2017	8	5	1	25	SECONDARY SCHOOL	2	Chuabo	1	1899-12-31 02:00:00	1899-12-31 09:00:00	0	1	1	0	0	0	1	0	0	0	0	0	0	1	0	0	0	2	2	2	1	3	3	3	3	3	3	3	1	Gostaria que atendessem com flexibilidade.	1899-12-31 11:44:00	2	22
899	1899-12-31 08:30:00	1899-12-31 08:49:00	Cidade De Quelimane	9	2017	7	1	2	36	TECHNICAL SCHOOL	2	Chuabo	1	1899-12-31 00:30:00	1899-12-31 07:45:00	0	0	1	0	0	0	1	0	0	0	0	0	1	1	0	0	0	1	2	2	4	4	4	4	3	3	4	3	1	Gostaria que recebessemos os nossos comprimidos no momento em que estamos a fazer a consulta.	1899-12-31 09:18:00	2	29
900	1899-12-31 08:00:00	1899-12-31 08:25:00	Cidade De Quelimane	12	2017	8	1	1	42	NONE	2	Lomue	2	1899-12-31 00:30:00	1899-12-31 06:00:00	0	0	1	0	0	0	1	0	0	0	0	0	0	1	0	0	0	2	2	2	3	3	2	2	2	2	3	3	1	Gostaria que hovesse um pouco de sigilo na entrega dos medicamentos TARV.	1899-12-31 08:55:00	2	20
901	1899-12-31 10:00:00	1899-12-31 10:17:00	Cidade De Quelimane	12	2017	3	5	1	50	PRIMARY SCHOOL	2	Chuabo	2	1899-12-31 00:20:00	1899-12-31 08:30:00	0	0	1	0	0	0	1	0	1	0	0	0	0	1	1	0	0	1	2	2	2	4	3	3	3	3	3	3	2	NA	1899-12-31 11:00:00	2	24
902	1899-12-31 11:18:00	1899-12-31 11:46:00	Cidade De Quelimane	2	2018	7	6	1	20	SECONDARY SCHOOL	2	Chuabo	1	1899-12-31 00:15:00	1899-12-31 08:00:00	0	0	0	1	0	0	1	0	0	1	0	0	0	0	0	0	0	1	2	2	1	4	2	2	2	2	3	3	1	Gostaria que aumentassem mais pessoal e compartimento para o atendimento ao jovem porque ,somos muitos e é só um compartimento de atendimento e uma enfermeira. Nesses moldes demora-se muito.	1899-12-31 12:17:00	2	19
903	1899-12-31 10:10:00	1899-12-31 10:15:00	Cidade De Quelimane	3	2017	8	4	1	26	PRIMARY SCHOOL	2	Chuabo	2	1899-12-31 00:40:00	1899-12-31 06:00:00	0	0	1	0	0	0	1	0	0	0	1	0	0	0	0	0	0	2	2	2	1	3	3	3	3	3	3	3	1	Gostaria que todas pessoas que chegam cedo,fossem atendidas cedo.	1899-12-31 10:30:00	2	22
904	1899-12-31 08:10:00	1899-12-31 08:39:00	Cidade De Quelimane	11	2017	8	1	1	37	SECONDARY SCHOOL	2	Chuabo	1	1899-12-31 01:00:00	1899-12-31 07:00:00	0	0	1	0	0	0	1	0	0	0	1	0	0	0	1	0	0	1	2	2	4	4	4	4	4	4	4	4	3	NA	1899-12-31 09:00:00	2	32
905	1899-12-31 09:05:00	1899-12-31 09:21:00	Cidade De Quelimane	7	2017	7	4	1	26	SECONDARY SCHOOL	2	Chuabo	1	1899-12-31 01:00:00	1899-12-31 07:30:00	0	0	1	0	0	0	1	0	0	0	0	0	1	0	0	0	0	1	2	2	3	4	3	3	3	3	4	3	3	NA	1899-12-31 09:45:00	2	26
906	1899-12-31 11:48:00	1899-12-31 12:15:00	Cidade De Quelimane	2	2018	7	4	2	36	SECONDARY SCHOOL	2	Chuabo	1	1899-12-31 00:30:00	1899-12-31 09:30:00	0	0	1	0	0	0	1	0	0	0	0	0	1	1	1	1	0	1	2	2	2	4	4	4	4	4	4	4	3	NA	1899-12-31 12:43:00	2	30
907	1899-12-31 08:58:00	1899-12-31 09:14:00	Cidade De Quelimane	8	2017	7	1	2	55	SECONDARY SCHOOL	2	Chuabo	1	1899-12-31 00:30:00	1899-12-31 08:15:00	0	0	1	0	0	0	1	0	1	0	0	0	0	0	0	0	0	1	2	2	4	4	4	4	4	4	4	4	3	NA	1899-12-31 09:46:00	2	32
908	1899-12-31 08:50:00	1899-12-31 09:09:00	Cidade De Quelimane	12	2017	3	4	2	29	SECONDARY SCHOOL	2	Chuabo	1	1899-12-31 00:20:00	1899-12-31 07:30:00	0	0	1	0	0	0	1	0	1	0	0	0	0	1	1	0	0	2	2	2	2	4	3	3	3	3	3	3	2	NA	1899-12-31 09:47:00	2	24
909	1899-12-31 09:40:00	1899-12-31 10:11:00	Cidade De Quelimane	7	2017	8	4	1	23	PRIMARY SCHOOL	2	Muniga	2	1899-12-31 00:30:00	1899-12-31 06:00:00	0	0	1	0	0	0	0	0	0	0	0	0	1	0	0	0	0	2	2	2	1	2	2	2	2	2	2	2	1	Gostaria que melhorasse o atendimeto .	1899-12-31 10:40:00	2	15
910	1899-12-31 07:45:00	1899-12-31 08:05:00	Cidade De Quelimane	10	2017	7	1	1	35	PRIMARY SCHOOL	2	Chuabo	1	1899-12-31 00:45:00	1899-12-31 06:00:00	0	0	1	0	0	0	1	0	0	0	1	0	0	0	0	0	0	1	2	2	4	4	4	4	4	4	4	4	3	NA	1899-12-31 08:34:00	2	32
911	1899-12-31 08:18:00	1899-12-31 08:45:00	Cidade De Quelimane	3	2018	7	4	1	24	NONE	2	Chuabo	1	1899-12-31 00:10:00	1899-12-31 06:00:00	0	0	1	0	0	0	1	0	0	0	0	1	0	0	0	0	0	1	2	2	4	4	4	4	4	4	4	4	3	NA	1899-12-31 09:14:00	2	32
912	1899-12-31 10:05:00	1899-12-31 10:34:00	Cidade De Quelimane	12	2017	8	9	1	30	SECONDARY SCHOOL	2	Chuabo	1	1899-12-31 01:30:00	1899-12-31 07:00:00	0	0	1	0	0	0	1	0	0	0	0	1	0	0	1	0	0	1	2	2	4	4	4	4	4	4	4	4	3	NA	1899-12-31 11:00:00	2	32
913	1899-12-31 08:33:00	1899-12-31 08:52:00	Cidade De Quelimane	6	2017	7	1	1	30	NONE	2	Chuabo	1	1899-12-31 01:00:00	1899-12-31 06:00:00	0	0	1	0	0	0	1	0	0	0	0	1	0	0	0	0	0	1	2	2	4	4	3	3	3	3	3	3	3	NA	1899-12-31 09:20:00	2	26
914	1899-12-31 08:00:00	1899-12-31 08:30:00	Cidade De Quelimane	1	2018	8	1	1	25	UNIVERSITY	2	Chuabo	1	1899-12-31 00:20:00	1899-12-31 06:30:00	0	0	1	0	0	0	1	0	1	0	0	0	0	0	1	0	0	1	2	2	4	4	4	4	4	4	4	4	3	NA	1899-12-31 09:00:00	2	32
915	1899-12-31 11:20:00	1899-12-31 11:49:00	Cidade De Quelimane	11	2017	7	6	1	25	SECONDARY SCHOOL	2	Maíndo	1	1899-12-31 01:00:00	1899-12-31 10:00:00	0	0	1	0	0	0	1	0	0	0	0	1	0	0	0	0	0	1	2	2	2	4	4	4	4	4	4	4	3	NA	1899-12-31 12:18:00	2	30
916	1899-12-31 12:30:00	1899-12-31 12:54:00	Cidade De Quelimane	11	2017	7	5	1	30	PRIMARY SCHOOL	2	Chuabo	2	1899-12-31 00:20:00	1899-12-31 12:30:00	0	0	1	0	0	0	1	0	0	0	0	1	0	0	0	0	0	1	2	2	4	4	3	4	3	3	4	4	3	NA	1899-12-31 13:24:00	2	29
917	1899-12-31 12:50:00	1899-12-31 13:20:00	Cidade De Quelimane	2	2018	8	5	1	42	PRIMARY SCHOOL	2	Chuabbo	1	1899-12-31 00:40:00	1899-12-31 07:30:00	0	0	1	0	0	0	1	0	0	0	0	0	1	0	1	0	0	2	1	2	1	4	2	2	2	NA	2	2	1	Gostaria que melhorasse na organização dos processos.	1899-12-31 13:50:00	2	20
918	1899-12-31 11:35:00	1899-12-31 12:00:00	Cidade De Quelimane	11	2017	8	4	1	30	SECONDARY SCHOOL	2	Chuabo	1	1899-12-31 00:20:00	1899-12-31 07:00:00	0	0	1	0	0	0	1	0	0	0	0	1	0	0	0	0	0	2	2	2	1	2	2	2	2	2	3	3	1	Gostaria que fossem flexíveis no atendimento CCR.	1899-12-31 12:30:00	2	17
919	1899-12-31 11:16:00	1899-12-31 11:38:00	Cidade De Quelimane	10	2017	7	4	1	25	PRIMARY SCHOOL	2	Chuabo	1	1899-12-31 00:30:00	1899-12-31 10:00:00	0	0	1	0	0	0	1	0	0	0	0	1	0	0	0	0	0	1	2	2	4	4	4	4	4	4	4	4	3	NA	1899-12-31 12:08:00	2	32
920	1899-12-31 11:00:00	1899-12-31 11:20:00	Cidade De Quelimane	3	2018	8	1	1	22	PRIMARY SCHOOL	2	Nharinga	1	1899-12-31 00:20:00	1899-12-31 07:00:00	0	0	1	0	0	0	1	0	0	0	0	1	0	0	0	0	0	1	2	2	4	4	4	4	4	4	4	4	3	NA	1899-12-31 11:50:00	2	32
921	1899-12-31 10:30:00	1899-12-31 10:36:00	Cidade De Quelimane	5	2017	8	3	1	50	NONE	2	Chuabo	2	1899-12-31 01:00:00	1899-12-31 08:00:00	0	0	1	0	1	0	1	0	0	0	0	0	0	1	1	0	0	1	2	2	3	4	4	4	4	4	4	4	3	NA	1899-12-31 10:58:00	2	31
922	1899-12-31 10:56:00	1899-12-31 11:23:00	Cidade De Quelimane	3	2018	7	1	1	27	PRIMARY SCHOOL	2	Chuabo	1	1899-12-31 01:00:00	1899-12-31 08:00:00	0	0	1	0	0	0	1	0	0	0	0	1	0	0	0	0	0	1	2	2	2	4	4	4	3	3	4	4	3	NA	1899-12-31 11:52:00	2	28
923	1899-12-31 10:48:00	1899-12-31 11:04:00	Gile	12	2017	1	6	1	23	PRIMARY SCHOOL	2	Elomwe	2	1899-12-31 01:00:00	1899-12-31 08:00:00	0	0	1	0	0	0	1	0	0	0	0	0	0	1	1	0	0	2	2	2	3	4	3	3	3	3	4	3	1	Gostaria que houvesse separação das consultas entre doentes de HIV e outros doentes também podia existir um lugar especial para entrega de medicamentos de HIV e aqui onde somos entregue é lugar público.	1899-12-31 11:29:00	2	26
924	1899-12-31 11:35:00	1899-12-31 12:00:00	Cidade De Quelimane	1	2018	8	6	1	23	PRIMARY SCHOOL	2	Manhaua	1	1899-12-31 00:30:00	1899-12-31 07:30:00	0	0	1	0	0	0	1	0	0	0	0	1	0	0	0	0	0	2	2	2	1	2	2	2	2	2	2	2	1	Gostaria que reduzissem o tempo de espera na bicha de ccr.	1899-12-31 12:30:00	2	15
925	1899-12-31 09:14:00	1899-12-31 09:42:00	Cidade De Quelimane	2	2018	7	2	1	28	NONE	2	Chuabo	2	1899-12-31 00:20:00	1899-12-31 07:00:00	0	0	1	0	0	0	1	0	0	0	0	1	0	0	0	0	0	1	2	2	2	4	3	3	3	3	4	4	3	NA	1899-12-31 10:13:00	2	26
926	1899-12-31 12:42:00	1899-12-31 13:07:00	Cidade De Quelimane	9	2017	8	5	1	30	PRIMARY SCHOOL	2	Chuabo	2	1899-12-31 01:00:00	1899-12-31 07:00:00	0	0	1	0	0	0	1	0	0	0	1	0	0	0	0	0	0	2	2	2	1	2	2	2	2	2	2	3	1	Gostaria que reduzissem o tempo de espera.	1899-12-31 13:40:00	2	16
927	1899-12-31 09:42:00	1899-12-31 09:57:00	Cidade De Quelimane	4	2018	5	2	2	49	NONE	2	Echuabo	2	1899-12-31 00:30:00	1899-12-31 07:00:00	0	0	1	0	0	0	0	0	1	0	0	0	0	1	1	0	0	1	2	2	2	4	3	3	3	3	3	3	2	NA	1899-12-31 10:35:00	2	24
928	1899-12-31 09:33:00	1899-12-31 09:59:00	Cidade De Quelimane	7	2017	7	1	1	43	PRIMARY SCHOOL	2	Chuabo	1	1899-12-31 01:00:00	1899-12-31 07:00:00	1	1	0	0	0	0	1	0	0	0	0	0	0	1	1	0	0	1	2	2	4	4	4	4	4	4	4	3	3	NA	1899-12-31 10:25:00	2	31
929	1899-12-31 10:00:00	1899-12-31 10:30:00	Cidade De Quelimane	8	2017	8	7	1	30	SECONDARY SCHOOL	2	Chuabo	1	1899-12-31 00:10:00	1899-12-31 06:00:00	0	0	1	0	0	0	1	0	0	0	1	0	0	0	0	0	0	2	2	2	1	2	2	2	2	2	2	2	1	Gostaria que reduzissem o tempo de espera.	1899-12-31 11:00:00	2	15
930	1899-12-31 12:37:00	1899-12-31 12:55:00	Cidade De Quelimane	10	2017	7	14	2	34	PRIMARY SCHOOL	2	Chuabo	1	1899-12-31 00:10:00	1899-12-31 12:10:00	0	0	1	0	0	0	1	0	1	0	0	0	0	0	0	0	0	1	2	2	4	4	4	3	3	3	4	4	3	NA	1899-12-31 13:24:00	2	29
931	1899-12-31 08:03:00	1899-12-31 08:30:00	Cidade De Quelimane	2	2018	7	1	1	41	PRIMARY SCHOOL	2	Muniga	1	1899-12-31 00:30:00	1899-12-31 07:00:00	0	0	1	0	0	0	1	0	0	0	0	0	0	1	0	0	0	1	2	2	4	4	3	3	3	3	4	4	3	NA	1899-12-31 08:59:00	2	28
932	1899-12-31 09:33:00	1899-12-31 10:00:00	Cidade De Quelimane	3	2018	7	5	1	43	PRIMARY SCHOOL	2	Sena	2	1899-12-31 02:00:00	1899-12-31 06:00:00	0	0	1	0	0	0	1	0	0	0	0	0	1	1	1	1	0	1	2	2	4	4	4	4	4	4	4	4	3	NA	1899-12-31 10:30:00	2	32
933	1899-12-31 11:00:00	1899-12-31 11:26:00	Cidade De Quelimane	4	2018	7	3	2	25		2	Chuabo	1	1899-12-31 00:30:00	1899-12-31 10:18:00	0	0	1	0	0	0	1	0	1	0	0	0	0	0	0	0	0	1	2	2	4	4	4	4	3	3	4	4	3	NA	1899-12-31 11:54:00	2	30
934	1899-12-31 08:10:00	1899-12-31 08:26:00	Cidade De Quelimane	1	2018	7	1	2	40	PRIMARY SCHOOL	2	Chuabo	1	1899-12-31 00:15:00	1899-12-31 07:00:00	0	0	1	0	0	0	1	0	1	0	0	0	0	0	0	0	0	1	2	2	4	4	3	3	3	3	4	4	3	NA	1899-12-31 08:56:00	2	28
935	1899-12-31 08:55:00	1899-12-31 09:21:00	Cidade De Quelimane	4	2018	7	6	1	22	PRIMARY SCHOOL	2	Chuabo	1	1899-12-31 01:00:00	1899-12-31 07:00:00	0	0	1	0	0	0	1	0	0	0	1	0	0	0	0	0	0	1	2	2	4	4	3	3	3	3	4	4	3	NA	1899-12-31 09:50:00	2	28
936	1899-12-31 09:15:00	1899-12-31 09:40:00	Cidade De Quelimane	3	2018	8	5	1	33	SECONDARY SCHOOL	2	chuabo	1	1899-12-31 01:00:00	1899-12-31 06:00:00	0	0	1	0	0	0	1	0	0	0	0	0	0	1	0	0	0	1	2	2	4	3	3	4	4	4	4	3	2	NA	1899-12-31 10:20:00	2	29
937	1899-12-31 09:40:00	1899-12-31 09:59:00	Cidade De Quelimane	4	2018	5	7	2	22	SECONDARY SCHOOL	2	Macua	1	1899-12-31 00:20:00	1899-12-31 07:00:00	1	1	0	0	0	0	1	0	0	0	0	0	1	1	1	0	0	1	2	2	2	4	4	4	3	3	4	3	2	NA	1899-12-31 10:48:00	2	27
938	1899-12-31 10:15:00	1899-12-31 10:45:00	Cidade De Quelimane	4	2018	7	7	1	28	PRIMARY SCHOOL	2	Chuabo	1	1899-12-31 01:00:00	1899-12-31 07:30:00	1	1	0	0	0	0	1	0	0	0	0	0	1	1	1	1	0	1	2	2	2	4	4	4	4	4	4	4	3	NA	1899-12-31 11:18:00	2	30
939	1899-12-31 11:20:00	1899-12-31 11:48:00	Cidade De Quelimane	1	2018	8	3	2	34	SECONDARY SCHOOL	2	Chuabo	1	1899-12-31 01:00:00	1899-12-31 07:00:00	0	0	1	0	0	0	1	0	0	0	0	0	0	1	1	1	0	2	2	2	1	2	2	2	2	2	3	3	1	Gostaria que melhorassem na organização dos processos.	1899-12-31 12:22:00	2	17
940	1899-12-31 10:30:00	1899-12-31 11:00:00	Cidade De Quelimane	1	2018	8	5	1	22	PRIMARY SCHOOL	2	Chuabo	1	1899-12-31 02:00:00	1899-12-31 06:00:00	0	0	1	0	0	0	1	0	0	0	0	0	0	1	1	0	0	2	2	2	3	2	2	2	2	2	2	2	2	NA	1899-12-31 11:00:00	2	17
941	1899-12-31 09:23:00	1899-12-31 09:32:00	Cidade De Quelimane	2	2017	7	2	1	29	PRIMARY SCHOOL	2	Chuabo	1	1899-12-31 00:15:00	1899-12-31 07:00:00	0	0	1	0	0	0	0	1	0	0	0	0	1	1	1	1	0	1	2	2	4	4	4	4	4	4	4	4	1	As enfermeiras devem continuar com esse atendimento simpactico para todos pacientes. Não deve haver escolhas.	1899-12-31 09:40:00	2	32
942	1899-12-31 07:50:00	1899-12-31 08:20:00	Cidade De Quelimane	1	2018	8	1	1	33	PRIMARY SCHOOL	2	Chuabo	1	1899-12-31 00:30:00	1899-12-31 06:00:00	0	0	1	0	0	0	0	0	0	0	0	0	1	0	0	0	0	1	2	2	4	4	4	4	4	4	4	4	3	NA	1899-12-31 08:50:00	2	32
943	1899-12-31 13:00:00	1899-12-31 13:30:00	Cidade De Quelimane	11	2017	8	4	1	33	SECONDARY SCHOOL	2	Chuabo	1	1899-12-31 00:30:00	1899-12-31 11:40:00	0	0	1	0	0	0	1	0	0	0	1	0	0	0	0	0	0	1	2	2	4	4	4	4	4	4	4	4	3	NA	1899-12-31 14:00:00	2	32
944	1899-12-31 11:52:00	1899-12-31 12:12:00	Cidade De Quelimane	9	2017	7	7	2	58	TECHNICAL SCHOOL	2	Chuabo	1	1899-12-31 00:30:00	1899-12-31 08:00:00	0	0	1	0	0	0	1	0	0	0	0	0	0	1	0	1	0	1	2	2	2	4	4	4	3	3	3	3	1	Gostaria que para além de nos darem o tarv gratuito, também nos dessem incentivo em termos de alimentação "papás ".	1899-12-31 12:45:00	2	26
945	1899-12-31 11:45:00	1899-12-31 12:09:00	Cidade De Quelimane	11	2017	7	7	1	45	NONE	2	Chuabo	2	1899-12-31 01:00:00	1899-12-31 10:30:00	0	0	1	0	0	0	1	0	0	0	0	0	0	1	0	0	0	1	2	2	4	4	4	4	4	4	4	4	3	NA	1899-12-31 12:40:00	2	32
946	1899-12-31 09:15:00	1899-12-31 09:35:00	Cidade De Quelimane	3	2018	8	2	1	29	PRIMARY SCHOOL	2	Chuabo	1	1899-12-31 00:30:00	1899-12-31 08:00:00	0	0	1	0	0	0	1	0	0	0	0	0	0	1	0	0	0	1	2	2	3	4	4	3	3	3	3	4	3	NA	1899-12-31 10:00:00	2	27
947	1899-12-31 08:15:00	1899-12-31 08:43:00	Cidade De Quelimane	1	2018	8	4	1	27	SECONDARY SCHOOL	2	Chuabo	1	1899-12-31 00:30:00	1899-12-31 06:00:00	0	0	1	0	0	0	1	0	0	0	0	0	0	1	1	0	0	2	2	2	4	4	4	4	4	4	4	4	3	NA	1899-12-31 09:13:00	2	32
948	1899-12-31 09:36:00	1899-12-31 10:04:00	Cidade De Quelimane	4	2018	7	6	1	27	NONE	2	Chuabo	2	1899-12-31 00:30:00	1899-12-31 07:00:00	0	0	1	0	0	0	1	0	0	0	1	0	0	0	0	0	0	1	2	2	4	4	4	4	4	4	4	4	3	NA	1899-12-31 10:36:00	2	32
949	1899-12-31 10:45:00	1899-12-31 10:53:00	Cidade De Quelimane	1	2017	8	5	1	41	NONE	2	Chuabo	3	1899-12-31 00:30:00	1899-12-31 08:00:00	0	0	1	0	0	0	1	0	0	0	0	0	0	1	0	0	0	2	2	2	3	4	4	4	4	4	4	4	3	NA	1899-12-31 11:05:00	2	31
950	1899-12-31 12:25:00	1899-12-31 12:56:00	Cidade De Quelimane	10	2017	8	4	1	54	PRIMARY SCHOOL	2	Chuabo	1	1899-12-31 00:20:00	1899-12-31 07:00:00	0	0	1	0	0	0	1	0	0	0	0	0	0	1	0	1	0	2	2	2	1	2	2	2	2	2	2	3	1	Gostaria que reduzissem o tempo de espera.	1899-12-31 13:35:00	2	16
951	1899-12-31 11:00:00	1899-12-31 11:30:00	Cidade De Quelimane	10	2017	8	7	1	35	NONE	2	Chuabo.	2	1899-12-31 00:20:00	1899-12-31 09:00:00	0	0	1	0	0	0	1	0	1	0	0	0	0	0	0	0	0	2	2	2	1	2	2	2	2	2	3	3	1	Gostaria que reduzissem o tempo de espera na PNCTL.	1899-12-31 12:05:00	2	17
952	1899-12-31 10:07:00	1899-12-31 10:15:00	Cidade De Quelimane	3	2017	8	4	1	26	SECONDARY SCHOOL	2	Chuabo	1	1899-12-31 00:30:00	1899-12-31 08:00:00	0	0	1	0	0	0	1	0	0	0	0	0	0	1	0	1	0	2	2	2	3	3	3	3	3	3	3	3	1	Melhorarem o atendimento.	1899-12-31 10:35:00	2	24
953	1899-12-31 09:10:00	1899-12-31 09:16:00	Cidade De Quelimane	5	2017	7	7	1	38	SECONDARY SCHOOL	2	Chuabo	1	1899-12-31 00:30:00	1899-12-31 06:45:00	0	0	1	0	0	0	1	0	0	0	0	0	0	1	0	0	0	1	2	2	3	4	4	4	4	4	4	4	1	Devem aumentar mais pessoal para evitar muita demora.	1899-12-31 09:35:00	2	31
954	1899-12-31 11:22:00	1899-12-31 11:48:00	Cidade De Quelimane	1	2018	7	5	2	38	PRIMARY SCHOOL	2	Chuabo	1	1899-12-31 01:00:00	1899-12-31 08:00:00	0	0	1	0	0	0	1	0	0	0	0	0	0	1	1	1	0	1	1	2	1	4	2	2	2	2	3	3	1	Os clínicos devem obedecer a bicha com rigor e nāo por amizades.	1899-12-31 12:19:00	2	19
955	1899-12-31 08:30:00	1899-12-31 08:37:00	Cidade De Quelimane	5	2017	7	6	1	22	SECONDARY SCHOOL	2	Chuabo	1	1899-12-31 00:20:00	1899-12-31 08:30:00	0	0	1	0	0	0	1	0	0	0	0	0	0	1	0	0	0	1	2	2	4	4	2	4	3	3	4	3	1	Devem obedecer sempre a fila vendo sempre quem chega primeiro.	1899-12-31 08:58:00	2	27
956	1899-12-31 08:25:00	1899-12-31 08:45:00	Cidade De Quelimane	6	2017	7	1	1	27	PRIMARY SCHOOL	2	Chuabo	1	1899-12-31 00:30:00	1899-12-31 06:00:00	0	0	1	0	0	0	1	0	0	0	1	0	0	0	0	0	0	1	2	2	3	4	3	3	3	3	4	3	3	NA	1899-12-31 09:10:00	2	26
957	1899-12-31 08:35:00	1899-12-31 09:00:00	Cidade De Quelimane	10	2017	8	1	1	46	PRIMARY SCHOOL	2	Chuabo.	1	1899-12-31 00:30:00	1899-12-31 07:30:00	0	0	1	0	0	0	1	0	0	0	0	0	0	1	0	0	0	1	2	2	4	4	4	4	4	4	4	4	3	NA	1899-12-31 09:30:00	2	32
958	1899-12-31 11:45:00	1899-12-31 11:49:00	Cidade De Quelimane	1	2017	8	6	2	40	SECONDARY SCHOOL	2	Chuabo	1	1899-12-31 00:20:00	1899-12-31 06:00:00	0	0	1	0	0	0	0	0	0	0	0	0	0	1	0	0	0	1	1	2	1	3	3	3	3	2	3	3	1	Gostaria que melhorassem na organização dos processos.	1899-12-31 12:01:00	2	21
959	1899-12-31 09:29:00	1899-12-31 09:55:00	Cidade De Quelimane	12	2017	7	2	1	27	NONE	2	Muniga	1	1899-12-31 01:00:00	1899-12-31 07:00:00	0	0	1	0	0	0	1	0	0	0	0	0	0	1	0	0	0	1	2	2	2	4	3	3	3	3	4	4	3	NA	1899-12-31 10:23:00	2	26
960	1899-12-31 10:30:00	1899-12-31 11:00:00	Cidade De Quelimane	1	2018	8	3	1	26	SECONDARY SCHOOL	2	Chuabo	1	1899-12-31 00:20:00	1899-12-31 06:00:00	0	0	1	0	0	0	1	0	0	0	1	0	0	0	1	0	0	2	2	2	1	2	2	2	2	2	3	2	1	Gostaria que reduzissem o tempo de espera no atendimento.	1899-12-31 11:30:00	2	16
961	1899-12-31 08:17:00	1899-12-31 08:39:00	Cidade De Quelimane	9	2017	7	1	1	35	PRIMARY SCHOOL	2	Chuabo	1	1899-12-31 00:20:00	1899-12-31 07:30:00	0	0	1	0	0	0	1	0	1	0	0	0	0	0	0	0	0	1	2	2	4	4	4	4	4	4	4	4	3	NA	1899-12-31 09:07:00	2	32
962	1899-12-31 09:35:00	1899-12-31 09:40:00	Cidade De Quelimane	3	2017	8	3	2	30	SECONDARY SCHOOL	2	Chuabo	1	1899-12-31 00:40:00	1899-12-31 07:30:00	0	0	1	0	0	0	1	0	0	0	0	0	0	1	0	0	0	2	2	2	3	3	3	3	3	3	3	3	1	Melhorar o tempo de espera.	1899-12-31 10:00:00	2	24
963	1899-12-31 10:40:00	1899-12-31 11:05:00	Cidade De Quelimane	9	2017	8	5	1	40	PRIMARY SCHOOL	2	Chuabo	1	1899-12-31 01:30:00	1899-12-31 07:00:00	0	0	1	0	0	0	1	0	0	0	0	0	0	1	1	1	0	2	2	2	1	2	2	2	2	2	2	2	1	Gostária que melhorassem na organização dos processos.	1899-12-31 11:36:00	2	15
964	1899-12-31 11:18:00	1899-12-31 11:43:00	Cidade De Quelimane	2	2018	7	2	1	32	UNIVERSITY	2	Chuabo	1	1899-12-31 00:15:00	1899-12-31 10:00:00	0	0	1	0	0	0	1	0	0	0	0	0	0	1	0	0	0	1	2	2	2	4	3	3	3	3	4	4	3	NA	1899-12-31 12:10:00	2	26
965	1899-12-31 09:47:00	1899-12-31 09:58:00	Cidade De Quelimane	5	2017	7	3	1	42	PRIMARY SCHOOL	2	Chuabo	1	1899-12-31 00:30:00	1899-12-31 07:30:00	0	0	0	0	1	0	1	0	0	0	0	0	0	1	0	0	0	1	2	2	3	4	4	4	4	4	4	4	1	Que continuem a atender bem e com respeito aos pacientes, que não demorem para localizar os processos.	1899-12-31 10:21:00	2	31
966	1899-12-31 09:50:00	1899-12-31 10:12:00	Cidade De Quelimane	11	2017	7	6	1	38	SECONDARY SCHOOL	2	Chuabo	1	1899-12-31 00:15:00	1899-12-31 08:20:00	0	0	1	0	0	0	1	0	0	0	0	0	0	1	0	0	0	1	2	2	4	4	4	4	4	4	4	4	3	NA	1899-12-31 10:30:00	2	32
967	1899-12-31 11:10:00	1899-12-31 11:30:00	Cidade De Quelimane	4	2018	8	4	1	22	PRIMARY SCHOOL	2	Chuabo	1	1899-12-31 01:00:00	1899-12-31 07:00:00	0	0	1	0	0	0	1	0	0	0	0	0	0	1	0	1	0	2	2	2	1	2	2	2	2	2	2	2	1	Gostaria que melhorassem na organização dos processos.	1899-12-31 12:00:00	2	15
968	1899-12-31 11:25:00	1899-12-31 11:35:00	Cidade De Quelimane	2	2017	8	5	1	26	SECONDARY SCHOOL	2	Chuabo	1	1899-12-31 00:20:00	1899-12-31 08:00:00	0	0	1	0	0	0	1	0	0	0	0	0	0	1	0	0	0	2	2	2	1	3	3	3	3	3	3	3	1	Gostaria que fossem rapidos no atendimento.	1899-12-31 11:55:00	2	22
969	1899-12-31 10:00:00	1899-12-31 10:07:00	Cidade De Quelimane	11	2016	8	4	1	27	NONE	2	Muniga	3	1899-12-31 00:20:00	1899-12-31 08:00:00	0	0	1	0	0	0	1	0	0	0	0	0	0	1	0	0	0	2	2	2	3	3	4	3	3	3	3	3	3	NA	1899-12-31 10:14:00	2	25
970	1899-12-31 09:30:00	1899-12-31 09:52:00	Cidade De Quelimane	4	2018	3	5	1	28	PRIMARY SCHOOL	2	Chuabo	2	1899-12-31 01:00:00	1899-12-31 06:30:00	0	0	1	0	0	0	1	0	0	0	0	0	1	1	0	1	0	2	2	2	1	1	1	2	2	2	1	1	1	Eles devem ter mais cuidado e atenção com os resultados dos pacientes.cheguei muito cedo e até agora ainda não encontraram meu resultado do CD4	1899-12-31 10:35:00	2	11
971	1899-12-31 08:07:00	1899-12-31 08:17:00	Cidade De Quelimane	4	2017	7	3	1	21	SECONDARY SCHOOL	2	Chuabo	1	1899-12-31 00:15:00	1899-12-31 07:00:00	0	0	1	0	0	0	1	0	0	0	0	0	1	0	0	0	0	1	2	2	4	4	4	4	4	4	4	4	3	NA	1899-12-31 08:38:00	2	32
972	1899-12-31 09:07:00	1899-12-31 09:14:00	Cidade De Quelimane	3	2017	7	3	1	34	NONE	2	Maindo	2	1899-12-31 00:30:00	1899-12-31 07:00:00	0	0	1	0	0	0	1	0	0	0	1	0	0	0	1	0	0	2	2	2	4	4	4	4	4	4	4	4	3	NA	1899-12-31 09:31:00	2	32
973	1899-12-31 11:19:00	1899-12-31 11:44:00	Cidade De Quelimane	12	2017	7	7	1	22	PRIMARY SCHOOL	2	Chuabo	1	1899-12-31 00:20:00	1899-12-31 10:30:00	0	0	1	0	0	0	1	0	1	0	0	0	0	0	0	0	0	1	2	2	4	4	3	3	3	3	4	4	3	NA	1899-12-31 12:13:00	2	28
974	1899-12-31 09:30:00	1899-12-31 09:40:00	Cidade De Quelimane	2	2017	8	7	1	31	SECONDARY SCHOOL	2	Chuabo	1	1899-12-31 00:30:00	1899-12-31 06:50:00	0	0	1	0	0	0	1	0	0	0	1	0	0	0	0	0	0	2	2	2	2	4	4	4	4	4	4	3	1	Gostaria que aumentassem o espaço onde somos atendidas	1899-12-31 10:02:00	2	29
975	1899-12-31 12:10:00	1899-12-31 12:40:00	Cidade De Quelimane	7	2017	8	4	1	30	UNIVERSITY	2	Chuabo	1	1899-12-31 01:00:00	1899-12-31 09:00:00	0	0	1	0	0	0	1	0	0	0	0	0	0	1	0	0	0	2	2	2	1	1	1	2	2	2	2	2	1	Reduzir o tempo de espera na bicha de farmacia.	1899-12-31 13:13:00	2	13
976	1899-12-31 09:20:00	1899-12-31 09:35:00	Cidade De Quelimane	2	2017	8	2	1	30	PRIMARY SCHOOL	2	Chuabo	2	1899-12-31 00:30:00	1899-12-31 07:30:00	0	0	1	0	0	0	0	1	0	0	0	0	1	1	0	0	0	1	2	2	3	4	4	4	4	4	4	4	3	NA	1899-12-31 09:50:00	2	31
977	1899-12-31 13:35:00	1899-12-31 14:00:00	Cidade De Quelimane	2	2018	8	4	1	41	SECONDARY SCHOOL	2	Chuabo	1	1899-12-31 00:40:00	1899-12-31 08:00:00	0	0	1	0	0	0	1	0	0	0	0	0	0	1	0	0	0	2	2	2	1	1	1	2	2	1	2	2	1	Gostaria que as enfermeiras dessem mais atenção aos pacien tes Duque convers o	1899-12-31 14:32:00	2	12
978	1899-12-31 09:25:00	1899-12-31 09:55:00	Cidade De Quelimane	10	2017	8	6	1	23	PRIMARY SCHOOL	2	Chuabo	1	1899-12-31 00:30:00	1899-12-31 06:00:00	0	0	1	0	0	0	1	0	0	0	0	0	0	1	0	0	0	2	2	2	3	2	2	2	2	2	3	3	3	NA	1899-12-31 10:26:00	2	19
979	1899-12-31 11:20:00	1899-12-31 11:51:00	Cidade De Quelimane	11	2017	8	7	2	32	SECONDARY SCHOOL	2	Chuabo.	1	1899-12-31 00:40:00	1899-12-31 08:00:00	0	0	1	0	0	0	1	0	0	0	0	0	0	1	0	1	0	2	2	2	1	2	2	2	2	2	3	3	1	Gostaria que melhorasse na organização dos processos.	1899-12-31 12:20:00	2	17
980	1899-12-31 08:00:00	1899-12-31 08:40:00	Cidade De Quelimane	11	2016	8	5	1	18	SECONDARY SCHOOL	2	Chuabo	1	1899-12-31 00:20:00	1899-12-31 07:00:00	0	0	1	0	0	0	1	0	0	0	0	0	0	1	0	0	0	1	2	2	3	4	4	4	3	3	4	3	1	Melhorar atendimento na farmacia.	1899-12-31 08:52:00	2	28
981	1899-12-31 10:17:00	1899-12-31 10:35:00	Cidade De Quelimane	6	2017	7	3	2	59	PRIMARY SCHOOL	2	Chuabo	1	1899-12-31 00:15:00	1899-12-31 06:30:00	0	0	1	0	0	0	1	0	0	0	0	0	0	1	0	0	0	1	2	2	3	4	2	3	2	2	3	3	1	Gostaria que nos dessem os comprimidos no acto da consulta.	1899-12-31 11:00:00	2	22
982	1899-12-31 12:15:00	1899-12-31 12:39:00	Cidade De Quelimane	12	2017	7	4	1	28	PRIMARY SCHOOL	2	Chuabo	1	1899-12-31 01:00:00	1899-12-31 11:00:00	0	0	1	0	0	0	1	0	0	0	0	0	0	1	0	0	0	1	2	2	2	4	2	2	2	2	3	3	1	Gostaria que fizessem a farmácia num espaço mais amplo ou só una farmácia para serviços do tarv.	1899-12-31 13:09:00	2	20
983	1899-12-31 11:30:00	1899-12-31 11:37:00	Cidade De Quelimane	2	2017	7	5	2	25	SECONDARY SCHOOL	2	Chuabo	1	1899-12-31 00:30:00	1899-12-31 10:30:00	0	0	1	0	0	0	1	0	0	0	0	0	0	1	0	0	0	1	2	2	4	4	4	4	3	3	4	3	1	Devem ter flexibilidade no atendimento.	1899-12-31 11:52:00	2	29
984	1899-12-31 08:31:00	1899-12-31 08:51:00	Cidade De Quelimane	10	2017	7	1	1	25	PRIMARY SCHOOL	2	Chuabo	2	1899-12-31 00:20:00	1899-12-31 07:00:00	0	0	1	0	0	0	1	0	1	0	0	0	0	0	0	0	0	1	2	2	4	4	4	4	4	4	4	4	3	NA	1899-12-31 09:20:00	2	32
985	1899-12-31 10:37:00	1899-12-31 10:56:00	Cidade De Quelimane	7	2017	7	2	1	22	PRIMARY SCHOOL	2	Nharinga	1	1899-12-31 00:30:00	1899-12-31 09:00:00	0	0	1	0	1	0	1	0	0	0	0	0	1	1	0	0	0	1	2	2	4	4	3	3	3	3	4	3	3	NA	1899-12-31 11:26:00	2	27
986	1899-12-31 08:43:00	1899-12-31 08:47:00	Cidade De Quelimane	1	2017	7	4	1	25	SECONDARY SCHOOL	2	Chuabo	1	1899-12-31 00:20:00	1899-12-31 06:00:00	0	0	1	0	0	0	0	0	0	0	1	0	0	0	0	0	0	1	2	2	4	4	4	4	4	4	4	3	1	Aumentarem mais um compartimento para atendimento às grávidas e que também tenha uma maternidade aqui.	1899-12-31 09:02:00	2	31
987	1899-12-31 10:46:00	1899-12-31 11:05:00	Cidade De Quelimane	8	2017	7	3	1	24	SECONDARY SCHOOL	2	Chuabo	1	1899-12-31 00:30:00	1899-12-31 10:00:00	0	0	1	0	0	0	1	0	0	0	0	0	0	1	0	0	0	1	2	2	4	4	3	3	3	3	4	3	3	NA	1899-12-31 11:36:00	2	27
988	1899-12-31 09:10:00	1899-12-31 09:25:00	Cidade De Quelimane	4	2018	8	2	2	38	SECONDARY SCHOOL	2	Muniga	1	1899-12-31 01:00:00	1899-12-31 07:00:00	0	0	1	0	0	0	1	0	0	0	0	0	0	1	0	0	0	2	2	2	2	2	2	2	2	2	3	3	1	Gostaria que reduzissem o tempo de espera na bicha de farmacia.	1899-12-31 09:55:00	2	18
989	1899-12-31 11:25:00	1899-12-31 11:43:00	Cidade De Quelimane	6	2017	7	4	2	38	SECONDARY SCHOOL	2	Nharinga	1	1899-12-31 01:30:00	1899-12-31 11:25:00	0	0	1	0	0	0	1	0	0	0	0	0	0	1	1	1	0	1	2	2	2	3	2	2	2	2	2	3	1	Devem respeitar ao doente e prestarem atenção necessária.	1899-12-31 12:13:00	2	18
990	1899-12-31 11:40:00	1899-12-31 12:09:00	Cidade De Quelimane	12	2017	8	4	1	33	NONE	2	Chuabo	2	1899-12-31 00:20:00	1899-12-31 10:00:00	0	0	1	0	0	0	1	0	0	0	0	0	0	1	0	0	0	1	2	2	4	4	4	4	3	3	4	4	3	NA	1899-12-31 12:40:00	2	30
991	1899-12-31 08:34:00	1899-12-31 08:59:00	Cidade De Quelimane	4	2018	7	1	1	35		2	Chuabo	1	1899-12-31 00:10:00	1899-12-31 06:00:00	0	0	1	0	0	0	1	0	0	0	0	0	0	1	1	1	0	1	2	2	4	4	2	2	2	2	3	3	1	Gostaria que aumentassem o hospital, aumentassem os compartimentos.	1899-12-31 09:29:00	2	22
992	1899-12-31 09:35:00	1899-12-31 10:00:00	Cidade De Quelimane	12	2017	8	2	1	28	PRIMARY SCHOOL	2	Chuabo	1	1899-12-31 01:00:00	1899-12-31 06:30:00	0	0	1	0	0	0	1	0	0	0	0	0	0	1	0	0	0	2	2	2	3	2	2	2	2	2	3	3	1	Gostaria quereduzissem o tempo de espera.	1899-12-31 10:27:00	2	19
993	1899-12-31 12:05:00	1899-12-31 12:10:00	Cidade De Quelimane	2	2017	8	6	2	27	SECONDARY SCHOOL	2	Chuabo	1	1899-12-31 01:30:00	1899-12-31 08:00:00	0	0	1	0	0	0	1	0	0	0	0	0	0	1	0	0	0	2	2	2	1	2	2	3	2	2	3	3	1	Gostaria que melhorasse o tempo de espera.	1899-12-31 12:28:00	2	18
994	1899-12-31 08:10:00	1899-12-31 08:19:00	Cidade De Quelimane	12	2016	8	5	1	36	PRIMARY SCHOOL	2	Chuabo	2	1899-12-31 00:40:00	1899-12-31 06:00:00	0	0	1	0	0	0	1	0	0	0	0	0	0	1	0	1	0	2	2	2	3	4	4	4	4	4	4	4	3	NA	1899-12-31 08:31:00	2	31
995	1899-12-31 13:29:00	1899-12-31 13:54:00	Cidade De Quelimane	2	2018	7	4	2	32	SECONDARY SCHOOL	2	Chuabo	1	1899-12-31 00:15:00	1899-12-31 12:30:00	0	0	1	0	0	0	1	0	0	0	0	0	0	1	0	0	0	1	2	2	4	4	3	3	4	4	4	4	3	NA	1899-12-31 14:23:00	2	30
996	1899-12-31 11:01:00	1899-12-31 11:22:00	Cidade De Quelimane	9	2017	7	3	1	36	PRIMARY SCHOOL	2	Nharinga	1	1899-12-31 01:00:00	1899-12-31 09:00:00	0	0	1	0	0	0	0	1	0	0	0	0	0	1	0	0	0	1	2	2	4	4	3	4	3	3	4	3	3	NA	1899-12-31 11:52:00	2	28
997	1899-12-31 10:23:00	1899-12-31 10:40:00	Cidade De Quelimane	6	2017	7	3	1	29	SECONDARY SCHOOL	2	Chuabo	1	1899-12-31 00:30:00	1899-12-31 09:25:00	0	0	1	0	0	0	1	0	0	0	0	0	0	1	0	0	0	1	2	2	4	4	3	3	3	3	3	3	1	Que o atendimento seja cada vez melhor.	1899-12-31 11:08:00	2	26
998	1899-12-31 14:10:00	1899-12-31 14:29:00	Cidade De Quelimane	8	2017	7	6	1	30	SECONDARY SCHOOL	2	Chuabo	1	1899-12-31 00:10:00	1899-12-31 07:00:00	0	0	1	0	0	0	1	0	0	0	1	0	0	0	0	0	0	1	2	2	4	4	2	2	2	2	3	3	1	Deve haver mais responsabilidade na organização dos processos na CPN para evitarmos ficar tanto tempo de espera para os localizar e fazermos a consulta.	1899-12-31 14:58:00	2	22
999	1899-12-31 08:40:00	1899-12-31 09:01:00	Cidade De Quelimane	12	2016	8	1	1	22	PRIMARY SCHOOL	2	Nharinga	2	1899-12-31 00:30:00	1899-12-31 07:00:00	0	0	1	0	0	0	1	0	0	0	1	0	0	0	0	0	0	2	2	2	3	4	4	4	4	4	4	3	1	Gostaria que nos atendessem num lugar mais espaçoso	1899-12-31 09:13:00	2	30
1000	1899-12-31 11:28:00	1899-12-31 11:48:00	Cidade De Quelimane	10	2017	7	4	1	50	SECONDARY SCHOOL	2	Lomwé	1	1899-12-31 00:10:00	1899-12-31 08:00:00	0	0	1	0	0	0	1	0	0	0	0	0	1	1	1	1	0	1	2	2	2	4	3	3	3	3	4	3	3	NA	1899-12-31 12:16:00	2	25
1001	1899-12-31 10:47:00	1899-12-31 11:05:00	Cidade De Quelimane	7	2017	7	6	2	18	SECONDARY SCHOOL	2	Chuabo	1	1899-12-31 00:10:00	1899-12-31 09:00:00	0	0	1	0	0	0	0	1	1	0	0	0	0	0	0	0	0	1	2	2	4	4	4	4	4	4	4	3	3	NA	1899-12-31 11:36:00	2	31
1002	1899-12-31 10:13:00	1899-12-31 10:18:00	Cidade De Quelimane	11	2016	7	7	1	26	PRIMARY SCHOOL	2	Chuabo	1	1899-12-31 00:45:00	1899-12-31 07:00:00	0	0	1	0	0	0	1	1	0	0	0	1	0	1	0	0	0	1	2	2	2	4	4	4	4	4	4	3	3	NA	1899-12-31 10:33:00	2	29
1003	1899-12-31 15:11:00	1899-12-31 15:30:00	Cidade De Quelimane	8	2017	7	7	1	26	PRIMARY SCHOOL	2	Chuabo	2	1899-12-31 00:20:00	1899-12-31 13:30:00	0	0	1	0	0	0	1	0	0	0	0	0	0	1	0	1	0	1	2	2	3	4	3	4	4	4	4	4	3	NA	1899-12-31 16:00:00	2	30
1004	1899-12-31 08:15:00	1899-12-31 08:35:00	Cidade De Quelimane	10	2017	7	6	1	22	SECONDARY SCHOOL	2	Chuabo	1	1899-12-31 00:20:00	1899-12-31 06:00:00	0	0	1	0	0	0	1	0	0	0	0	0	0	1	0	0	0	1	2	2	2	4	4	4	4	4	4	4	3	NA	1899-12-31 09:04:00	2	30
1005	1899-12-31 10:30:00	1899-12-31 10:45:00	Cidade De Quelimane	6	2017	8	3	2	73	PRIMARY SCHOOL	2	Chuabo	1	1899-12-31 00:30:00	1899-12-31 05:00:00	0	0	1	0	0	0	1	0	0	0	0	0	1	1	0	1	0	2	1	2	1	1	1	2	2	2	2	2	1	Gostaria que demssem prioridade Quem chega cedo.	1899-12-31 11:15:00	2	13
1006	1899-12-31 08:10:00	1899-12-31 08:50:00	Cidade De Quelimane	11	2016	8	1	2	42	PRIMARY SCHOOL	2	Maindo	2	1899-12-31 00:40:00	1899-12-31 07:30:00	0	0	1	0	0	0	1	0	0	0	0	0	0	1	0	0	0	2	2	2	3	4	4	4	4	4	4	3	1	Talvez quando doente não tem melhorias como eu ter um encaminhamento rápido para outras estâncias.	1899-12-31 09:03:00	2	30
1007	1899-12-31 10:01:00	1899-12-31 10:25:00	Cidade De Quelimane	2	2018	7	1	2	34	SECONDARY SCHOOL	2	Chuabo	1	1899-12-31 00:10:00	1899-12-31 07:00:00	0	0	1	0	0	0	1	0	0	0	0	0	1	1	1	1	0	1	2	2	1	4	2	2	2	2	3	3	1	Deve haver mais organização nos ficheiros ou recrutamento de pessoal qualificado.	1899-12-31 10:55:00	2	19
1008	1899-12-31 10:31:00	1899-12-31 10:40:00	Cidade De Quelimane	4	2017	7	5	2	29	SECONDARY SCHOOL	2	Chuabo	1	1899-12-31 00:30:00	1899-12-31 09:45:00	0	0	0	1	0	0	1	0	0	0	0	0	0	1	0	0	0	1	2	2	4	4	4	4	3	3	4	3	1	Gostaria que depositassem confiança em nós para nos darem medicamentos para 2 ou 3 meses.	1899-12-31 11:01:00	2	29
1009	1899-12-31 08:25:00	1899-12-31 08:32:00	Cidade De Quelimane	3	2017	8	1	2	53	PRIMARY SCHOOL	2	Muniga.	1	1899-12-31 00:35:00	1899-12-31 06:00:00	0	0	1	0	0	0	1	0	0	0	0	0	0	1	0	0	0	2	2	2	4	4	4	4	4	4	4	4	3	NA	1899-12-31 08:50:00	2	32
1010	1899-12-31 11:45:00	1899-12-31 12:04:00	Cidade De Quelimane	7	2017	7	3	1	36	SECONDARY SCHOOL	2	Macua	1	1899-12-31 00:45:00	1899-12-31 10:30:00	0	0	1	0	0	0	1	0	0	0	0	0	0	1	0	0	0	1	2	2	4	4	3	3	3	3	4	3	3	NA	1899-12-31 12:33:00	2	27
1011	1899-12-31 10:02:00	1899-12-31 10:08:00	Cidade De Quelimane	11	2016	7	3	2	21	SECONDARY SCHOOL	2	Lomwé	1	1899-12-31 00:15:00	1899-12-31 06:00:00	0	0	1	0	0	0	1	0	0	0	0	0	0	1	0	0	0	1	2	2	1	4	4	4	4	4	4	4	1	Na sala dos processos os funcionários são muito morosos. Deviam aumentar mais pessoal	1899-12-31 10:24:00	2	29
1012	1899-12-31 07:20:00	1899-12-31 07:45:00	Cidade De Quelimane	3	2018	8	6	1	28	PRIMARY SCHOOL	2	Chuabo	1	1899-12-31 00:30:00	1899-12-31 06:00:00	0	0	1	0	0	0	0	0	0	0	0	0	1	0	0	0	0	1	2	2	4	4	4	4	4	4	4	4	3	NA	1899-12-31 08:15:00	2	32
1013	1899-12-31 08:36:00	1899-12-31 08:41:00	Cidade De Quelimane	3	2017	7	2	2	23	PRIMARY SCHOOL	2	Chuabo	2	1899-12-31 00:30:00	1899-12-31 08:00:00	0	0	1	0	0	0	1	0	0	0	0	0	0	1	0	0	0	2	2	2	4	4	4	4	4	4	4	4	3	NA	1899-12-31 08:58:00	2	32
1014	1899-12-31 12:11:00	1899-12-31 12:17:00	Cidade De Quelimane	3	2017	8	7	1	28	PRIMARY SCHOOL	2	Nharinga	2	1899-12-31 00:30:00	1899-12-31 08:00:00	0	0	1	0	0	0	1	0	0	0	0	1	0	0	0	0	0	2	2	2	1	2	2	2	2	2	3	3	1	Gostaria que melhorasse o atendimeto.	1899-12-31 12:40:00	2	17
1015	1899-12-31 09:50:00	1899-12-31 10:20:00	Cidade De Quelimane	7	2017	8	2	1	42	NONE	2	Muniga.	2	1899-12-31 00:15:00	1899-12-31 06:00:00	0	0	1	0	0	0	1	0	0	0	0	0	1	1	0	1	0	2	2	2	1	2	2	2	2	2	2	2	1	Melhorar o tempo de espera.	1899-12-31 10:54:00	2	15
1016	1899-12-31 08:35:00	1899-12-31 08:40:00	Cidade De Quelimane	5	2017	8	7	1	37	PRIMARY SCHOOL	2	Chuabo	1	1899-12-31 00:30:00	1899-12-31 07:00:00	0	0	1	0	0	0	1	0	0	0	0	0	0	1	0	0	0	2	2	2	3	4	4	4	4	4	4	4	2	NA	1899-12-31 09:00:00	2	31
1017	1899-12-31 09:05:00	1899-12-31 09:13:00	Cidade De Quelimane	11	2016	8	8	1	21	SECONDARY SCHOOL	2	Chuabo	1	1899-12-31 00:30:00	1899-12-31 07:00:00	0	0	1	0	0	0	1	0	0	0	0	1	0	0	0	0	0	1	2	2	3	4	3	3	3	3	3	3	1	Estarem a atender rapido	1899-12-31 09:24:00	2	25
1018	1899-12-31 11:05:00	1899-12-31 11:36:00	Cidade De Quelimane	7	2017	8	3	2	56	PRIMARY SCHOOL	2	Chuabo	2	1899-12-31 00:12:00	1899-12-31 08:00:00	0	0	1	0	0	0	1	0	0	0	0	0	1	0	0	0	0	2	2	2	1	2	2	2	2	2	2	2	1	Gostaria que reduzisse o tempo de espera na farmacia.	1899-12-31 12:00:00	2	15
1019	1899-12-31 09:27:00	1899-12-31 09:38:00	Cidade De Quelimane	4	2017	7	7	1	32	NONE	2	Sena	2	1899-12-31 00:15:00	1899-12-31 08:30:00	0	0	1	0	0	0	1	0	0	0	0	0	1	1	0	1	0	1	2	2	4	4	4	4	4	4	4	4	3	NA	1899-12-31 09:57:00	2	32
1020	1899-12-31 09:43:00	1899-12-31 09:47:00	Cidade De Quelimane	12	2016	7	7	1	34	PRIMARY SCHOOL	2	Chuabo	2	1899-12-31 00:40:00	1899-12-31 07:30:00	0	0	1	0	0	0	1	0	0	0	0	1	0	0	0	0	0	2	2	2	3	4	4	4	4	3	4	4	3	NA	1899-12-31 10:01:00	2	30
1021	1899-12-31 08:21:00	1899-12-31 08:47:00	Cidade De Quelimane	12	2017	7	6	1	39	UNIVERSITY	2	Chuabo	1	1899-12-31 01:00:00	1899-12-31 07:00:00	0	0	1	0	0	0	1	0	0	0	1	0	0	0	0	0	0	1	2	2	4	4	3	3	3	3	4	4	3	NA	1899-12-31 09:17:00	2	28
1022	1899-12-31 09:28:00	1899-12-31 09:33:00	Cidade De Quelimane	11	2016	7	2	1	31	PRIMARY SCHOOL	2	Chuabo	2	1899-12-31 00:15:00	1899-12-31 09:00:00	0	0	1	0	0	0	0	0	0	0	0	0	0	1	0	0	0	2	2	2	4	4	4	4	4	4	4	4	3	NA	1899-12-31 09:49:00	2	32
1023	1899-12-31 10:43:00	1899-12-31 10:50:00	Cidade De Quelimane	3	2017	8	5	2	22	PRIMARY SCHOOL	2	Chuabo	2	1899-12-31 00:40:00	1899-12-31 07:30:00	0	0	1	0	0	0	1	0	0	0	0	0	0	1	0	1	0	2	2	2	1	2	2	2	2	2	3	3	1	Gostaria que melhorasse na organização dos processos.	1899-12-31 11:10:00	2	17
1024	1899-12-31 09:00:00	1899-12-31 09:16:00	Cidade De Quelimane	6	2017	8	7	1	28	PRIMARY SCHOOL	2	Maindo	2	1899-12-31 00:40:00	1899-12-31 07:30:00	0	0	1	0	0	0	1	0	0	0	1	0	0	0	0	0	0	2	2	2	4	4	4	4	4	4	4	4	3	NA	1899-12-31 09:47:00	2	32
1025	1899-12-31 09:50:00	1899-12-31 10:21:00	Cidade De Quelimane	11	2017	8	6	2	51	UNIVERSITY	2	Muniga.	1	1899-12-31 00:10:00	1899-12-31 08:00:00	0	0	1	0	0	0	1	0	0	0	0	0	0	1	0	1	0	1	2	2	4	4	4	4	4	4	4	4	3	NA	1899-12-31 10:55:00	2	32
1026	1899-12-31 09:00:00	1899-12-31 09:05:00	Cidade De Quelimane	3	2017	8	2	1	24	NONE	2	Chuabo	2	1899-12-31 02:00:00	1899-12-31 07:00:00	0	0	1	0	0	0	1	0	0	0	0	0	0	1	0	1	0	2	2	2	3	4	4	4	4	4	4	3	1	Gostaria que as enfermeiras fossse mais flexíveis.	1899-12-31 09:25:00	2	30
1027	1899-12-31 07:50:00	1899-12-31 07:56:00	Cidade De Quelimane	5	2017	7	5	1	53	NONE	2	Chuabo	2	1899-12-31 00:45:00	1899-12-31 07:00:00	0	0	1	0	0	0	1	0	0	0	0	0	1	0	0	0	0	1	2	2	4	4	4	4	4	4	4	4	3	NA	1899-12-31 08:15:00	2	32
1028	1899-12-31 07:30:00	1899-12-31 07:52:00	Cidade De Quelimane	2	2018	8	7	1	31	NONE	2	Chuabo	2	1899-12-31 00:40:00	1899-12-31 06:00:00	0	0	1	0	0	0	0	0	0	0	0	0	0	1	0	0	0	1	2	2	4	4	4	4	4	4	4	4	3	NA	1899-12-31 08:20:00	2	32
1029	1899-12-31 12:34:00	1899-12-31 12:58:00	Cidade De Quelimane	1	2018	7	6	1	36	SECONDARY SCHOOL	2	Sena	1	1899-12-31 00:30:00	1899-12-31 11:31:00	0	0	1	0	0	0	1	0	0	0	0	0	0	1	0	0	0	1	2	2	4	4	2	3	2	2	3	3	1	Devem construir melhores casas de banho e mante-las sempre limpas.	1899-12-31 13:28:00	2	23
1030	1899-12-31 11:50:00	1899-12-31 12:28:00	Cidade De Quelimane	3	2018	7	3	1	31		2	Sena	1	1899-12-31 00:20:00	1899-12-31 08:00:00	0	0	0	1	1	0	1	0	0	0	0	0	1	1	0	0	0	1	2	2	1	4	2	2	2	2	3	3	1	Gostaria que tivessem duas salas de atendimento para triagem de adultos.	1899-12-31 13:00:00	2	19
1031	1899-12-31 13:26:00	1899-12-31 13:50:00	Cidade De Quelimane	12	2017	7	5	1	24	SECONDARY SCHOOL	2	Chuabo	1	1899-12-31 00:10:00	1899-12-31 11:00:00	0	0	1	0	0	0	0	1	0	0	0	0	0	1	1	1	0	1	2	2	2	4	4	4	3	3	4	4	3	NA	1899-12-31 14:18:00	2	28
1032	1899-12-31 08:00:00	1899-12-31 08:30:00	Cidade De Quelimane	4	2018	8	1	1	54	PRIMARY SCHOOL	2	Macua	1	1899-12-31 00:30:00	1899-12-31 07:00:00	0	1	1	0	0	0	0	1	0	0	0	0	0	1	0	1	0	1	2	2	4	4	4	4	4	4	4	4	3	NA	1899-12-31 09:00:00	2	32
1033	1899-12-31 10:25:00	1899-12-31 10:30:00	Cidade De Quelimane	12	2016	7	3	1	29	PRIMARY SCHOOL	2	Maindó	2	1899-12-31 01:00:00	1899-12-31 08:00:00	0	0	1	0	0	0	1	0	0	0	0	0	0	1	0	0	0	1	2	2	2	4	4	4	4	4	4	4	3	NA	1899-12-31 10:45:00	2	30
1034	1899-12-31 08:41:00	1899-12-31 09:01:00	Cidade De Quelimane	11	2017	7	1	1	29	SECONDARY SCHOOL	2	Chuabo	1	1899-12-31 01:00:00	1899-12-31 07:00:00	0	0	1	0	0	0	1	0	0	0	0	0	0	1	0	0	0	1	2	2	4	4	2	3	3	2	3	3	1	Gostaria que os medicamentos nos fossem entregue no acto da consulta ou construção de uma farmácia para atendimento ao tarv.	1899-12-31 09:32:00	2	24
1035	1899-12-31 10:48:00	1899-12-31 10:54:00	Cidade De Quelimane	2	2017	7	4	2	50	PRIMARY SCHOOL	2	Lomwé	2	1899-12-31 00:30:00	1899-12-31 08:30:00	0	0	1	0	0	0	1	0	0	0	0	0	1	1	1	1	0	2	2	2	3	4	4	4	4	4	4	3	1	Na recepção não devem demorar muito na procura dos processos. Devem conversar menos e trabalharem mais.	1899-12-31 11:12:00	2	30
1036	1899-12-31 10:26:00	1899-12-31 10:45:00	Cidade De Quelimane	10	2017	7	3	1	27	SECONDARY SCHOOL	1	NA	1	1899-12-31 00:10:00	1899-12-31 07:30:00	0	0	1	0	0	0	1	0	0	0	0	0	0	1	1	1	0	1	1	2	3	4	2	3	3	2	3	3	1	Devem obedecer o atendimento seguindo a fila e não pela amizade ou familiaridade.	1899-12-31 11:15:00	2	23
1037	1899-12-31 11:30:00	1899-12-31 12:00:00	Cidade De Quelimane	2	2018	8	2	1	23	PRIMARY SCHOOL	2	Chuabo	1	1899-12-31 00:20:00	1899-12-31 09:00:00	0	0	1	0	0	0	1	0	0	0	0	0	0	1	0	0	0	2	2	2	3	2	2	2	2	2	3	2	1	Gostaria que reduzissem o tempo de espera.	1899-12-31 12:30:00	2	18
1038	1899-12-31 10:21:00	1899-12-31 10:30:00	Mocubela	4	2017	2	4	1	23	PRIMARY SCHOOL	2	Chuabo	1	1899-12-31 01:30:00	1899-12-31 07:00:00	0	0	1	0	0	0	1	0	0	0	0	0	0	1	0	1	0	1	2	2	1	1	2	1	1	1	2	2	1	Gostaria que todos os diagnósticos que o enfermeiro da de uma doença fosse na base de exames de laboratório e não adivinhar,também Gostaria que todos os doentes de HIV sida tivessem o direito de medicamentos de qualquer doença de borla.,gostaria que antes das consultas o doente de HIV tivesse um encontro com o conselheiro isso motiva o doente a aderir o tratamento. A maioria dos doentes aceitam o…	1899-12-31 11:02:00	2	11
1039	1899-12-31 08:00:00	1899-12-31 08:05:00	Cidade De Quelimane	5	2017	8	6	1	25	NONE	2	Chuabo	2	1899-12-31 01:00:00	1899-12-31 06:30:00	0	0	1	0	0	0	1	0	0	0	0	0	0	1	0	0	0	2	2	2	3	4	4	4	4	4	4	4	3	NA	1899-12-31 08:27:00	2	31
1040	1899-12-31 09:49:00	1899-12-31 09:54:00	Cidade De Quelimane	11	2016	7	6	1	30	SECONDARY SCHOOL	2	Chuabo	1	1899-12-31 00:40:00	1899-12-31 07:30:00	0	0	1	0	0	0	1	1	0	0	0	1	0	0	0	0	0	1	2	2	2	4	3	3	4	3	4	4	3	NA	1899-12-31 10:08:00	2	27
1041	1899-12-31 09:40:00	1899-12-31 09:46:00	Cidade De Quelimane	1	2017	8	4	2	25	SECONDARY SCHOOL	2	Chuabo	1	1899-12-31 00:30:00	1899-12-31 08:30:00	0	0	1	0	0	0	1	0	0	0	0	0	0	1	0	0	0	2	2	2	3	4	4	4	4	4	4	4	3	NA	1899-12-31 10:02:00	2	31
1042	1899-12-31 10:25:00	1899-12-31 10:55:00	Cidade De Quelimane	11	2017	8	3	1	30	PRIMARY SCHOOL	2	Chuabo	2	1899-12-31 00:20:00	1899-12-31 07:30:00	0	0	1	0	0	0	1	0	0	0	0	0	0	0	0	1	0	2	2	2	1	2	2	2	2	2	2	3	1	Gostaria que fossem flexíveis no atendimento das consultas pós parto.	1899-12-31 11:00:00	2	16
1043	1899-12-31 09:00:00	1899-12-31 09:16:00	Cidade De Quelimane	12	2016	8	6	1	30	NONE	2	Nharinga	3	1899-12-31 01:00:00	1899-12-31 07:30:00	0	0	1	0	0	0	1	0	0	0	0	1	0	0	0	0	0	2	2	2	1	4	4	4	4	3	4	3	1	Gostaria que fossem flexíveis no atendimento.	1899-12-31 09:30:00	2	27
1044	1899-12-31 11:17:00	1899-12-31 11:22:00	Cidade De Quelimane	3	2017	7	6	1	29	SECONDARY SCHOOL	2	Sena	1	1899-12-31 00:30:00	1899-12-31 08:00:00	0	0	1	0	0	0	1	0	0	0	0	1	0	0	0	0	0	1	2	2	3	4	3	3	3	3	4	3	1	Que os enfermeiros continuassem com o bom atendimento e c onversassem menos.	1899-12-31 11:40:00	2	26
1045	1899-12-31 08:40:00	1899-12-31 09:10:00	Cidade De Quelimane	3	2018	8	12	1	31	NONE	2	Chuabo	2	1899-12-31 00:20:00	1899-12-31 07:00:00	0	0	1	0	0	0	1	0	1	0	0	0	0	0	0	0	0	1	2	2	4	4	4	4	4	4	4	4	3	NA	1899-12-31 09:42:00	2	32
1046	1899-12-31 09:30:00	1899-12-31 10:00:00	Cidade De Quelimane	1	2018	8	7	2	33	TECHNICAL SCHOOL	2	Maindó	1	1899-12-31 00:10:00	1899-12-31 07:00:00	0	0	1	0	0	0	1	0	1	0	0	0	0	0	1	0	0	2	2	2	1	2	2	2	2	2	3	3	1	Gostaria que fossem rapidos no atendimento. E também que nos ajudassem com soja para conseguirmos tomar os medicamentos que são muito fortes.	1899-12-31 10:30:00	2	17
1047	1899-12-31 09:30:00	1899-12-31 09:36:00	Cidade De Quelimane	5	2017	8	3	1	23	PRIMARY SCHOOL	2	Chuabo	2	1899-12-31 00:20:00	1899-12-31 07:30:00	0	0	1	0	0	0	1	0	0	0	0	1	0	0	0	0	0	2	2	2	2	4	4	4	4	4	4	4	3	NA	1899-12-31 09:55:00	2	30
1048	1899-12-31 08:50:00	1899-12-31 08:55:00	Cidade De Quelimane	5	2017	8	2	1	29	SECONDARY SCHOOL	2	Chuabo	1	1899-12-31 00:35:00	1899-12-31 07:30:00	0	0	1	0	0	0	1	0	0	0	0	1	0	0	0	0	0	2	2	2	3	4	4	4	4	4	4	3	1	Gostaria que a sala fosse maior.	1899-12-31 09:17:00	2	30
1049	1899-12-31 12:49:00	1899-12-31 13:08:00	Cidade De Quelimane	7	2017	7	4	1	31	NONE	2	Maindo	2	1899-12-31 01:00:00	1899-12-31 08:30:00	0	0	1	0	0	0	1	0	0	0	0	0	1	1	0	0	0	1	2	2	1	3	2	3	2	2	3	3	1	Devem ter os processos organizados para ser fácil localiza-Los quando precisamos. Perdemos por vezes,caso de hoje,muito tempo aqui.	1899-12-31 13:35:00	2	19
1050	1899-12-31 08:15:00	1899-12-31 08:47:00	Cidade De Quelimane	7	2017	8	5	1	22	PRIMARY SCHOOL	2	Chuabo	1	1899-12-31 00:15:00	1899-12-31 07:00:00	0	0	1	0	0	0	1	0	0	0	0	1	0	0	0	0	0	1	2	2	4	4	4	4	3	3	4	4	2	NA	1899-12-31 09:20:00	2	30
1051	1899-12-31 09:40:00	1899-12-31 10:11:00	Cidade De Quelimane	9	2017	8	4	1	30	SECONDARY SCHOOL	2	Changana.	1	1899-12-31 00:40:00	1899-12-31 06:30:00	0	0	1	0	0	0	1	0	0	0	0	1	0	0	0	0	0	2	2	2	1	2	2	2	2	2	3	3	1	Gostaria que reduzissem o tempo de espera,e aumentassem a sala onde funciona ccr é muito pequena.	1899-12-31 10:30:00	2	17
1052	1899-12-31 09:50:00	1899-12-31 09:57:00	Cidade De Quelimane	12	2016	8	7	2	30	PRIMARY SCHOOL	2	Maindo	2	1899-12-31 00:35:00	1899-12-31 09:00:00	0	0	1	0	0	0	1	0	0	0	0	0	0	1	0	0	0	2	2	2	4	4	4	4	4	4	4	4	3	NA	1899-12-31 10:11:00	2	32
1053	1899-12-31 09:04:00	1899-12-31 09:12:00	Cidade De Quelimane	11	2016	7	4	1	25	NONE	2	Maindó	2	1899-12-31 00:10:00	1899-12-31 07:00:00	0	0	1	0	0	0	1	1	0	0	0	1	0	0	0	0	0	2	2	2	2	4	4	4	3	4	4	4	3	NA	1899-12-31 09:28:00	2	29
1054	1899-12-31 09:33:00	1899-12-31 09:54:00	Cidade De Quelimane	10	2017	7	7	1	26	NONE	2	Chuabo	2	1899-12-31 00:15:00	1899-12-31 06:00:00	0	0	1	0	0	0	1	0	0	0	0	1	0	0	0	0	0	1	2	2	2	4	4	4	3	3	4	4	3	NA	1899-12-31 10:25:00	2	28
1055	1899-12-31 09:21:00	1899-12-31 09:24:00	Cidade De Quelimane	12	2016	7	1	1	21	SECONDARY SCHOOL	2	Maindó	1	1899-12-31 00:30:00	1899-12-31 07:00:00	0	0	1	0	0	0	1	0	0	0	0	1	0	0	0	0	0	1	2	2	2	4	4	4	3	3	4	4	3	NA	1899-12-31 09:37:00	2	28
1056	1899-12-31 09:35:00	1899-12-31 09:54:00	Cidade De Quelimane	6	2017	7	7	1	25	PRIMARY SCHOOL	2	Chuabo	1	1899-12-31 00:45:00	1899-12-31 08:30:00	0	0	1	0	0	0	1	0	0	0	0	1	0	0	0	0	0	1	2	2	4	4	3	3	3	3	4	4	3	NA	1899-12-31 10:21:00	2	28
1057	1899-12-31 08:30:00	1899-12-31 09:00:00	Cidade De Quelimane	11	2017	8	5	1	40	PRIMARY SCHOOL	2	Chuabo.	1	1899-12-31 01:30:00	1899-12-31 06:00:00	0	0	1	0	0	0	0	0	0	0	0	0	1	0	0	0	0	1	2	2	4	4	4	4	4	4	4	4	3	NA	1899-12-31 09:32:00	2	32
1058	1899-12-31 09:20:00	1899-12-31 09:24:00	Cidade De Quelimane	1	2017	7	3	1	32	SECONDARY SCHOOL	2	Chuabo	1	1899-12-31 00:10:00	1899-12-31 05:00:00	0	0	1	0	0	0	1	0	0	0	0	1	0	0	0	0	0	1	2	2	3	4	4	4	4	4	4	4	1	Deveriam aumentar mais salas de atendimento.	1899-12-31 09:40:00	2	31
1059	1899-12-31 09:03:00	1899-12-31 09:31:00	Cidade De Quelimane	3	2018	7	6	1	30	PRIMARY SCHOOL	2	Chuabo	1	1899-12-31 00:10:00	1899-12-31 07:49:00	0	0	1	0	0	0	1	0	0	0	1	1	0	0	0	0	0	1	2	2	4	4	2	2	2	2	3	3	1	Gostaria que aumentassem o centro de saúde. Para consultas de CCR e CPN, o espaço é muito pequeno, ficamos muito apertadas.	1899-12-31 10:00:00	2	22
1060	1899-12-31 11:03:00	1899-12-31 11:33:00	Cidade De Quelimane	9	2017	8	2	1	24	SECONDARY SCHOOL	2	Lomué	1	1899-12-31 01:00:00	1899-12-31 09:30:00	0	0	1	0	0	0	1	0	0	0	0	1	0	0	0	0	0	1	2	2	2	4	4	3	3	3	4	4	3	NA	1899-12-31 12:05:00	2	27
1061	1899-12-31 11:47:00	1899-12-31 11:55:00	Cidade De Quelimane	4	2017	7	2	1	26	SECONDARY SCHOOL	2	Chuabo	1	1899-12-31 00:20:00	1899-12-31 10:10:00	0	0	1	0	0	0	1	0	0	0	0	1	0	0	0	0	0	1	2	2	4	4	4	3	3	3	4	3	1	Gostaria que aumentassem mais pessoal para evitar muita demora, que não é o caso de hoje.	1899-12-31 12:55:00	2	28
1062	1899-12-31 11:51:00	1899-12-31 12:12:00	Cidade De Quelimane	7	2017	7	7	1	31	SECONDARY SCHOOL	2	Chuabo	1	1899-12-31 00:30:00	1899-12-31 07:00:00	0	0	1	0	0	0	1	0	0	0	0	1	0	0	0	0	0	1	2	2	1	4	2	2	2	2	3	3	1	Gostaria Que houvesse calendário fixo para a conselhamentos das mães com crianças em risco.	1899-12-31 12:24:00	2	19
1063	1899-12-31 08:55:00	1899-12-31 09:21:00	Cidade De Quelimane	1	2018	7	3	1	30	NONE	2	Chuabo	1	1899-12-31 01:00:00	1899-12-31 07:00:00	0	0	1	0	0	0	1	0	0	0	0	0	0	1	1	0	0	1	2	2	4	4	3	4	3	3	4	4	3	NA	1899-12-31 09:50:00	2	29
1064	1899-12-31 09:49:00	1899-12-31 10:04:00	Cidade De Quelimane	12	2016	8	2	1	21	SECONDARY SCHOOL	2	Chuabo	1	1899-12-31 01:00:00	1899-12-31 08:00:00	0	0	1	0	0	0	1	0	0	0	1	0	0	0	0	0	0	1	2	2	2	4	4	4	4	4	4	3	1	Gostaria que aumentassem o sítio onde somos atendidas.	1899-12-31 10:20:00	2	29
1065	1899-12-31 12:07:00	1899-12-31 12:11:00	Cidade De Quelimane	1	2017	8	7	2	40	PRIMARY SCHOOL	2	Lomue	2	1899-12-31 00:10:00	1899-12-31 11:00:00	0	0	1	0	0	0	1	0	1	0	0	0	0	0	0	0	0	2	2	2	4	4	4	4	4	4	4	4	3	NA	1899-12-31 12:33:00	2	32
1066	1899-12-31 08:55:00	1899-12-31 09:06:00	Cidade De Quelimane	11	2016	7	1	2	37	SECONDARY SCHOOL	2	Sena	1	1899-12-31 00:10:00	1899-12-31 06:30:00	0	0	1	0	0	0	1	0	0	0	0	0	0	1	0	0	0	1	2	2	4	4	4	4	4	4	4	4	1	Gostaria que aumentassem mais enfermeiros para ajudarem nos serviços de consultas	1899-12-31 09:21:00	2	32
1067	1899-12-31 11:52:00	1899-12-31 12:13:00	Cidade De Quelimane	8	2017	7	4	2	29	SECONDARY SCHOOL	2	Chuabo	1	1899-12-31 03:30:00	1899-12-31 11:00:00	0	0	1	0	0	0	1	0	0	0	0	0	0	1	0	0	0	1	2	2	4	4	3	3	3	3	4	3	1	Devem pôr mais pessoal na farmácia para fazer face ao número de utentes.	1899-12-31 12:41:00	2	27
1068	1899-12-31 08:56:00	1899-12-31 09:31:00	Cidade De Quelimane	11	2016	7	5	2	32	SECONDARY SCHOOL	2	Chuabo	1	1899-12-31 00:15:00	1899-12-31 08:30:00	0	0	1	0	0	0	0	0	0	0	0	0	0	1	0	0	0	1	2	2	4	4	4	4	4	3	4	3	1	O atendimento. hoje fui bem recebido mas antes não era assim. Gostaria que continuassem assim.	1899-12-31 09:45:00	2	30
1069	1899-12-31 11:55:00	1899-12-31 12:08:00	Cidade De Quelimane	4	2017	8	3	1	59	SECONDARY SCHOOL	2	Muniga	1	1899-12-31 00:35:00	1899-12-31 10:00:00	0	0	1	0	0	0	1	0	0	0	0	0	0	1	0	0	0	2	2	2	3	4	4	4	4	4	4	4	3	NA	1899-12-31 12:30:00	2	31
1070	1899-12-31 08:33:00	1899-12-31 08:51:00	Cidade De Quelimane	8	2017	7	1	2	35	SECONDARY SCHOOL	2	Chuabo	1	1899-12-31 00:10:00	1899-12-31 07:30:00	0	0	1	0	0	0	1	0	1	0	0	0	0	0	0	0	0	1	2	2	4	4	3	4	3	3	4	3	1	Devem fazer melhor limpeza aqui neste centro, desde pátio até as casas de banho.	1899-12-31 09:22:00	2	28
1071	1899-12-31 12:18:00	1899-12-31 12:37:00	Cidade De Quelimane	11	2017	7	4	1	28	PRIMARY SCHOOL	2	Chuabo	1	1899-12-31 00:30:00	1899-12-31 11:00:00	0	0	1	0	0	0	1	0	0	0	1	0	0	0	0	0	0	1	2	2	4	4	4	4	4	4	4	4	3	NA	1899-12-31 13:06:00	2	32
1072	1899-12-31 10:41:00	1899-12-31 11:45:00	Cidade De Quelimane	1	2017	7	6	1	26	SECONDARY SCHOOL	2	Chuabo	1	1899-12-31 00:25:00	1899-12-31 07:30:00	0	0	1	0	0	0	1	0	0	0	0	0	0	1	0	0	0	1	2	2	3	4	4	3	3	3	4	3	1	Deve haver muita pontualidade. Alguns enfermeiros chegam muito tarde e nós que sofremos.	1899-12-31 11:00:00	2	27
1073	1899-12-31 09:20:00	1899-12-31 09:24:00	Cidade De Quelimane	1	2017	8	3	2	55	SECONDARY SCHOOL	2	Chuabo	1	1899-12-31 00:30:00	1899-12-31 07:00:00	0	0	1	0	0	0	0	0	0	0	0	0	0	1	0	0	0	1	2	2	1	4	4	4	3	3	3	3	1	Melhorar o tempo de espera.	1899-12-31 09:31:00	2	25
1074	1899-12-31 07:40:00	1899-12-31 08:07:00	Cidade De Quelimane	3	2018	7	5	1	36	PRIMARY SCHOOL	2	Chuabo	1	1899-12-31 01:00:00	1899-12-31 05:00:00	0	0	1	0	0	0	1	0	0	0	1	0	1	0	0	0	0	1	2	2	4	4	4	4	4	4	4	4	3	NA	1899-12-31 08:36:00	2	32
1075	1899-12-31 10:40:00	1899-12-31 10:40:00	Cidade De Quelimane	12	2017	8	3	2	32	PRIMARY SCHOOL	2	Chuabo	1	1899-12-31 00:30:00	1899-12-31 08:00:00	0	0	1	0	0	0	1	0	0	0	0	0	0	1	0	0	0	2	2	2	1	2	2	2	2	2	3	2	1	Gostaria que reduzissem o tempo de espera.	1899-12-31 11:33:00	2	16
1076	1899-12-31 08:31:00	1899-12-31 08:40:00	Cidade De Quelimane	2	2017	7	1	1	26	SECONDARY SCHOOL	2	Lomwé	1	1899-12-31 00:30:00	1899-12-31 07:00:00	0	0	1	0	0	0	1	0	0	0	1	0	0	0	1	0	0	1	2	2	4	4	4	4	4	4	4	4	3	NA	1899-12-31 09:01:00	2	32
1077	1899-12-31 12:31:00	1899-12-31 12:50:00	Cidade De Quelimane	10	2017	7	5	1	40	PRIMARY SCHOOL	2	Chuabo	2	1899-12-31 00:20:00	1899-12-31 11:30:00	0	0	1	0	0	0	1	0	0	0	0	0	0	1	0	0	0	1	2	2	4	4	4	4	4	4	4	4	3	NA	1899-12-31 13:20:00	2	32
1078	1899-12-31 11:40:00	1899-12-31 12:05:00	Cidade De Quelimane	8	2017	8	4	1	26	PRIMARY SCHOOL	2	Maindo.	1	1899-12-31 00:30:00	1899-12-31 06:30:00	0	0	1	0	0	0	1	0	0	0	0	0	1	1	0	1	0	2	2	2	1	2	1	2	2	2	3	3	1	Gostaria que melhorasse na organização dos processos.	1899-12-31 12:36:00	2	16
1079	1899-12-31 09:46:00	1899-12-31 09:54:00	Cidade De Quelimane	4	2017	7	4	1	20	SECONDARY SCHOOL	2	Macua	1	1899-12-31 00:20:00	1899-12-31 08:00:00	0	0	1	0	0	0	1	0	0	0	1	0	0	0	0	0	0	1	2	2	4	4	4	4	4	4	4	3	1	O espaço de atendimento das consultas COM,é muito pequeno. Gostaria que arranjasse um maior porque neste ficarmos muito apertadas.	1899-12-31 10:16:00	2	31
1080	1899-12-31 11:30:00	1899-12-31 11:36:00	Cidade De Quelimane	12	2016	8	4	1	24	PRIMARY SCHOOL	2	Chuabo	2	1899-12-31 00:30:00	1899-12-31 08:30:00	0	0	1	0	0	0	1	0	0	0	1	0	0	0	0	0	0	1	2	2	3	4	4	4	3	4	4	4	3	NA	1899-12-31 11:45:00	2	30
1081	1899-12-31 09:33:00	1899-12-31 09:50:00	Cidade De Quelimane	2	2017	7	7	1	25	TECHNICAL SCHOOL	2	Lomwé	1	1899-12-31 02:00:00	1899-12-31 08:00:00	0	0	1	0	0	0	1	0	0	0	1	0	0	0	0	0	0	1	2	2	4	4	4	4	3	3	4	3	1	Que se aumentasse o hospital. As consultas de CPN são num espaço muito pequeno.	1899-12-31 10:17:00	2	29
1082	1899-12-31 09:30:00	1899-12-31 09:58:00	Cidade De Quelimane	2	2018	8	5	1	24	PRIMARY SCHOOL	2	Chuabo	2	1899-12-31 01:30:00	1899-12-31 08:00:00	0	0	1	0	0	0	1	0	0	0	0	0	0	1	0	0	0	1	2	2	4	4	4	4	4	4	4	4	3	NA	1899-12-31 10:25:00	2	32
1083	1899-12-31 09:16:00	1899-12-31 09:20:00	Cidade De Quelimane	1	2017	7	5	1	19	SECONDARY SCHOOL	2	Maindo	1	1899-12-31 00:15:00	1899-12-31 06:00:00	0	0	1	0	0	0	0	0	0	0	1	0	0	0	0	0	0	1	2	2	4	4	4	4	4	4	4	4	1	As enfermeiras e conselheiras devem continuar com esses modos de atendimento e que seja para todos doentes assim.	1899-12-31 09:34:00	2	32
1084	1899-12-31 08:40:00	1899-12-31 09:11:00	Cidade De Quelimane	7	2017	8	1	1	33	SECONDARY SCHOOL	2	Muniga	1	1899-12-31 01:00:00	1899-12-31 07:00:00	0	0	1	0	0	0	1	0	0	0	0	0	1	1	0	1	0	1	2	2	4	4	4	4	3	3	4	4	3	NA	1899-12-31 09:42:00	2	30
1085	1899-12-31 10:45:00	1899-12-31 11:14:00	Cidade De Quelimane	1	2018	8	6	2	27	SECONDARY SCHOOL	2	Chuabo	1	1899-12-31 00:15:00	1899-12-31 06:30:00	0	0	1	0	0	0	1	0	0	0	0	0	0	1	0	0	0	2	1	2	1	1	1	1	1	1	2	2	1	Gostei a que melhorasse o atendimeto na farmácia darem prioridade pessoas que estão na bicha .	1899-12-31 11:45:00	2	10
1086	1899-12-31 10:08:00	1899-12-31 10:14:00	Cidade De Quelimane	2	2017	7	3	1	29	SECONDARY SCHOOL	2	Chuabo	1	1899-12-31 00:20:00	1899-12-31 09:00:00	0	0	1	0	0	0	0	1	0	0	0	0	0	1	1	0	0	1	2	2	4	4	4	4	4	4	4	4	3	NA	1899-12-31 10:30:00	2	32
1087	1899-12-31 09:36:00	1899-12-31 10:00:00	Cidade De Quelimane	1	2018	7	7	1	29	UNIVERSITY	2	Lomwé	1	1899-12-31 00:15:00	1899-12-31 08:30:00	0	0	1	0	0	0	1	0	0	0	0	0	1	1	0	1	0	1	2	2	1	4	3	3	3	3	4	4	3	NA	1899-12-31 10:30:00	2	25
1088	1899-12-31 10:44:00	1899-12-31 10:58:00	Cidade De Quelimane	1	2017	7	7	1	47	SECONDARY SCHOOL	2	Chuabo	1	1899-12-31 01:20:00	1899-12-31 08:45:00	1	1	0	0	0	0	1	0	0	0	0	0	0	1	1	0	0	1	2	2	4	4	4	4	4	4	4	4	1	Gostaria que da forma como me atenderam atendessem a todos,não só comigo por ser colega.	1899-12-31 11:13:00	2	32
1089	1899-12-31 10:30:00	1899-12-31 11:00:00	Cidade De Quelimane	2	2018	8	6	1	21	SECONDARY SCHOOL	2	Chuabo.	1	1899-12-31 01:00:00	1899-12-31 07:00:00	0	0	1	0	0	0	1	0	0	0	0	1	0	0	1	0	0	1	2	2	4	4	4	4	4	4	4	4	3	NA	1899-12-31 11:30:00	2	32
1090	1899-12-31 10:40:00	1899-12-31 10:46:00	Cidade De Quelimane	3	2017	7	5	1	28	SECONDARY SCHOOL	2	Chuabo	1	1899-12-31 00:30:00	1899-12-31 07:00:00	0	0	1	0	0	0	1	0	0	0	1	0	0	0	1	0	0	1	2	2	3	4	4	3	3	3	4	3	1	Gostaria que tivesse uma maternidade aqui que é para todo acompanhamento até ao parto ser feito aqui.	1899-12-31 11:03:00	2	27
1091	1899-12-31 09:26:00	1899-12-31 09:44:00	Cidade De Quelimane	9	2017	7	5	1	20	PRIMARY SCHOOL	2	Sena	2	1899-12-31 00:25:00	1899-12-31 07:00:00	0	0	1	0	0	0	1	0	0	0	0	0	0	0	0	1	0	1	2	2	2	4	4	4	4	3	4	3	3	NA	1899-12-31 10:15:00	2	28
1092	1899-12-31 11:22:00	1899-12-31 11:30:00	Cidade De Quelimane	4	2017	7	6	1	27	SECONDARY SCHOOL	2	Chuabo	1	1899-12-31 00:20:00	1899-12-31 07:00:00	0	0	1	0	0	0	1	0	0	0	1	0	0	0	1	0	0	1	2	2	1	4	4	4	4	4	4	3	1	As enfermeiras devem começar a atender cedo para não nos fazerem demorar tanto tempo aqui.	1899-12-31 11:48:00	2	28
1093	1899-12-31 08:18:00	1899-12-31 08:44:00	Cidade De Quelimane	12	2017	7	1	1	38	SECONDARY SCHOOL	2	Chuabo	1	1899-12-31 00:45:00	1899-12-31 07:00:00	0	0	1	0	0	0	1	0	0	0	0	0	1	0	0	0	0	1	2	2	4	4	2	2	2	2	3	3	1	Devem aumentar o hospital e fazerem a farmácia num espaço maior.	1899-12-31 09:14:00	2	22
1094	1899-12-31 09:40:00	1899-12-31 10:10:00	Cidade De Quelimane	4	2018	8	7	1	35	PRIMARY SCHOOL	2	Maindo	1	1899-12-31 00:15:00	1899-12-31 06:00:00	0	0	1	0	0	0	1	0	0	0	1	0	0	0	1	0	0	2	2	2	1	2	2	2	2	2	3	3	1	Gostaria que reduzissem o tempo de espera na bicha de CPN.	1899-12-31 10:40:00	2	17
1095	1899-12-31 10:06:00	1899-12-31 10:15:00	Cidade De Quelimane	2	2017	8	3	1	32	NONE	2	Mayndo	2	1899-12-31 01:00:00	1899-12-31 08:00:00	1	1	0	0	0	0	1	0	0	0	0	0	0	1	1	0	0	2	2	2	3	4	4	4	4	4	4	4	3	NA	1899-12-31 10:50:00	2	31
1096	1899-12-31 09:58:00	1899-12-31 10:05:00	Cidade De Quelimane	3	2017	7	4	1	43	SECONDARY SCHOOL	2	Chuabo	1	1899-12-31 01:00:00	1899-12-31 08:30:00	0	1	0	0	0	0	1	0	0	0	0	0	0	1	1	1	0	1	2	2	4	4	4	4	4	4	4	3	1	Deveria haver um sector de Rx assim faríamos tudo nesta unidade sanitária.	1899-12-31 10:22:00	2	31
1097	1899-12-31 12:02:00	1899-12-31 12:08:00	Cidade De Quelimane	3	2017	7	7	2	34	SECONDARY SCHOOL	1	NA	1	1899-12-31 00:30:00	1899-12-31 07:30:00	1	1	0	0	0	0	1	0	0	0	0	0	0	1	1	0	0	1	2	2	1	4	4	4	4	4	4	4	1	Que aumentassem um pouco a unidade sanitária. Ficamos muito apertados e com este calor, passa-se mal.	1899-12-31 12:26:00	2	29
1098	1899-12-31 11:20:00	1899-12-31 11:32:00	Cidade De Quelimane	3	2017	8	6	1	26	NONE	2	Nharinga	2	1899-12-31 00:10:00	1899-12-31 07:00:00	0	0	1	0	0	0	1	0	0	0	1	0	0	0	0	0	0	2	2	2	1	3	3	3	3	3	3	3	1	Gostaria que o atendimento fosse rápido.	1899-12-31 11:50:00	2	22
1099	1899-12-31 09:07:00	1899-12-31 09:15:00	Cidade De Quelimane	5	2017	7	2	2	32	PRIMARY SCHOOL	2	Chuabo	2	1899-12-31 02:00:00	1899-12-31 07:00:00	0	0	1	0	0	0	1	0	1	0	0	0	0	0	0	0	0	1	2	2	4	4	4	4	4	4	4	4	3	NA	1899-12-31 09:33:00	2	32
1100	1899-12-31 08:55:00	1899-12-31 09:00:00	Cidade De Quelimane	4	2017	8	4	2	29	SECONDARY SCHOOL	2	Sena	1	1899-12-31 00:10:00	1899-12-31 06:00:00	0	1	0	0	0	0	0	0	0	0	0	0	1	0	0	0	0	2	2	2	4	4	4	4	4	4	4	4	3	NA	1899-12-31 09:20:00	2	32
1101	1899-12-31 08:10:00	1899-12-31 08:40:00	Cidade De Quelimane	8	2017	8	1	1	27	PRIMARY SCHOOL	2	Muniga.	1	1899-12-31 00:30:00	1899-12-31 07:00:00	0	0	1	0	0	0	1	0	0	0	1	0	1	0	0	0	0	1	2	2	4	4	4	3	4	4	4	4	3	NA	1899-12-31 09:11:00	2	31
1102	1899-12-31 09:53:00	1899-12-31 10:15:00	Cidade De Quelimane	11	2017	7	2	2	32	SECONDARY SCHOOL	2	Chuabo	1	1899-12-31 00:20:00	1899-12-31 07:00:00	0	0	1	0	0	0	1	0	0	0	0	0	0	1	0	0	0	1	2	2	3	4	3	3	3	2	3	3	1	Gostaria que aumentassem o centro de saúde construindo uma farmácia para atendimento do tarv uma vez que somos muitos utentes.	1899-12-31 10:45:00	2	24
1103	1899-12-31 08:00:00	1899-12-31 11:05:00	Cidade De Quelimane	1	2018	7	2	1	20	PRIMARY SCHOOL	2	Chuabo	2	1899-12-31 00:25:00	1899-12-31 08:00:00	0	0	1	0	0	0	1	0	0	0	0	1	0	0	0	0	0	2	2	2	3	3	3	2	2	2	3	3	1	Gostaria que os RH pusessem pessoal que também falam chuabo para nos facilitar a percebermos algo que está errado connosco.	1899-12-31 12:02:00	2	21
1104	1899-12-31 08:30:00	1899-12-31 08:44:00	Cidade De Quelimane	6	2017	8	1	2	22	SECONDARY SCHOOL	2	Chuabo	1	1899-12-31 00:30:00	1899-12-31 07:00:00	0	0	1	0	0	0	1	0	1	0	0	0	0	0	0	0	0	2	2	2	4	4	4	4	4	4	4	4	3	NA	1899-12-31 09:20:00	2	32
1105	1899-12-31 09:20:00	1899-12-31 09:50:00	Cidade De Quelimane	1	2018	8	2	1	18	SECONDARY SCHOOL	2	Chabo	1	1899-12-31 00:30:00	1899-12-31 06:00:00	0	0	1	0	0	0	1	0	0	0	0	1	0	0	0	0	0	2	1	2	1	2	2	2	2	2	3	3	1	Gostaria que reduzissem o tempo de espera no atendimento.	1899-12-31 10:18:00	2	17
1106	1899-12-31 13:01:00	1899-12-31 13:19:00	Cidade De Quelimane	8	2017	7	5	1	34	SECONDARY SCHOOL	2	Lomwé	1	1899-12-31 00:20:00	1899-12-31 08:00:00	0	0	1	0	0	0	1	0	0	0	0	1	0	0	1	0	0	1	2	2	1	4	2	2	2	2	3	3	1	Devem aumentar pessoal e arranjar sítio maior para ficarmos a espera. Para CCR ,os bancos de espera são poucos e o espaço no corredor muito estreito.	1899-12-31 13:51:00	2	19
1107	1899-12-31 14:55:00	1899-12-31 15:15:00	Cidade De Quelimane	8	2017	8	7	1	35	NONE	2	Chuabo	2	1899-12-31 01:00:00	1899-12-31 12:30:00	0	0	1	0	0	0	1	0	0	0	0	1	0	0	0	0	0	1	2	2	3	4	3	3	3	3	4	4	3	NA	1899-12-31 15:45:00	2	27
1108	1899-12-31 09:18:00	1899-12-31 09:47:00	Cidade De Quelimane	9	2017	7	2	1	26	SECONDARY SCHOOL	2	Nharinga	1	1899-12-31 00:30:00	1899-12-31 07:00:00	0	0	1	0	0	0	1	0	0	0	0	1	0	0	0	0	0	1	2	2	2	4	3	4	2	2	3	3	1	Gostaria que houvesse stock de medicamentos do tarv para que possamos medicar devidamente sem interrupção.	1899-12-31 10:18:00	2	23
1109	1899-12-31 09:22:00	1899-12-31 09:42:00	Cidade De Quelimane	10	2017	7	2	1	31	NONE	2	Chuabo	2	1899-12-31 01:00:00	1899-12-31 07:00:00	0	0	1	0	0	0	1	0	0	0	0	1	0	0	0	0	0	1	2	2	4	4	4	4	4	4	4	4	3	NA	1899-12-31 10:11:00	2	32
1110	1899-12-31 08:16:00	1899-12-31 08:43:00	Cidade De Quelimane	1	2018	7	1	1	20	PRIMARY SCHOOL	2	Chuabo	1	1899-12-31 01:00:00	1899-12-31 07:00:00	0	0	1	0	0	0	1	0	0	0	0	1	0	0	0	0	0	1	2	2	4	4	3	3	3	3	4	4	3	NA	1899-12-31 09:10:00	2	28
1111	1899-12-31 12:45:00	1899-12-31 13:15:00	Cidade De Quelimane	8	2017	8	5	2	42	PRIMARY SCHOOL	2	Muniga	1	1899-12-31 00:40:00	1899-12-31 07:00:00	0	0	1	0	0	0	1	0	0	0	0	0	1	1	0	0	0	2	2	2	1	2	1	2	2	2	2	2	1	Gastaria que melhorasse na organização dos processos saberem quem vai fazer análise e so processos estarem organizados.	1899-12-31 13:46:00	2	14
1112	1899-12-31 10:33:00	1899-12-31 11:00:00	Cidade De Quelimane	3	2018	7	2	1	22		2	Lomwé	1	1899-12-31 00:15:00	1899-12-31 09:00:00	0	0	1	0	0	0	1	0	0	0	0	0	0	1	0	0	0	1	2	2	4	4	3	3	3	3	4	3	1	Gostaria que houvesse mais flexibilidade no atendimento assim como foi hoje, para evitar aglomeração dos pacientes na farmácia.	1899-12-31 11:29:00	2	27
1113	1899-12-31 10:15:00	1899-12-31 10:20:00	Cidade De Quelimane	5	2017	8	4	1	18	SECONDARY SCHOOL	2	Chuabo	1	1899-12-31 00:25:00	1899-12-31 06:30:00	1	1	0	0	0	0	1	0	0	0	0	0	0	1	1	1	0	1	2	2	1	4	3	4	3	3	4	3	1	Gostaria que o clínico fosse flexível no atendimento.	1899-12-31 10:42:00	2	25
1114	1899-12-31 13:40:00	1899-12-31 14:00:00	Cidade De Quelimane	6	2017	7	6	2	40	SECONDARY SCHOOL	2	Chuabo	1	1899-12-31 00:10:00	1899-12-31 09:00:00	0	0	1	0	0	0	1	0	0	0	0	0	1	1	1	1	0	1	2	2	3	4	3	3	3	3	4	4	1	Deviam fazer paragem única. Receber os comprimidos na consulta.	1899-12-31 14:28:00	2	27
1115	1899-12-31 11:43:00	1899-12-31 12:12:00	Cidade De Quelimane	11	2017	8	3	1	23	SECONDARY SCHOOL	2	Chuabo	1	1899-12-31 01:00:00	1899-12-31 10:00:00	0	0	1	0	0	0	1	0	0	0	0	1	0	0	0	0	0	1	2	2	4	4	4	4	4	4	4	4	3	NA	1899-12-31 12:41:00	2	32
1116	1899-12-31 07:22:00	1899-12-31 07:30:00	Cidade De Quelimane	5	2017	8	5	1	32	PRIMARY SCHOOL	2	Chuabo	2	1899-12-31 00:40:00	1899-12-31 06:00:00	0	1	0	0	0	0	0	0	0	0	0	0	1	0	0	0	0	2	2	2	4	4	4	4	4	4	4	4	3	NA	1899-12-31 07:50:00	2	32
1117	1899-12-31 09:30:00	1899-12-31 10:00:00	Cidade De Quelimane	3	2018	8	5	1	23	PRIMARY SCHOOL	2	Chuabo	1	1899-12-31 00:10:00	1899-12-31 06:00:00	0	0	1	0	0	0	1	0	0	0	0	1	0	0	0	0	0	2	2	2	2	2	2	2	2	2	3	3	1	Gostaria que reduzissem o tempo de espera	1899-12-31 10:25:00	2	18
1118	1899-12-31 08:23:00	1899-12-31 08:43:00	Cidade De Quelimane	9	2017	7	4	1	30	SECONDARY SCHOOL	2	Chuabo	1	1899-12-31 00:30:00	1899-12-31 06:30:00	0	0	1	0	0	0	1	0	0	0	0	0	0	1	0	1	0	1	2	2	4	4	4	4	4	4	4	4	3	NA	1899-12-31 09:12:00	2	32
1119	1899-12-31 12:27:00	1899-12-31 12:55:00	Cidade De Quelimane	6	2017	7	5	1	20	PRIMARY SCHOOL	2	Lomwé	1	1899-12-31 00:30:00	1899-12-31 09:00:00	0	1	0	0	0	0	1	0	0	0	0	0	0	1	1	1	0	1	2	2	1	4	3	4	3	3	4	3	3	NA	1899-12-31 13:26:00	2	25
1120	1899-12-31 09:30:00	1899-12-31 10:00:00	Cidade De Quelimane	7	2017	8	6	1	35	SECONDARY SCHOOL	2	Chuabo	1	1899-12-31 00:20:00	1899-12-31 06:00:00	0	0	1	0	0	0	1	0	0	0	1	0	0	0	0	0	0	2	2	2	1	2	2	2	2	2	2	2	1	Melhorar o tempo de espera.	1899-12-31 10:30:00	2	15
1121	1899-12-31 09:35:00	1899-12-31 09:55:00	Cidade De Quelimane	7	2017	7	5	1	25	NONE	2	Chuabo	1	1899-12-31 00:20:00	1899-12-31 07:00:00	0	0	1	0	0	0	1	0	0	0	1	0	0	0	0	0	0	1	2	2	4	4	3	3	3	3	4	3	3	NA	1899-12-31 10:24:00	2	27
1122	1899-12-31 11:08:00	1899-12-31 11:39:00	Cidade De Quelimane	10	2017	8	3	1	22	SECONDARY SCHOOL	2	Chuabo	1	1899-12-31 00:10:00	1899-12-31 06:20:00	0	0	1	0	0	0	1	0	0	0	0	0	1	1	1	0	0	2	2	2	1	2	2	2	2	2	2	2	1	Gostaria que melhorasse na organização dos processos.	1899-12-31 12:10:00	2	15
1123	1899-12-31 08:25:00	1899-12-31 08:45:00	Cidade De Quelimane	3	2018	8	7	1	42	PRIMARY SCHOOL	2	Chuabo.	1	1899-12-31 00:20:00	1899-12-31 06:00:00	0	0	1	0	0	0	0	0	0	0	0	0	0	1	0	0	0	1	2	2	4	4	4	4	4	4	4	4	3	NA	1899-12-31 09:10:00	2	32
1124	1899-12-31 10:30:00	1899-12-31 10:55:00	Cidade De Quelimane	2	2018	8	1	1	41	SECONDARY SCHOOL	2	Chuabo	1	1899-12-31 00:30:00	1899-12-31 07:00:00	0	0	1	0	0	0	0	1	0	0	0	0	0	1	0	0	0	1	2	2	4	4	4	4	4	4	4	4	3	NA	1899-12-31 11:20:00	2	32
1125	1899-12-31 08:58:00	1899-12-31 09:23:00	Cidade De Quelimane	2	2018	7	5	2	29	SECONDARY SCHOOL	2	Chuabo	1	1899-12-31 00:05:00	1899-12-31 07:50:00	0	0	1	0	1	0	1	0	0	0	0	0	0	1	0	0	0	1	2	2	4	4	3	3	3	3	4	4	3	NA	1899-12-31 09:51:00	2	28
1126	1899-12-31 09:40:00	1899-12-31 10:11:00	Cidade De Quelimane	10	2017	8	2	1	32	SECONDARY SCHOOL	2	Lomue.	1	1899-12-31 00:10:00	1899-12-31 07:00:00	0	0	1	0	0	0	1	0	0	0	1	0	1	0	0	0	0	1	2	2	3	3	3	4	4	4	4	4	3	NA	1899-12-31 10:40:00	2	29
1127	1899-12-31 10:29:00	1899-12-31 10:58:00	Cidade De Quelimane	1	2018	7	6	1	24	PRIMARY SCHOOL	2	Maíndo	1	1899-12-31 00:45:00	1899-12-31 08:00:00	0	0	0	1	0	0	1	0	0	0	0	0	0	0	0	1	0	1	2	2	2	4	4	4	3	3	4	4	3	NA	1899-12-31 11:28:00	2	28
1128	1899-12-31 08:00:00	1899-12-31 08:30:00	Cidade De Quelimane	3	2018	8	4	1	18	PRIMARY SCHOOL	2	Chuabo	1	1899-12-31 00:15:00	1899-12-31 07:00:00	0	0	1	0	0	0	1	0	1	0	0	0	0	0	0	0	0	1	2	2	4	4	4	3	4	4	NA	4	3	NA	1899-12-31 09:05:00	2	NA
1129	1899-12-31 10:17:00	1899-12-31 10:43:00	Cidade De Quelimane	2	2018	7	6	1	23	SECONDARY SCHOOL	2	Chuabo	1	1899-12-31 00:25:00	1899-12-31 08:00:00	0	0	1	0	0	0	1	0	0	0	1	0	0	0	0	0	0	1	2	2	2	4	4	4	4	4	4	4	3	NA	1899-12-31 11:13:00	2	30
1130	1899-12-31 08:37:00	1899-12-31 08:59:00	Cidade De Quelimane	11	2017	7	5	1	35	NONE	2	Chuabo	2	1899-12-31 02:00:00	1899-12-31 07:00:00	0	0	1	0	0	0	1	0	0	1	0	0	1	0	1	1	0	1	2	2	4	4	4	4	4	4	4	4	3	NA	1899-12-31 09:30:00	2	32
1131	1899-12-31 11:11:00	1899-12-31 11:40:00	Cidade De Quelimane	4	2018	7	4	2	26		2	Chuabo	1	1899-12-31 00:10:00	1899-12-31 08:00:00	0	0	1	0	0	0	1	0	0	0	0	0	0	1	1	1	0	1	2	2	2	4	2	2	2	2	3	3	1	Gostaria que aumentassem a unidade sanitária e colocassem bancos para a espera.	1899-12-31 12:12:00	2	20
1132	1899-12-31 11:03:00	1899-12-31 11:24:00	Cidade De Quelimane	11	2017	7	3	2	25	PRIMARY SCHOOL	2	Lomwé	1	1899-12-31 00:15:00	1899-12-31 09:30:00	0	0	1	0	0	0	1	0	1	0	0	0	0	0	0	0	0	1	2	2	3	4	4	4	4	4	4	4	3	NA	1899-12-31 11:53:00	2	31
1133	1899-12-31 08:20:00	1899-12-31 08:50:00	Cidade De Quelimane	4	2018	8	6	1	30	NONE	2	Chuabo	2	1899-12-31 00:30:00	1899-12-31 06:00:00	0	0	1	0	0	0	1	0	0	0	1	0	0	0	0	0	0	1	2	2	4	4	4	3	4	4	4	4	3	NA	1899-12-31 09:20:00	2	31
1134	1899-12-31 09:50:00	1899-12-31 10:21:00	Cidade De Quelimane	4	2018	7	2	1	28	SECONDARY SCHOOL	2	Chuabo	1	1899-12-31 00:30:00	1899-12-31 07:30:00	0	0	1	0	0	0	1	0	0	0	0	1	0	0	0	0	0	1	2	2	4	4	3	3	3	3	4	4	3	NA	1899-12-31 10:50:00	2	28
1135	1899-12-31 12:28:00	1899-12-31 12:56:00	Cidade De Quelimane	4	2018	7	4	1	20	PRIMARY SCHOOL	2	Chuabo	1	1899-12-31 01:00:00	1899-12-31 09:30:00	1	1	0	0	0	0	1	0	0	0	0	0	0	1	1	1	0	1	2	2	2	4	4	4	3	3	4	4	3	NA	1899-12-31 13:30:00	2	28
1136	1899-12-31 12:05:00	1899-12-31 12:25:00	Cidade De Quelimane	4	2018	8	5	1	26	SECONDARY SCHOOL	2	Português	1	1899-12-31 00:45:00	1899-12-31 07:00:00	1	1	0	0	0	0	1	0	0	0	0	0	1	1	1	1	0	2	2	2	2	2	2	2	2	2	2	2	1	Gostaria que melhorassem o tempo de espera na bicha de consulta com clínico.	1899-12-31 12:55:00	2	16
1137	1899-12-31 10:15:00	1899-12-31 10:35:00	Cidade De Quelimane	4	2018	8	3	1	21	PRIMARY SCHOOL	2	Lomue	1	1899-12-31 00:20:00	1899-12-31 07:00:00	1	1	0	0	0	0	1	0	0	0	1	0	0	0	1	0	0	2	2	2	1	2	2	2	2	2	2	3	1	Gostaria que o atendimeto fosse paragem única.	1899-12-31 11:00:00	2	16
1138	1899-12-31 10:10:00	1899-12-31 10:28:00	Cidade De Quelimane	4	2018	3	3	1	23	PRIMARY SCHOOL	2	Mapebane	1	1899-12-31 02:00:00	1899-12-31 09:00:00	0	0	1	0	1	0	1	0	0	0	0	0	0	1	1	0	0	2	2	2	2	4	3	3	3	3	3	3	2	NA	1899-12-31 11:06:00	2	24
1139	1899-12-31 11:45:00	1899-12-31 12:10:00	Cidade De Quelimane	9	2017	8	6	2	39	SECONDARY SCHOOL	2	Chuabo	1	1899-12-31 01:00:00	1899-12-31 08:00:00	0	0	1	0	0	0	1	0	1	0	0	0	0	0	0	0	0	2	2	2	1	2	2	2	2	2	2	2	1	Reduzir o tempo de espera no atendimento de PNCTL.	1899-12-31 12:40:00	2	15
1140	1899-12-31 10:02:00	1899-12-31 10:26:00	Namacurra	7	2017	6	1	2	37	PRIMARY SCHOOL	2	Chuabo	1	1899-12-31 01:00:00	1899-12-31 08:00:00	0	0	1	0	0	0	0	0	1	0	0	0	1	1	1	0	0	2	2	2	2	4	3	3	3	3	4	3	1	Eu queria que os enfermeiros estivessem a falar língua chuabo para percebermos melhor.	1899-12-31 11:12:00	2	25
1141	1899-12-31 10:42:00	1899-12-31 10:59:00	Cidade De Quelimane	5	2017	4	4	1	30		2	Chuabo	2	1899-12-31 00:50:00	1899-12-31 06:00:00	0	0	1	0	0	0	1	0	0	0	0	0	0	1	0	0	0	1	1	2	1	1	2	2	2	2	2	2	1	Aumentar enfermeiros que e trocarem esse enfermeiro daqui.	1899-12-31 11:15:00	2	14
1142	1899-12-31 08:30:00	1899-12-31 08:49:00	Cidade De Quelimane	1	2018	3	1	1	43	PRIMARY SCHOOL	2	Chuabo	1	1899-12-31 01:30:00	1899-12-31 07:00:00	0	0	1	0	0	0	1	0	0	0	0	0	0	1	1	0	0	2	2	2	2	4	3	3	3	3	2	3	2	NA	1899-12-31 09:28:00	2	23
1143	1899-12-31 10:59:00	1899-12-31 11:25:00	Cidade De Quelimane	1	2018	7	3	1	52	PRIMARY SCHOOL	2	Chuabo	1	1899-12-31 00:45:00	1899-12-31 08:50:00	0	0	1	0	0	0	1	0	0	0	0	0	0	1	1	1	0	1	2	2	4	4	3	3	3	3	4	4	3	NA	1899-12-31 11:54:00	2	28
1144	1899-12-31 11:10:00	1899-12-31 11:32:00	Cidade De Quelimane	10	2017	3	3	1	44	UNIVERSITY	2	Macua	1	1899-12-31 00:10:00	1899-12-31 10:00:00	0	0	1	0	0	0	1	0	1	0	0	0	0	1	1	0	0	2	2	2	2	4	3	3	3	3	3	3	2	NA	1899-12-31 12:09:00	2	24
1145	1899-12-31 09:20:00	1899-12-31 09:24:00	Cidade De Quelimane	12	2016	8	2	2	53	SECONDARY SCHOOL	2	Chuabo	1	1899-12-31 09:50:00	1899-12-31 10:00:00	0	0	1	0	0	0	1	0	0	0	0	0	0	1	0	0	0	1	2	2	3	4	3	3	3	3	4	3	1	Gostaria que Melhorasse o tempo de espera.	1899-12-31 09:45:00	2	26
1146	1899-12-31 09:55:00	1899-12-31 10:02:00	Cidade De Quelimane	11	2016	8	1	1	24	PRIMARY SCHOOL	2	Chuabo	2	1899-12-31 01:00:00	1899-12-31 07:00:00	0	0	1	0	0	0	1	1	0	0	0	1	0	0	0	0	0	2	2	2	2	4	4	4	3	3	4	4	2	NA	1899-12-31 10:13:00	2	28
1147	1899-12-31 12:10:00	1899-12-31 12:45:00	Cidade De Quelimane	8	2017	4	7	1	24	PRIMARY SCHOOL	2	Chuabo	2	1899-12-31 00:35:00	1899-12-31 08:00:00	0	0	1	0	0	0	1	1	0	0	0	0	0	1	0	0	0	1	2	2	1	4	3	3	3	3	4	3	1	Melhorar mas no horario do atendimento	1899-12-31 13:20:00	2	24
1148	1899-12-31 10:00:00	1899-12-31 10:27:00	Cidade De Quelimane	6	2017	3	1	1	24	PRIMARY SCHOOL	2	Chuabo	2	1899-12-31 00:40:00	1899-12-31 07:00:00	0	0	1	0	0	0	1	0	0	0	0	0	0	1	1	0	0	2	2	2	1	4	3	3	3	3	3	3	1	Eles devem ser mais flexíveis e deixarem de escutar música nos celulares.	1899-12-31 11:00:00	2	23
1149	1899-12-31 11:10:00	1899-12-31 11:20:00	Cidade De Quelimane	1	2017	4	5	1	42	NONE	2	Chuabo	1	1899-12-31 02:00:00	1899-12-31 06:00:00	0	0	1	0	0	0	0	0	0	0	0	0	0	1	0	0	0	1	1	2	1	2	3	3	3	3	4	3	1	Aumentar mas enfermeiro e também aumentar nosso hospital.	1899-12-31 11:40:00	2	22
1150	1899-12-31 09:35:00	1899-12-31 09:55:00	Cidade De Quelimane	4	2017	3	2	1	26	PRIMARY SCHOOL	2	Chuabo	2	1899-12-31 01:00:00	1899-12-31 07:00:00	0	0	1	0	0	0	0	1	1	0	0	0	0	1	1	0	0	2	2	2	2	4	3	3	3	3	4	3	2	NA	1899-12-31 10:18:00	2	25
1151	1899-12-31 08:35:00	1899-12-31 09:42:00	Cidade De Quelimane	11	2016	8	6	1	35	NONE	2	Chuabo	3	1899-12-31 02:00:00	1899-12-31 08:00:00	0	0	1	0	0	0	1	0	0	0	1	0	1	1	0	0	0	1	2	2	3	4	3	3	3	3	4	3	1	Só que estou a ver e isso de casa de banho	1899-12-31 10:02:00	2	26
1152	1899-12-31 12:40:00	1899-12-31 12:59:00	Cidade De Quelimane	10	2017	3	7	1	35	NONE	2	Chuabo	2	1899-12-31 01:00:00	1899-12-31 11:30:00	0	0	1	0	1	0	1	0	0	0	0	1	0	1	1	0	0	1	2	2	2	4	3	3	3	3	3	3	2	NA	1899-12-31 13:30:00	2	24
1153	1899-12-31 11:00:00	1899-12-31 11:21:00	Cidade De Quelimane	11	2017	3	7	1	42	PRIMARY SCHOOL	2	Chuabo	2	1899-12-31 00:30:00	1899-12-31 09:30:00	0	0	1	0	0	0	1	0	0	0	0	0	0	1	1	0	0	2	2	2	3	4	3	3	3	3	3	3	2	NA	1899-12-31 12:00:00	2	25
1154	1899-12-31 08:00:00	1899-12-31 08:20:00	Cidade De Quelimane	1	2017	4	6	1	26	PRIMARY SCHOOL	2	Chuabo	2	1899-12-31 00:30:00	1899-12-31 06:00:00	0	0	1	0	0	0	1	0	0	0	0	0	0	1	0	0	0	1	2	2	3	2	3	3	3	3	4	3	1	Aumentar mas o nosso hospital.	1899-12-31 08:50:00	2	24
1155	1899-12-31 08:40:00	1899-12-31 09:00:00	Cidade De Quelimane	3	2018	3	6	1	40	PRIMARY SCHOOL	2	Chuabo	2	1899-12-31 01:00:00	1899-12-31 07:30:00	0	0	1	0	1	0	1	1	0	0	0	0	0	1	1	0	0	1	2	2	2	4	3	3	3	3	3	3	2	NA	1899-12-31 09:38:00	2	24
1156	1899-12-31 12:30:00	1899-12-31 12:50:00	Cidade De Quelimane	3	2018	3	3	1	51	NONE	2	Chuabo	2	1899-12-31 00:30:00	1899-12-31 07:00:00	0	0	1	0	0	0	1	0	0	0	0	0	0	1	0	0	0	2	2	2	1	1	1	1	1	1	2	1	1	Ele deve chegar mais cedo e perguntar como o paciente se sente	1899-12-31 13:33:00	2	9
1157	1899-12-31 08:20:00	1899-12-31 08:35:00	Cidade De Quelimane	2	2017	4	1	1	24	PRIMARY SCHOOL	2	Chuabo	1	1899-12-31 00:50:00	1899-12-31 07:00:00	0	0	1	0	0	0	0	0	0	0	1	0	0	1	0	0	0	1	2	2	2	4	3	3	3	3	4	3	1	Melhorar mas as casa de banhos não está em condições e também na limpeza.	1899-12-31 08:59:00	2	25
1158	1899-12-31 09:21:00	1899-12-31 09:26:00	Cidade De Quelimane	11	2016	7	4	1	31	PRIMARY SCHOOL	2	Lomuwé	2	1899-12-31 00:15:00	1899-12-31 08:00:00	0	0	1	0	0	0	1	0	0	0	0	0	1	1	0	0	0	2	2	2	4	4	4	4	3	3	4	3	3	NA	1899-12-31 09:48:00	2	29
1159	1899-12-31 11:30:00	1899-12-31 11:46:00	Cidade De Quelimane	3	2018	3	8	2	45	SECONDARY SCHOOL	2	Chuabo	1	1899-12-31 00:10:00	1899-12-31 10:30:00	0	0	1	0	0	0	1	1	0	0	0	0	0	1	1	0	0	2	2	2	2	4	3	3	3	3	3	3	2	NA	1899-12-31 12:25:00	2	24
1160	1899-12-31 10:15:00	1899-12-31 10:26:00	Cidade De Quelimane	11	2016	8	7	1	29	SECONDARY SCHOOL	2	Chuabo	1	1899-12-31 00:40:00	1899-12-31 07:00:00	0	0	1	0	0	0	1	0	0	0	0	0	0	1	0	0	0	2	2	2	3	4	4	4	4	4	4	3	2	NA	1899-12-31 10:32:00	2	30
1161	1899-12-31 11:50:00	1899-12-31 12:18:00	Cidade De Quelimane	4	2017	3	4	1	24	PRIMARY SCHOOL	2	Chuabo	1	1899-12-31 01:00:00	1899-12-31 08:00:00	0	0	1	0	0	0	0	1	1	0	0	0	0	1	1	0	0	2	2	2	1	4	3	3	3	3	4	3	1	Tem que aumentar mais enfermeiros para evitar demoras.hoje aqui está muito cheio e tem pouco enfermeiros para atender.	1899-12-31 12:40:00	2	24
1162	1899-12-31 09:00:00	1899-12-31 09:30:00	Cidade De Quelimane	1	2017	3	6	1	26	PRIMARY SCHOOL	2	Chuabo	2	1899-12-31 01:00:00	1899-12-31 08:00:00	0	0	1	0	1	0	1	0	0	0	0	0	0	1	0	0	0	2	2	2	2	4	3	4	3	3	4	3	2	NA	1899-12-31 10:00:00	2	26
1163	1899-12-31 09:10:00	1899-12-31 09:31:00	Cidade De Quelimane	4	2018	3	4	1	46	PRIMARY SCHOOL	2	Chuabo	2	1899-12-31 01:00:00	1899-12-31 08:00:00	0	0	1	0	0	0	1	0	0	0	0	0	0	1	0	0	0	1	2	2	2	4	3	3	3	3	3	3	2	NA	1899-12-31 10:13:00	2	24
1164	1899-12-31 09:35:00	1899-12-31 09:56:00	Cidade De Quelimane	4	2017	3	6	1	36	PRIMARY SCHOOL	2	Chuabo	2	1899-12-31 01:00:00	1899-12-31 08:00:00	0	0	1	0	0	0	1	0	0	0	0	0	0	1	1	1	0	2	2	2	2	4	3	3	3	3	3	3	1	Gostaria que fizessem WC melhorado e que tivesse água canalizada.	1899-12-31 10:20:00	2	24
1165	1899-12-31 09:03:00	1899-12-31 09:28:00	Cidade De Quelimane	7	2017	4	1	2	26	PRIMARY SCHOOL	2	Chuabo	2	1899-12-31 00:45:00	1899-12-31 06:00:00	0	0	1	0	0	0	1	0	0	0	0	0	0	1	0	0	0	2	2	2	1	4	3	3	3	3	4	3	1	Abrir mas cedo o hospital.	1899-12-31 09:55:00	2	24
1166	1899-12-31 08:00:00	1899-12-31 08:20:00	Cidade De Quelimane	1	2017	3	3	2	65	PRIMARY SCHOOL	2	Chuabo	2	1899-12-31 00:15:00	1899-12-31 06:00:00	0	0	1	0	0	0	1	0	0	0	0	0	1	1	0	0	0	2	2	2	4	4	4	4	3	3	3	4	2	NA	1899-12-31 08:39:00	2	29
1167	1899-12-31 08:53:00	1899-12-31 09:10:00	Cidade De Quelimane	4	2017	4	1	2	33	PRIMARY SCHOOL	2	Chuabo	1	1899-12-31 00:30:00	1899-12-31 07:00:00	0	0	1	0	0	0	1	0	0	0	0	0	0	1	0	0	0	1	2	2	2	2	3	3	3	3	4	3	1	As casa de banhos não estão em boas condições .	1899-12-31 09:30:00	2	23
1168	1899-12-31 09:00:00	1899-12-31 09:20:00	Cidade De Quelimane	2	2018	4	1	2	80	PRIMARY SCHOOL	2	Chuabo	1	1899-12-31 01:00:00	1899-12-31 08:34:00	0	0	0	0	1	0	0	0	0	0	0	0	0	1	0	1	0	1	2	2	2	4	3	3	3	3	4	3	2	NA	1899-12-31 09:55:00	2	25
1169	1899-12-31 09:50:00	1899-12-31 10:20:00	Cidade De Quelimane	2	2017	3	7	1	41	NONE	2	Chuabo	2	1899-12-31 00:20:00	1899-12-31 08:30:00	0	0	1	1	1	0	1	0	0	0	0	0	0	1	1	0	0	1	2	2	2	4	3	4	3	3	4	4	2	NA	1899-12-31 11:00:00	2	27
1170	1899-12-31 10:27:00	1899-12-31 10:40:00	Cidade De Quelimane	1	2017	4	5	1	31	PRIMARY SCHOOL	2	Chuabo	2	1899-12-31 04:00:00	1899-12-31 06:00:00	0	0	1	0	0	0	0	0	0	0	0	0	0	1	0	0	0	2	2	2	1	4	3	3	3	3	4	3	1	Aumentar mas camas na maternidade.	1899-12-31 11:10:00	2	24
1171	1899-12-31 09:00:00	1899-12-31 09:18:00	Cidade De Quelimane	2	2018	3	3	1	24	PRIMARY SCHOOL	2	Chuabo	2	1899-12-31 00:30:00	1899-12-31 08:00:00	0	0	1	0	0	0	1	1	0	0	0	0	0	1	1	0	0	1	2	2	2	4	3	3	3	3	3	3	2	NA	1899-12-31 10:02:00	2	24
1172	1899-12-31 10:30:00	1899-12-31 10:45:00	Cidade De Quelimane	3	2017	4	2	1	33	NONE	2	Chuabo	2	1899-12-31 01:00:00	1899-12-31 07:30:00	0	0	1	0	0	0	0	0	0	0	1	0	0	1	0	0	0	1	1	2	1	2	3	3	3	3	4	3	1	Melhorar mas nós horários de atendimento.	1899-12-31 11:00:00	2	22
1173	1899-12-31 10:01:00	1899-12-31 10:30:00	Cidade De Quelimane	9	2017	4	3	1	30	PRIMARY SCHOOL	2	Chuabo	2	1899-12-31 00:30:00	1899-12-31 08:00:00	0	1	1	0	0	0	1	0	1	0	0	0	0	1	0	0	0	1	2	2	2	4	3	3	3	3	4	3	2	NA	1899-12-31 11:10:00	2	25
1174	1899-12-31 09:00:00	1899-12-31 09:22:00	Cidade De Quelimane	3	2017	3	5	2	35	PRIMARY SCHOOL	2	Chuabo	1	1899-12-31 01:00:00	1899-12-31 08:20:00	0	0	1	0	1	0	1	0	0	0	0	0	0	1	0	0	0	2	2	2	4	4	4	4	3	3	3	3	2	NA	1899-12-31 09:45:00	2	28
1175	1899-12-31 10:00:00	1899-12-31 10:20:00	Cidade De Quelimane	1	2018	3	7	1	27	PRIMARY SCHOOL	2	Chuabo	2	1899-12-31 02:00:00	1899-12-31 08:50:00	0	0	1	0	0	0	1	0	0	0	0	0	0	1	1	1	0	1	2	2	2	4	3	3	3	3	3	3	2	NA	1899-12-31 11:00:00	2	24
1176	1899-12-31 10:20:00	1899-12-31 10:48:00	Cidade De Quelimane	8	2017	4	6	1	22	PRIMARY SCHOOL	2	Chuabo	1	1899-12-31 00:45:00	1899-12-31 08:00:00	0	0	1	0	0	0	1	0	0	0	0	0	0	1	0	0	0	1	2	2	2	4	3	3	3	3	4	3	2	NA	1899-12-31 11:35:00	2	25
1177	1899-12-31 08:10:00	1899-12-31 08:30:00	Cidade De Quelimane	2	2017	3	1	1	39	PRIMARY SCHOOL	2	Chuabo	2	1899-12-31 01:00:00	1899-12-31 06:00:00	0	0	1	0	1	0	1	0	0	0	1	0	0	1	1	0	0	2	2	2	4	4	4	4	3	3	4	3	1	Eu gostaria que nós dessem injeção anualmente e nao comprimidos de tomarmos diariamente. Cansa tomar todos dias.	1899-12-31 08:55:00	2	29
1178	1899-12-31 11:18:00	1899-12-31 11:25:00	Cidade De Quelimane	3	2017	4	3	1	55	NONE	2	Chuabo	3	1899-12-31 01:30:00	1899-12-31 06:00:00	0	0	1	0	0	0	1	0	0	0	0	0	0	1	0	0	0	2	2	2	1	1	2	2	2	2	3	2	1	Formar pessoas que falam língua dos doentes para nos entendemos bem	1899-12-31 11:45:00	2	15
1179	1899-12-31 08:20:00	1899-12-31 08:54:00	Cidade De Quelimane	4	2017	3	5	2	45	PRIMARY SCHOOL	2	Lomue	2	1899-12-31 00:30:00	1899-12-31 06:00:00	0	0	1	0	0	0	1	0	0	0	0	0	0	1	1	0	0	2	2	2	2	4	4	3	3	3	4	3	2	NA	1899-12-31 09:18:00	2	26
1180	1899-12-31 11:50:00	1899-12-31 12:14:00	Cidade De Quelimane	8	2017	3	2	1	38	NONE	2	Chuabo	2	1899-12-31 01:00:00	1899-12-31 10:30:00	0	0	1	0	0	0	1	0	0	0	0	0	0	1	1	0	0	1	2	2	2	4	3	3	3	3	2	3	2	NA	1899-12-31 12:53:00	2	23
1181	1899-12-31 10:06:00	1899-12-31 10:28:00	Cidade De Quelimane	6	2017	3	6	1	30	PRIMARY SCHOOL	2	Chuabo	1	1899-12-31 00:30:00	1899-12-31 06:30:00	0	0	1	0	0	0	1	0	0	0	0	1	1	1	0	0	0	2	2	2	1	1	2	2	2	2	2	2	1	Ela deve chegar cedo, para ter mais tempo em conversar com doentes.	1899-12-31 10:55:00	2	14
1182	1899-12-31 08:20:00	1899-12-31 08:45:00	Cidade De Quelimane	3	2018	4	4	1	35	PRIMARY SCHOOL	2	Chuabo	2	1899-12-31 01:00:00	1899-12-31 07:00:00	0	0	1	0	0	0	1	0	0	0	1	0	0	1	0	0	0	2	1	2	1	1	2	2	2	2	2	2	1	Melhorar mas no horario do atendimento	1899-12-31 09:15:00	2	14
1183	1899-12-31 12:10:00	1899-12-31 12:35:00	Cidade De Quelimane	9	2017	4	2	1	28	PRIMARY SCHOOL	2	Chuabo	2	1899-12-31 01:00:00	1899-12-31 08:00:00	0	0	1	0	0	0	1	1	0	0	0	0	0	1	0	0	0	1	2	2	1	4	3	3	3	3	4	3	1	Melhorar mas no horario do atendimento	1899-12-31 13:00:00	2	24
1184	1899-12-31 09:18:00	1899-12-31 09:35:00	Cidade De Quelimane	12	2016	7	3	1	43	PRIMARY SCHOOL	2	Chuabo	2	1899-12-31 01:00:00	1899-12-31 07:30:00	0	0	1	0	0	0	1	0	0	0	0	0	0	1	1	0	0	1	2	2	4	4	4	4	4	4	4	4	3	NA	1899-12-31 09:49:00	2	32
1185	1899-12-31 11:44:00	1899-12-31 11:59:00	Cidade De Quelimane	12	2016	7	7	1	35	PRIMARY SCHOOL	2	Chuabo	2	1899-12-31 01:00:00	1899-12-31 07:00:00	0	0	1	0	0	0	0	0	1	0	1	0	0	0	0	0	0	2	2	2	1	4	4	4	4	4	4	4	1	Deviam aumentar mais enfermeiras na consulta. Porque a mesma enfermeira atende na consulta e na maternidade e isso faz demorar	1899-12-31 12:13:00	2	29
1186	1899-12-31 11:00:00	1899-12-31 11:25:00	Cidade De Quelimane	11	2017	4	4	1	45	NONE	2	Chuabo	2	1899-12-31 00:45:00	1899-12-31 10:00:00	0	0	1	0	0	0	1	0	1	0	0	0	0	1	0	0	0	1	2	2	4	4	3	3	3	3	4	3	2	NA	1899-12-31 11:59:00	2	27
1187	1899-12-31 09:00:00	1899-12-31 09:05:00	Cidade De Quelimane	12	2016	8	1	1	30	PRIMARY SCHOOL	2	Chuabo	1	1899-12-31 01:00:00	1899-12-31 06:00:00	0	0	1	0	0	0	1	0	0	0	0	0	0	1	0	0	0	2	2	2	3	4	4	4	3	4	4	4	3	NA	1899-12-31 09:19:00	2	30
1188	1899-12-31 13:42:00	1899-12-31 12:47:00	Cidade De Quelimane	11	2016	5	2	1	34	PRIMARY SCHOOL	2	Echuabo	2	1899-12-31 02:00:00	1899-12-31 07:30:00	0	0	1	0	0	0	1	0	0	0	0	0	0	1	1	0	0	1	2	2	1	2	3	2	2	2	3	3	1	Gostaria que dessem comida, vivo longe transporte não tenho e ouvirem todas nossas preocupações sobre a doença.	1899-12-31 13:08:00	2	18
1189	1899-12-31 11:40:00	1899-12-31 11:59:00	Cidade De Quelimane	2	2017	4	6	1	40	NONE	2	Chuabo	2	1899-12-31 01:00:00	1899-12-31 08:00:00	0	0	1	0	0	0	1	0	0	0	0	0	0	1	0	0	0	2	1	2	1	3	3	3	3	3	4	3	1	Outros médico não valorizam as vidas dos pacientes. Isso deve min Dar hoje aqui começarão a nós atender tarde.todas portas fechadas.	1899-12-31 12:20:00	2	23
1190	1899-12-31 09:44:00	1899-12-31 10:15:00	Cidade De Quelimane	1	2018	4	1	1	35	PRIMARY SCHOOL	2	Chuabo	1	1899-12-31 01:00:00	1899-12-31 07:00:00	0	0	1	0	0	0	1	1	0	0	0	0	0	1	0	0	0	2	1	2	1	1	2	2	2	2	2	2	1	Melhorar no horario do atendimento, melhorar no atendimento não é bom.	1899-12-31 10:55:00	2	14
1191	1899-12-31 10:05:00	1899-12-31 10:29:00	Cidade De Quelimane	8	2017	3	1	1	30	PRIMARY SCHOOL	2	Chuabo	2	1899-12-31 00:45:00	1899-12-31 08:00:00	0	0	1	0	1	0	1	0	0	0	0	0	0	1	1	0	0	1	2	2	2	4	3	3	3	3	3	3	2	NA	1899-12-31 11:03:00	2	24
1192	1899-12-31 11:28:00	1899-12-31 11:22:00	Cidade De Quelimane	12	2016	8	4	1	50	NONE	2	Chuabo	3	1899-12-31 02:00:00	1899-12-31 08:00:00	0	0	1	0	0	0	1	0	0	0	0	0	0	1	0	0	0	1	2	2	3	4	4	4	4	4	4	4	3	NA	1899-12-31 11:33:00	2	31
1193	1899-12-31 09:22:00	1899-12-31 09:55:00	Cidade De Quelimane	1	2018	4	7	1	30	PRIMARY SCHOOL	2	Chuabo	2	1899-12-31 00:30:00	1899-12-31 08:30:00	0	0	1	0	0	0	1	0	0	0	0	0	0	1	1	0	0	1	2	2	2	4	3	3	3	3	4	3	2	NA	1899-12-31 10:35:00	2	25
1194	1899-12-31 08:45:00	1899-12-31 09:05:00	Cidade De Quelimane	5	2017	3	3	1	28	PRIMARY SCHOOL	2	Chuabo	2	1899-12-31 00:20:00	1899-12-31 07:00:00	0	0	1	0	1	0	1	0	0	0	0	0	0	1	1	0	0	2	2	2	4	4	4	3	3	3	3	3	1	Fazer a lpendres ou um salão Grande com bancos ou cadeiras.	1899-12-31 09:30:00	2	27
1195	1899-12-31 10:30:00	1899-12-31 11:00:00	Cidade De Quelimane	9	2017	4	1	2	38	PRIMARY SCHOOL	2	Chuabo	1	1899-12-31 00:30:00	1899-12-31 09:00:00	0	0	1	0	0	0	1	0	0	0	0	0	0	1	0	0	0	1	2	2	2	4	3	3	3	3	4	3	2	NA	1899-12-31 11:35:00	2	25
1196	1899-12-31 09:04:00	1899-12-31 09:30:00	Cidade De Quelimane	5	2017	3	4	1	24	PRIMARY SCHOOL	2	Chuabo	2	1899-12-31 01:00:00	1899-12-31 07:00:00	0	0	1	0	0	0	1	0	0	0	1	0	1	1	1	0	0	2	2	2	2	4	3	4	3	3	4	3	2	NA	1899-12-31 09:58:00	2	26
1197	1899-12-31 08:40:00	1899-12-31 08:47:00	Cidade De Quelimane	2	2017	8	1	2	22	SECONDARY SCHOOL	2	Chuabo	1	1899-12-31 00:30:00	1899-12-31 06:40:00	0	0	1	0	0	0	1	0	0	0	0	0	0	1	0	1	0	2	2	2	2	4	4	4	4	4	3	3	1	Gostaria que os enfermeiros fossem mais flexíveis.	1899-12-31 09:05:00	2	28
1198	1899-12-31 11:00:00	1899-12-31 11:10:00	Cidade De Quelimane	11	2016	8	3	1	42	PRIMARY SCHOOL	2	Chuabo	2	1899-12-31 02:00:00	1899-12-31 07:00:00	0	0	1	0	0	0	1	0	0	0	0	0	0	1	0	0	0	2	2	2	2	4	3	4	3	3	4	3	1	Melhorem a limpeza.	1899-12-31 11:21:00	2	26
1199	1899-12-31 11:00:00	1899-12-31 11:22:00	Cidade De Quelimane	9	2017	3	2	2	60	PRIMARY SCHOOL	2	Lomue	2	1899-12-31 01:00:00	1899-12-31 09:40:00	0	0	1	0	0	0	1	0	0	0	0	0	0	1	1	0	0	2	2	2	2	4	3	3	3	3	3	3	2	NA	1899-12-31 11:56:00	2	24
1200	1899-12-31 13:45:00	1899-12-31 14:00:00	Cidade De Quelimane	6	2017	4	3	1	29	PRIMARY SCHOOL	2	Chuabo	2	1899-12-31 01:00:00	1899-12-31 07:00:00	0	0	1	0	0	0	0	0	0	0	1	0	0	1	0	0	0	1	2	2	1	3	3	3	3	3	4	3	1	Atenderem mas cedo.para não ficarmos muito tempo a espera.	1899-12-31 14:25:00	2	23
1201	1899-12-31 10:30:00	1899-12-31 10:50:00	Cidade De Quelimane	2	2018	3	4	1	29	SECONDARY SCHOOL	2	Chuabo	2	1899-12-31 02:00:00	1899-12-31 07:00:00	0	0	1	0	0	0	1	0	0	0	0	1	1	1	1	0	0	1	2	2	1	2	2	2	2	2	2	2	1	Ela deve chegar mais cedo e começar cedo com as consultas	1899-12-31 11:32:00	2	15
1202	1899-12-31 09:40:00	1899-12-31 10:03:00	Cidade De Quelimane	7	2017	3	2	1	30	NONE	2	Chuabo	2	1899-12-31 01:00:00	1899-12-31 08:00:00	0	0	1	0	0	0	1	0	0	0	0	0	1	1	1	0	0	1	2	2	2	4	3	3	3	3	3	3	1	A enfermeira do loboratorio deve chegar mais cedo e do resto está bem.	1899-12-31 10:36:00	2	24
1203	1899-12-31 10:15:00	1899-12-31 10:30:00	Cidade De Quelimane	4	2017	4	6	1	37	SECONDARY SCHOOL	2	Chuabo	1	1899-12-31 00:45:00	1899-12-31 08:20:00	0	0	1	0	1	0	1	0	0	0	0	0	0	1	0	0	0	1	2	2	2	2	3	3	3	3	4	3	1	Melhorar mas na limpeza não a muita higiene.	1899-12-31 10:50:00	2	23
1204	1899-12-31 09:35:00	1899-12-31 09:55:00	Cidade De Quelimane	4	2018	3	6	1	50	NONE	2	Chuabo	2	1899-12-31 01:00:00	1899-12-31 08:30:00	0	0	1	0	0	0	0	1	0	0	0	0	0	1	1	0	0	1	2	2	2	4	3	3	3	3	3	3	2	NA	1899-12-31 10:37:00	2	24
1205	1899-12-31 12:20:00	1899-12-31 12:45:00	Cidade De Quelimane	11	2017	4	7	1	24	PRIMARY SCHOOL	2	Chuabo	1	1899-12-31 00:50:00	1899-12-31 08:00:00	0	0	1	0	0	0	1	0	0	0	1	0	0	1	0	0	0	2	1	2	1	1	2	2	2	2	2	2	1	Melhorar no horario do atendimento.Melhorar no respeito saber atender os pacientes.	1899-12-31 13:30:00	2	14
1206	1899-12-31 09:00:00	1899-12-31 09:20:00	Cidade De Quelimane	10	2017	3	8	1	38	NONE	2	Chuabo	2	1899-12-31 02:00:00	1899-12-31 07:40:00	0	0	1	0	0	0	1	0	0	0	0	0	0	1	1	0	0	2	2	2	2	4	3	3	3	3	3	3	2	NA	1899-12-31 09:51:00	2	24
1207	1899-12-31 09:50:00	1899-12-31 10:16:00	Cidade De Quelimane	6	2017	3	3	1	27	SECONDARY SCHOOL	2	Chuabo	1	1899-12-31 00:50:00	1899-12-31 07:50:00	0	0	1	0	0	0	1	0	0	0	0	1	0	1	1	0	0	2	2	2	2	4	2	3	3	3	3	3	2	NA	1899-12-31 10:50:00	2	23
1208	1899-12-31 09:49:00	1899-12-31 10:20:00	Cidade De Quelimane	1	2018	4	1	1	25	PRIMARY SCHOOL	2	Chuabo	2	1899-12-31 01:00:00	1899-12-31 07:00:00	0	0	1	0	0	0	1	1	0	0	0	0	0	1	0	0	0	2	1	2	1	1	2	2	2	2	2	2	1	Melhorar mas na organização dos processos. Dar prioridade as crianças.	1899-12-31 10:59:00	2	14
1209	1899-12-31 10:41:00	1899-12-31 11:05:00	Cidade De Quelimane	4	2017	3	3	1	22	PRIMARY SCHOOL	2	Chuabo	1	1899-12-31 01:00:00	1899-12-31 07:40:00	0	0	1	0	0	0	1	0	0	0	1	0	1	1	1	0	0	2	2	2	1	4	3	2	3	3	3	3	1	Eu gostaria que nos dessem um cabaz de farinha, manteiga de amendoim óleo açúcar feijão para a nossa alimentação. O tarv é muito forte e provoca muita fome.	1899-12-31 11:30:00	2	22
1210	1899-12-31 11:30:00	1899-12-31 11:45:00	Cidade De Quelimane	3	2017	4	5	2	30	SECONDARY SCHOOL	2	Chuabo	1	1899-12-31 00:45:00	1899-12-31 08:00:00	0	0	1	0	0	0	1	0	0	0	0	0	0	1	0	0	0	1	1	2	1	3	3	3	3	3	4	3	1	Melhorar mas na privacidade principalmente na farmácia.	1899-12-31 12:00:00	2	23
1211	1899-12-31 10:10:00	1899-12-31 10:30:00	Cidade De Quelimane	1	2018	3	2	1	32	PRIMARY SCHOOL	2	Chuabo	2	1899-12-31 01:00:00	1899-12-31 07:00:00	0	0	1	0	0	0	1	0	0	0	0	0	0	1	1	0	0	1	2	2	1	2	2	2	2	2	2	2	1	Eles deviam por ventoinhas ou aparelhos de ventilação.	1899-12-31 11:13:00	2	15
1212	1899-12-31 12:59:00	1899-12-31 13:25:00	Cidade De Quelimane	11	2017	4	2	1	32	NONE	2	Chuabo	2	1899-12-31 00:30:00	1899-12-31 07:00:00	0	0	1	0	0	0	1	0	0	0	0	1	0	1	0	0	0	1	1	2	1	1	2	2	2	2	2	2	1	Melhorar mas no horario do atendimento.e também mellhorar mas na limpeza do hospital hoje tava muito sujo.	1899-12-31 13:59:00	2	14
1213	1899-12-31 10:45:00	1899-12-31 10:59:00	Cidade De Quelimane	3	2017	3	5	1	40	PRIMARY SCHOOL	2	Chuabo	2	1899-12-31 02:00:00	1899-12-31 06:30:00	0	0	1	0	0	0	0	1	0	0	0	0	0	1	1	0	0	2	2	2	2	4	3	4	3	3	3	3	2	NA	1899-12-31 11:19:00	2	25
1214	1899-12-31 10:03:00	1899-12-31 10:30:00	Cidade De Quelimane	2	2018	7	5	1	34	NONE	2	Sena	2	1899-12-31 01:00:00	1899-12-31 08:00:00	0	0	1	0	0	0	1	0	0	0	0	0	0	1	0	0	0	1	2	2	2	4	3	3	3	3	4	4	3	NA	1899-12-31 11:00:00	2	26
1215	1899-12-31 11:36:00	1899-12-31 11:59:00	Cidade De Quelimane	12	2017	4	5	1	26	NONE	2	Chuabo	2	1899-12-31 00:35:00	1899-12-31 07:00:00	0	0	1	0	0	0	1	0	0	0	1	0	0	1	0	0	0	2	1	2	1	1	2	2	2	2	2	2	1	Melhorar no horario do atendimento e também aumentar mas enfermeiras são poucas.	1899-12-31 12:30:00	2	14
1216	1899-12-31 11:20:00	1899-12-31 11:40:00	Cidade De Quelimane	2	2018	3	6	1	45	NONE	2	Chuabo	2	1899-12-31 01:00:00	1899-12-31 07:00:00	0	0	1	0	1	0	1	0	0	0	0	0	0	1	1	0	0	1	2	2	1	2	2	2	2	2	2	2	1	Eles devem começar cedo com consultas e procurar saber mais sobre a doença do HIV.ele não explora o paciente.	1899-12-31 12:12:00	2	15
1217	1899-12-31 11:00:00	1899-12-31 11:19:00	Cidade De Quelimane	12	2017	3	7	1	36	NONE	2	Chuabo	2	1899-12-31 01:00:00	1899-12-31 09:50:00	0	0	1	0	0	0	1	0	0	0	0	1	0	1	1	0	0	1	2	2	2	4	3	3	3	3	3	3	2	NA	1899-12-31 12:02:00	2	24
1218	1899-12-31 08:30:00	1899-12-31 08:37:00	Cidade De Quelimane	11	2016	5	1	2	28	PRIMARY SCHOOL	2	Echuabo	2	1899-12-31 01:00:00	1899-12-31 07:00:00	0	0	1	0	0	0	1	0	0	0	0	0	0	1	1	0	0	2	2	2	2	4	3	3	3	3	4	3	1	Gostaria que tivéssemos um sitio só para nós recebermos os comprimidos.	1899-12-31 08:54:00	2	25
1219	1899-12-31 13:30:00	1899-12-31 13:57:00	Cidade De Quelimane	7	2017	3	6	1	24	PRIMARY SCHOOL	2	Chuabo	2	1899-12-31 01:00:00	1899-12-31 12:00:00	0	0	1	0	0	0	1	0	0	0	0	0	1	1	0	0	0	2	2	2	2	1	1	1	1	1	1	1	1	Eles devem ter paciência e saber falar com as pacientes.eu não sou filha deles mas sim paciente.e eles recebem por atenderem a nós.	1899-12-31 14:31:00	2	9
1220	1899-12-31 10:43:00	1899-12-31 11:02:00	Cidade De Quelimane	4	2018	3	4	1	23	NONE	2	Chuabo	2	1899-12-31 01:10:00	1899-12-31 09:30:00	0	0	1	0	0	0	1	0	0	0	1	0	0	1	1	0	0	1	2	2	2	4	3	3	3	3	3	3	2	NA	1899-12-31 11:45:00	2	24
1221	1899-12-31 08:15:00	1899-12-31 08:25:00	Cidade De Quelimane	12	2016	7	1	2	45	NONE	2	Chuabo	2	1899-12-31 01:30:00	1899-12-31 06:00:00	0	0	1	0	0	0	1	0	0	0	0	0	0	1	0	0	0	1	2	2	4	4	4	4	4	4	4	4	3	NA	1899-12-31 08:40:00	2	32
1222	1899-12-31 09:10:00	1899-12-31 09:35:00	Cidade De Quelimane	12	2017	4	1	1	28	PRIMARY SCHOOL	2	Chuabo	1	1899-12-31 00:30:00	1899-12-31 07:00:00	0	0	1	0	0	0	1	0	0	0	0	0	0	1	0	0	0	1	2	2	2	4	3	3	3	3	4	3	2	NA	1899-12-31 10:30:00	2	25
1223	1899-12-31 10:08:00	1899-12-31 10:30:00	Cidade De Quelimane	10	2017	3	9	1	28	PRIMARY SCHOOL	2	Chuabo	2	1899-12-31 00:30:00	1899-12-31 08:40:00	0	0	1	0	1	0	1	0	0	0	0	0	1	1	1	0	0	2	2	2	2	4	3	3	3	3	3	3	2	NA	1899-12-31 11:02:00	2	24
1224	1899-12-31 10:05:00	1899-12-31 10:25:00	Cidade De Quelimane	9	2017	3	4	1	42	NONE	2	Chuabo	2	1899-12-31 01:00:00	1899-12-31 09:00:00	0	0	1	0	0	0	1	0	0	0	0	1	0	1	1	0	0	2	2	2	4	4	3	3	3	3	3	3	2	NA	1899-12-31 10:59:00	2	26
1225	1899-12-31 09:20:00	1899-12-31 09:38:00	Cidade De Quelimane	11	2017	3	6	1	58	PRIMARY SCHOOL	2	Chuabo	2	1899-12-31 02:00:00	1899-12-31 08:00:00	0	0	1	0	1	0	1	0	0	0	0	0	0	1	1	0	0	1	2	2	2	4	3	3	3	3	3	3	2	NA	1899-12-31 10:15:00	2	24
1226	1899-12-31 11:59:00	1899-12-31 12:20:00	Cidade De Quelimane	8	2017	4	4	1	30	NONE	2	Chuabo	3	1899-12-31 01:00:00	1899-12-31 06:00:00	0	0	1	0	0	0	1	0	0	0	0	1	0	1	0	0	0	1	2	2	1	1	2	2	2	2	2	2	1	As enfermeiras deve melhorar no horario do atendimento.	1899-12-31 12:55:00	2	14
1227	1899-12-31 09:34:00	1899-12-31 09:52:00	Cidade De Quelimane	12	2017	3	6	1	33	PRIMARY SCHOOL	2	Chuabo	1	1899-12-31 01:00:00	1899-12-31 08:00:00	0	0	1	0	0	0	1	1	0	0	0	0	1	1	1	0	0	1	2	2	2	4	3	3	3	3	3	3	2	NA	1899-12-31 10:30:00	2	24
1228	1899-12-31 10:00:00	1899-12-31 10:22:00	Cidade De Quelimane	5	2017	3	4	1	24	SECONDARY SCHOOL	2	Chuabp	1	1899-12-31 01:00:00	1899-12-31 07:00:00	0	0	0	1	1	0	0	0	0	0	1	0	0	1	1	0	0	2	2	2	2	4	3	3	3	3	3	3	1	Repito peço ajuda para vocês dizerem as enfermeiras para darem comprimidos de corrimento.	1899-12-31 10:48:00	2	24
1229	1899-12-31 11:50:00	1899-12-31 12:18:00	Cidade De Quelimane	5	2017	3	1	1	43	NONE	2	Chuabo	2	1899-12-31 00:40:00	1899-12-31 10:00:00	0	0	1	1	0	0	1	0	0	0	0	0	0	1	1	0	0	1	2	2	2	3	3	4	3	3	3	4	2	NA	1899-12-31 12:40:00	2	25
1230	1899-12-31 11:59:00	1899-12-31 12:10:00	Cidade De Quelimane	2	2017	4	3	2	26	PRIMARY SCHOOL	2	Chuabo	2	1899-12-31 00:40:00	1899-12-31 08:00:00	0	0	1	0	0	0	1	0	0	0	0	0	0	1	0	0	0	1	1	2	1	2	2	3	2	2	3	2	1	Melhorar mas o horário do atendimento .atende tarde.	1899-12-31 12:35:00	2	17
1231	1899-12-31 08:40:00	1899-12-31 09:00:00	Cidade De Quelimane	2	2017	3	1	1	27	PRIMARY SCHOOL	2	Chuabo	2	1899-12-31 00:30:00	1899-12-31 07:00:00	0	0	1	0	1	0	1	0	0	0	0	1	0	1	1	0	0	2	2	2	4	4	3	3	3	3	4	3	2	NA	1899-12-31 09:25:00	2	27
1232	1899-12-31 11:30:00	1899-12-31 11:51:00	Cidade De Quelimane	9	2017	3	5	1	36	PRIMARY SCHOOL	2	Macua	2	1899-12-31 01:00:00	1899-12-31 10:00:00	0	0	1	0	0	0	1	1	0	0	0	0	0	1	1	1	0	2	2	2	2	4	3	3	3	3	3	3	2	NA	1899-12-31 12:25:00	2	24
1233	1899-12-31 10:10:00	1899-12-31 10:30:00	Cidade De Quelimane	1	2017	3	2	1	43	NONE	2	Chuabo	2	1899-12-31 00:20:00	1899-12-31 08:00:00	0	0	1	0	1	0	1	0	0	0	0	0	0	1	0	0	0	2	2	2	2	4	4	2	3	3	3	3	1	Que o enfermeiro da consulta seja mais simpático com os doentes se não vai afugentar nos.	1899-12-31 10:55:00	2	24
1234	1899-12-31 09:50:00	1899-12-31 10:05:00	Cidade De Quelimane	4	2017	4	2	1	40	PRIMARY SCHOOL	2	Chuabo	1	1899-12-31 01:00:00	1899-12-31 06:00:00	0	0	1	0	0	0	0	1	0	0	0	0	0	1	0	0	0	1	1	2	1	3	2	3	3	3	3	3	1	Melhorar na parte da demora quando são crianças atenderem rápido por crianças cansam rapidamente.	1899-12-31 10:25:00	2	21
1235	1899-12-31 09:25:00	1899-12-31 09:55:00	Cidade De Quelimane	11	2017	4	5	1	50	PRIMARY SCHOOL	2	Chuabo	2	1899-12-31 00:30:00	1899-12-31 09:00:00	0	0	1	0	0	0	1	0	0	0	0	0	0	1	0	0	0	1	2	2	4	4	4	3	3	3	4	3	2	NA	1899-12-31 10:25:00	2	28
1236	1899-12-31 10:50:00	1899-12-31 11:02:00	Cidade De Quelimane	12	2016	8	3	1	26	SECONDARY SCHOOL	2	Chuabo	1	1899-12-31 00:40:00	1899-12-31 08:00:00	0	0	1	0	0	0	1	0	0	0	0	0	0	1	0	0	0	2	2	2	1	4	4	4	3	3	4	3	1	Melhorar o tempo de espera na farmacia.	1899-12-31 11:14:00	2	26
1237	1899-12-31 11:10:00	1899-12-31 11:35:00	Cidade De Quelimane	1	2018	4	2	1	55	PRIMARY SCHOOL	2	Chuabo	1	1899-12-31 00:30:00	1899-12-31 07:00:00	0	0	1	0	0	0	1	0	0	0	0	0	0	1	0	0	0	2	1	2	1	1	2	2	2	2	2	2	1	Melhorar mas na privacidade não temos muita privacidade porquê partirão o hospital agora somos atendidos fora.	1899-12-31 12:20:00	2	14
1238	1899-12-31 09:09:00	1899-12-31 09:30:00	Cidade De Quelimane	8	2017	4	5	1	23	PRIMARY SCHOOL	2	Chhuabo	1	1899-12-31 01:00:00	1899-12-31 07:00:00	0	0	1	0	0	0	1	0	0	0	0	0	0	1	0	0	0	1	2	2	2	4	3	3	3	3	4	3	2	NA	1899-12-31 10:00:00	2	25
1239	1899-12-31 08:40:00	1899-12-31 09:05:00	Cidade De Quelimane	7	2017	3	4	1	24	PRIMARY SCHOOL	2	Chuabo	1	1899-12-31 00:45:00	1899-12-31 06:46:00	0	0	0	1	1	0	0	0	0	0	1	0	0	1	1	1	0	2	2	2	4	4	3	4	3	3	3	3	2	NA	1899-12-31 09:41:00	2	27
1240	1899-12-31 10:45:00	1899-12-31 10:52:00	Cidade De Quelimane	11	2016	8	2	1	21	NONE	2	Chuabo	3	1899-12-31 01:00:00	1899-12-31 07:00:00	0	0	1	0	0	0	1	0	0	0	1	0	0	0	0	0	0	2	2	2	3	4	4	4	3	3	4	4	3	NA	1899-12-31 10:59:00	2	29
1241	1899-12-31 09:32:00	1899-12-31 10:10:00	Cidade De Quelimane	12	2017	4	6	1	24	PRIMARY SCHOOL	2	Chuabo	1	1899-12-31 01:00:00	1899-12-31 09:00:00	0	0	1	0	0	0	1	0	0	0	0	0	0	1	0	0	0	1	2	2	4	4	3	3	3	3	4	3	2	NA	1899-12-31 10:35:00	2	27
1242	1899-12-31 09:58:00	1899-12-31 10:25:00	Cidade De Quelimane	2	2018	4	3	2	32	UNIVERSITY	1	NA	1	1899-12-31 00:45:00	1899-12-31 07:00:00	0	0	1	0	0	0	1	0	0	0	0	0	0	1	1	0	0	1	2	2	1	4	4	3	3	3	4	3	1	Melhorar mas no horário do atendimento. E também termos uma paragen únicas.	1899-12-31 10:57:00	2	25
1243	1899-12-31 10:46:00	1899-12-31 11:16:00	Cidade De Quelimane	7	2017	4	2	2	61	PRIMARY SCHOOL	1	NA	1	1899-12-31 01:00:00	1899-12-31 06:00:00	0	0	1	0	1	0	1	0	0	0	0	0	0	1	0	0	0	1	2	2	1	1	2	2	2	2	2	2	1	Melhorar mas no horario do atendimento .	1899-12-31 11:45:00	2	14
1244	1899-12-31 10:50:00	1899-12-31 11:12:00	Cidade De Quelimane	11	2017	3	2	1	30	NONE	2	Chuabo	2	1899-12-31 02:00:00	1899-12-31 09:45:00	0	0	1	0	0	0	1	0	0	0	0	0	0	1	1	0	0	1	2	2	2	4	3	3	3	3	3	3	2	NA	1899-12-31 11:48:00	2	24
1245	1899-12-31 10:50:00	1899-12-31 11:08:00	Cidade De Quelimane	8	2017	3	1	1	43	PRIMARY SCHOOL	2	Chuabo	2	1899-12-31 02:00:00	1899-12-31 09:30:00	0	0	1	0	0	0	1	0	0	0	0	0	0	1	1	0	0	2	2	2	2	4	3	3	3	3	3	3	2	NA	1899-12-31 11:36:00	2	24
1246	1899-12-31 11:00:00	1899-12-31 11:23:00	Cidade De Quelimane	10	2017	3	12	1	29	PRIMARY SCHOOL	2	Chuabo	2	1899-12-31 01:00:00	1899-12-31 10:00:00	0	0	1	0	0	0	1	1	0	0	1	0	0	1	1	0	0	2	2	2	2	4	3	3	3	3	3	3	2	NA	1899-12-31 12:00:00	2	24
1247	1899-12-31 10:50:00	1899-12-31 11:00:00	Cidade De Quelimane	5	2017	4	7	1	32	PRIMARY SCHOOL	2	Chuabo	2	1899-12-31 04:00:00	1899-12-31 07:00:00	0	0	1	0	0	0	0	0	1	0	0	0	0	1	0	0	0	1	2	2	1	2	3	3	3	3	4	3	1	Aqui precisamos melhorar tudo aumentar hospital e fazer novas casa de banhos	1899-12-31 11:45:00	2	22
1248	1899-12-31 10:05:00	1899-12-31 10:30:00	Cidade De Quelimane	8	2017	3	3	2	40	SECONDARY SCHOOL	2	Chuabo	1	1899-12-31 00:20:00	1899-12-31 09:00:00	0	0	1	0	0	0	1	0	1	0	0	0	0	1	1	0	0	2	2	2	2	4	3	3	3	3	3	3	2	NA	1899-12-31 10:59:00	2	24
1249	1899-12-31 10:40:00	1899-12-31 11:20:00	Cidade De Quelimane	11	2017	4	6	1	52	NONE	2	Chuabo	1	1899-12-31 00:20:00	1899-12-31 09:00:00	0	0	1	0	0	0	1	0	0	0	0	0	0	1	0	0	0	1	2	2	2	4	4	3	3	3	4	3	2	NA	1899-12-31 11:55:00	2	26
1250	1899-12-31 10:50:00	1899-12-31 11:20:00	Cidade De Quelimane	12	2017	4	2	1	30	NONE	2	Chuabo	2	1899-12-31 01:00:00	1899-12-31 06:00:00	0	0	1	0	0	0	1	1	0	0	0	0	0	1	0	0	0	2	1	2	1	1	2	2	2	2	2	2	1	Melhorar mas no horario do atendimento, dar prioridade as pessoas que chegam cedo, melhorar nas casas de banhos não se usam porquê estão em pecimas condições.	1899-12-31 11:50:00	2	14
1251	1899-12-31 11:00:00	1899-12-31 11:19:00	Cidade De Quelimane	12	2017	3	3	1	33	PRIMARY SCHOOL	2	Chuabo	1	1899-12-31 01:00:00	1899-12-31 10:00:00	0	0	1	0	0	0	1	1	0	0	0	0	0	1	1	0	0	2	2	2	2	4	3	3	3	3	3	3	2	NA	1899-12-31 12:03:00	2	24
1252	1899-12-31 11:45:00	1899-12-31 12:15:00	Cidade De Quelimane	7	2017	4	5	1	30	NONE	2	Chuabo	2	1899-12-31 00:45:00	1899-12-31 07:00:00	0	0	1	0	0	0	0	1	0	0	0	0	0	1	0	0	0	1	2	2	1	4	4	3	3	3	4	3	1	Melhorar mas no horario do atendimento.	1899-12-31 12:45:00	2	25
1253	1899-12-31 10:20:00	1899-12-31 10:40:00	Cidade De Quelimane	6	2017	4	4	1	22	NONE	2	Chuabo	2	1899-12-31 01:00:00	1899-12-31 07:00:00	0	0	1	0	0	0	0	0	0	0	0	1	0	1	0	0	0	2	2	2	1	4	3	3	3	3	4	3	1	Melhorar mas no horario do atendimento.	1899-12-31 11:00:00	2	24
1254	1899-12-31 09:20:00	1899-12-31 09:42:00	Cidade De Quelimane	10	2017	3	11	1	19	PRIMARY SCHOOL	2	Chuabo	2	1899-12-31 01:30:00	1899-12-31 08:00:00	0	0	1	0	0	0	0	1	0	0	0	0	0	1	1	0	0	1	2	2	2	4	3	3	3	3	3	3	2	NA	1899-12-31 10:17:00	2	24
1255	1899-12-31 10:55:00	1899-12-31 11:20:00	Cidade De Quelimane	3	2017	3	3	1	19	PRIMARY SCHOOL	2	Chuabo	2	1899-12-31 00:45:00	1899-12-31 07:00:00	0	0	1	0	0	0	1	0	0	0	1	0	1	1	1	0	0	2	2	2	2	4	4	4	3	3	3	3	1	Agradecia que pusessem torneira de água para nós.	1899-12-31 11:50:00	2	26
1256	1899-12-31 09:22:00	1899-12-31 09:39:00	Cidade De Quelimane	7	2017	4	3	1	26	PRIMARY SCHOOL	2	Chuabo	2	1899-12-31 01:00:00	1899-12-31 07:00:00	0	0	1	0	0	0	1	0	0	0	1	0	0	1	0	0	0	1	2	2	2	4	3	3	3	3	4	3	2	NA	1899-12-31 10:00:00	2	25
1257	1899-12-31 11:10:00	1899-12-31 11:28:00	Cidade De Quelimane	11	2016	7	6	1	34	SECONDARY SCHOOL	2	Chuabo	1	1899-12-31 00:45:00	1899-12-31 09:30:00	0	0	1	0	0	0	0	1	0	0	0	1	1	0	0	0	0	2	2	2	4	4	4	4	4	4	4	3	1	Que dêem papas as criancas por causa dos comprimidos que tomam.	1899-12-31 11:43:00	2	31
1258	1899-12-31 10:37:00	1899-12-31 10:44:00	Cidade De Quelimane	11	2016	7	1	1	19	PRIMARY SCHOOL	2	Chuabo	2	1899-12-31 00:10:00	1899-12-31 08:00:00	0	0	1	0	0	0	1	0	0	0	0	0	0	1	0	0	0	2	2	2	3	4	3	3	3	3	4	4	1	Porém casa de banho.	1899-12-31 10:59:00	2	27
1259	1899-12-31 10:00:00	1899-12-31 10:05:00	Cidade De Quelimane	11	2016	7	5	1	23	SECONDARY SCHOOL	2	Chuabo	1	1899-12-31 02:00:00	1899-12-31 07:00:00	0	0	1	0	0	0	0	1	0	0	0	1	0	0	0	0	0	1	2	2	4	4	4	4	4	4	4	3	1	Devem sempre chegar cedo para nos atenderem cedo também.	NA	2	31
1260	1899-12-31 09:10:00	1899-12-31 09:30:00	Cidade De Quelimane	1	2017	3	1	1	18	PRIMARY SCHOOL	2	Chuabo	2	1899-12-31 00:05:00	1899-12-31 08:00:00	0	0	1	0	0	0	1	0	0	0	1	0	0	1	0	0	0	2	2	2	4	4	4	4	3	3	4	4	2	NA	1899-12-31 09:55:00	2	30
1261	1899-12-31 09:05:00	1899-12-31 09:06:00	Cidade De Quelimane	11	2016	8	5	1	25	PRIMARY SCHOOL	2	Maindho	2	1899-12-31 02:00:00	1899-12-31 07:00:00	0	0	1	0	0	0	1	0	0	0	1	0	0	0	0	0	0	2	2	2	3	4	3	3	3	3	4	3	1	Contruiremcasa de banho e latrinas.	1899-12-31 09:19:00	2	26
1262	1899-12-31 11:25:00	1899-12-31 11:31:00	Cidade De Quelimane	11	2016	8	2	1	21	PRIMARY SCHOOL	2	Chuabo	2	1899-12-31 01:30:00	1899-12-31 08:00:00	0	0	1	0	0	0	1	0	0	0	0	0	0	1	0	0	0	2	2	2	3	4	3	3	3	3	4	4	2	NA	1899-12-31 11:40:00	2	27
1263	1899-12-31 08:20:00	1899-12-31 08:50:00	Cidade De Quelimane	2	2017	3	6	1	35	NONE	2	Chuabo	2	1899-12-31 01:00:00	1899-12-31 07:30:00	0	0	1	0	0	0	1	0	0	0	0	0	0	1	1	0	0	2	2	2	4	4	4	4	3	3	4	3	2	NA	1899-12-31 09:18:00	2	29
1264	1899-12-31 09:24:00	1899-12-31 09:48:00	Cidade De Quelimane	12	2016	7	4	1	27	NONE	2	Chuabo	2	1899-12-31 00:45:00	1899-12-31 07:00:00	0	0	1	0	0	0	1	1	0	0	0	0	0	1	0	0	0	2	2	2	3	4	4	4	4	4	4	4	1	Gostaria que também dessem papás a minha filha porque os medicamentos são muito fortes.	1899-12-31 10:02:00	2	31
1265	1899-12-31 10:00:00	1899-12-31 10:37:00	Cidade De Quelimane	3	2018	3	7	1	32	PRIMARY SCHOOL	2	Chicheua	2	1899-12-31 01:00:00	1899-12-31 09:00:00	0	0	1	0	0	0	1	0	0	0	0	0	0	1	1	0	0	2	2	2	2	4	3	3	3	3	3	3	2	NA	1899-12-31 11:16:00	2	24
1266	1899-12-31 09:10:00	1899-12-31 09:35:00	Cidade De Quelimane	12	2017	4	4	1	21	NONE	2	Chuabo	1	1899-12-31 00:30:00	1899-12-31 08:30:00	0	0	1	0	0	0	1	0	0	0	0	0	0	1	0	0	0	1	2	2	4	4	3	3	3	3	4	3	2	NA	1899-12-31 10:20:00	2	27
1267	1899-12-31 09:00:00	1899-12-31 09:20:00	Cidade De Quelimane	3	2017	3	1	2	38	PRIMARY SCHOOL	2	Chuabo	1	1899-12-31 02:00:00	1899-12-31 07:00:00	0	0	1	0	0	0	1	1	0	0	0	0	0	1	1	0	0	1	2	2	1	4	4	3	3	3	3	3	2	NA	1899-12-31 09:50:00	2	24
1268	1899-12-31 11:06:00	1899-12-31 11:28:00	Cidade De Quelimane	1	2017	3	3	1	24	PRIMARY SCHOOL	2	Chuabo	1	1899-12-31 00:20:00	1899-12-31 07:50:00	0	0	1	0	1	0	1	0	0	0	0	1	0	1	0	0	0	2	2	2	2	4	4	4	3	3	4	3	2	NA	1899-12-31 12:00:00	2	27
1269	1899-12-31 11:20:00	1899-12-31 11:43:00	Cidade De Quelimane	10	2017	3	6	1	21	PRIMARY SCHOOL	2	Chuabo	2	1899-12-31 01:00:00	1899-12-31 10:00:00	0	0	1	0	0	0	1	0	0	0	1	0	1	1	1	0	0	2	2	2	2	4	3	3	3	3	3	3	2	NA	1899-12-31 12:19:00	2	24
1270	1899-12-31 08:30:00	1899-12-31 08:50:00	Cidade De Quelimane	12	2017	3	4	1	28	PRIMARY SCHOOL	2	Chuabo	2	1899-12-31 01:00:00	1899-12-31 07:00:00	0	0	1	0	1	0	1	0	0	0	0	0	0	1	1	0	0	1	2	2	2	4	3	3	3	3	3	3	2	NA	1899-12-31 09:22:00	2	24
1271	1899-12-31 08:45:00	1899-12-31 08:52:00	Cidade De Quelimane	3	2017	4	1	1	24	NONE	2	Chuabo	2	1899-12-31 01:00:00	1899-12-31 07:00:00	0	0	1	0	0	0	0	0	1	0	0	0	0	1	0	0	0	1	2	2	2	4	3	3	3	3	4	3	1	Melhorar mas as casa de banhos.Não está em boas condições.	1899-12-31 09:10:00	2	25
1272	1899-12-31 11:20:00	1899-12-31 11:35:00	Cidade De Quelimane	4	2017	4	4	1	32	NONE	2	Chuabo	2	1899-12-31 01:00:00	1899-12-31 06:00:00	0	0	1	0	0	0	0	0	0	0	1	0	0	1	0	0	0	1	1	2	1	4	3	3	3	3	4	3	1	Estamos a pedir cumprir horario nos chegamos cedo também sermos atendidas cedo.	1899-12-31 11:50:00	2	24
1273	1899-12-31 09:30:00	1899-12-31 09:49:00	Cidade De Quelimane	1	2017	4	4	1	26	PRIMARY SCHOOL	2	Chuabo	2	1899-12-31 00:40:00	1899-12-31 07:00:00	0	0	1	0	0	0	1	1	0	0	0	0	0	1	0	0	0	1	1	2	1	3	3	3	3	3	4	3	1	Aumentar mas o hospital e muito pequeno.	1899-12-31 10:00:00	2	23
1274	1899-12-31 11:30:00	1899-12-31 11:56:00	Cidade De Quelimane	8	2017	3	4	1	30	NONE	2	Chuabo	2	1899-12-31 01:00:00	1899-12-31 06:00:00	0	0	1	0	0	0	1	0	0	0	1	0	0	1	1	0	0	2	2	2	1	1	1	2	1	1	1	1	1	Ela deve chegar cedo ao hospital para ter mais tempo para as pacientes.	1899-12-31 12:38:00	2	9
1275	1899-12-31 09:00:00	1899-12-31 09:17:00	Cidade De Quelimane	2	2018	3	1	1	23	PRIMARY SCHOOL	2	Chuabo	2	1899-12-31 01:00:00	1899-12-31 08:00:00	0	0	1	0	0	0	1	0	0	0	0	0	0	1	0	0	0	1	2	2	4	4	3	3	3	3	3	3	2	NA	1899-12-31 10:00:00	2	26
1276	1899-12-31 11:17:00	1899-12-31 11:55:00	Cidade De Quelimane	11	2017	4	1	1	20	PRIMARY SCHOOL	2	Chuabo	2	1899-12-31 01:00:00	1899-12-31 08:00:00	0	0	1	0	0	0	1	0	0	0	0	1	0	1	0	0	0	2	1	2	1	1	2	2	2	2	2	2	1	Melhorar mas no horario do atendimento.	1899-12-31 12:35:00	2	14
1277	1899-12-31 11:35:00	1899-12-31 12:00:00	Cidade De Quelimane	6	2017	3	7	1	22	SECONDARY SCHOOL	2	Chuabo	1	1899-12-31 01:00:00	1899-12-31 07:00:00	0	0	1	0	0	0	1	0	0	0	0	1	0	1	1	0	0	2	2	2	1	3	2	2	2	2	3	2	1	Eu sugeria que chamassem atenção a ela para que isso não se repita.o que ela fez hoje foi injusto.	1899-12-31 12:32:00	2	17
1278	1899-12-31 11:20:00	1899-12-31 11:45:00	Cidade De Quelimane	12	2017	4	7	1	27	NONE	2	Chuabo	2	1899-12-31 02:00:00	1899-12-31 08:00:00	0	0	1	0	0	0	0	0	0	0	0	1	0	1	0	0	0	1	2	2	1	4	3	3	3	3	4	3	1	Melhorar mas no horario do atendimento	1899-12-31 12:30:00	2	24
1279	1899-12-31 10:19:00	1899-12-31 10:34:00	Cidade De Quelimane	2	2017	3	5	1	22	PRIMARY SCHOOL	2	Chuabo	2	1899-12-31 01:00:00	1899-12-31 08:00:00	0	0	1	0	0	0	1	1	0	0	0	0	0	1	1	0	0	2	2	2	3	4	3	3	3	3	3	3	2	NA	1899-12-31 11:15:00	2	25
1280	1899-12-31 10:00:00	1899-12-31 10:20:00	Cidade De Quelimane	5	2017	4	3	2	35	PRIMARY SCHOOL	2	Chuabo	1	1899-12-31 00:45:00	1899-12-31 07:00:00	0	0	1	0	0	0	1	0	1	0	0	0	0	1	0	0	0	1	2	2	1	3	3	3	3	3	4	3	1	Estou a pedir quando doentes chegam cedo também é pra atender cedo.	1899-12-31 10:45:00	2	23
1281	1899-12-31 10:00:00	1899-12-31 10:21:00	Cidade De Quelimane	7	2017	3	6	1	36	PRIMARY SCHOOL	2	Chuabo	1	1899-12-31 00:50:00	1899-12-31 08:30:00	0	0	1	0	0	0	1	0	0	0	0	1	1	1	1	0	0	2	2	2	2	4	3	3	3	3	3	3	2	NA	1899-12-31 11:00:00	2	24
1282	1899-12-31 10:00:00	1899-12-31 10:19:00	Cidade De Quelimane	3	2017	3	4	2	21	SECONDARY SCHOOL	2	Chuabo	1	1899-12-31 01:00:00	1899-12-31 07:00:00	0	0	1	0	0	0	1	0	0	0	0	0	0	1	1	0	0	2	2	2	1	4	4	3	3	3	3	3	1	Os enfermeiros devem chegar cedo ao hospital.	1899-12-31 10:34:00	2	24
1283	1899-12-31 11:20:00	1899-12-31 11:45:00	Cidade De Quelimane	4	2018	4	2	1	32	NONE	2	Chuabo	1	1899-12-31 01:00:00	1899-12-31 08:00:00	0	0	1	0	0	0	1	0	0	0	0	1	0	1	0	0	0	2	1	2	1	1	2	2	2	2	2	2	1	Melhorar mas no horário do atendimento e também dar mas espaço para os pacientes falarem das suas dúvidas sobre a doença do Hiv.	1899-12-31 12:25:00	2	14
1284	1899-12-31 12:05:00	1899-12-31 12:25:00	Cidade De Quelimane	4	2018	4	7	1	36	PRIMARY SCHOOL	2	Chuabo	1	1899-12-31 02:00:00	1899-12-31 05:00:00	0	0	1	0	0	0	1	0	0	0	0	0	0	1	1	0	0	2	1	2	1	1	2	2	2	2	2	2	1	Melhorar mas no horário do atendimento.	1899-12-31 12:59:00	2	14
1285	1899-12-31 14:00:00	1899-12-31 14:15:00	Cidade De Quelimane	1	2018	4	4	2	25	SECONDARY SCHOOL	1	NA	1	1899-12-31 00:15:00	1899-12-31 07:00:00	0	0	1	0	0	0	1	0	0	0	0	0	0	1	0	0	0	1	2	2	1	1	2	2	2	2	2	2	1	Melhorar no atranzo do atendimento.	1899-12-31 14:55:00	2	14
1286	1899-12-31 08:50:00	1899-12-31 09:13:00	Cidade De Quelimane	5	2017	3	5	1	52	NONE	2	Chuabo	2	1899-12-31 01:00:00	1899-12-31 06:00:00	0	0	1	0	0	0	1	0	1	0	1	0	0	1	1	0	0	2	2	2	2	4	3	3	3	3	4	4	1	Eles devem limpar o hospital para evitar doenças.	1899-12-31 09:38:00	2	26
1287	1899-12-31 13:00:00	1899-12-31 13:15:00	Cidade De Quelimane	5	2017	3	2	1	33	PRIMARY SCHOOL	2	Chuabo	2	1899-12-31 00:50:00	1899-12-31 11:00:00	0	0	1	0	0	0	1	0	0	0	0	1	0	1	1	0	0	2	2	2	2	4	4	3	3	3	4	4	1	O hospital tem construir WC para os pacientes.	1899-12-31 13:35:00	2	27
1288	1899-12-31 11:07:00	1899-12-31 11:22:00	Cidade De Quelimane	12	2016	7	6	1	25	PRIMARY SCHOOL	2	Maindo	2	1899-12-31 01:00:00	1899-12-31 06:00:00	0	0	1	0	0	0	1	0	0	0	0	1	0	0	0	0	0	2	2	2	3	4	4	4	4	4	4	4	1	Devem se organizar para verem as nossas datas de receber papás para não estarem sempre a prometer.	1899-12-31 11:35:00	2	31
1289	1899-12-31 09:00:00	1899-12-31 09:20:00	Cidade De Quelimane	9	2017	3	1	2	32	PRIMARY SCHOOL	2	Chuabo	1	1899-12-31 00:10:00	1899-12-31 07:10:00	0	0	1	0	0	0	1	0	0	0	0	0	0	1	1	0	0	2	2	2	2	4	3	3	3	3	3	3	2	NA	1899-12-31 09:50:00	2	24
1290	1899-12-31 08:30:00	1899-12-31 08:55:00	Cidade De Quelimane	2	2017	3	4	2	27	SECONDARY SCHOOL	2	Chuabo	1	1899-12-31 00:40:00	1899-12-31 06:30:00	0	0	1	0	0	0	1	0	1	0	0	0	0	1	1	0	0	1	2	2	2	4	3	4	3	3	4	3	1	Repito, para mim está tudo bem mas estou a ouvir algumas reclamações dos outros pacientes do Cpn,Ccr e consulta geral a reclamar da demora.eu nao tenho problemas hoje	1899-12-31 09:30:00	2	26
1291	1899-12-31 10:13:00	1899-12-31 11:22:00	Cidade De Quelimane	11	2016	7	3	1	24	NONE	2	Chuabo	2	1899-12-31 00:10:00	1899-12-31 09:15:00	0	0	0	0	1	0	0	0	0	0	0	0	0	0	0	0	0	2	2	2	3	4	3	4	3	3	4	3	1	Contruirem casas de banho	1899-12-31 11:42:00	2	27
1292	1899-12-31 10:50:00	1899-12-31 11:50:00	Cidade De Quelimane	11	2016	7	7	1	37	NONE	2	Manhaua	2	1899-12-31 01:00:00	1899-12-31 08:00:00	0	0	1	0	0	0	1	0	0	0	0	0	0	1	0	0	0	2	2	2	4	4	4	4	3	3	4	4	2	NA	1899-12-31 12:06:00	2	30
1293	1899-12-31 09:39:00	1899-12-31 09:56:00	Cidade De Quelimane	1	2017	4	7	1	54	NONE	2	Chuabo	2	1899-12-31 02:00:00	1899-12-31 07:00:00	0	0	1	0	0	0	0	0	1	0	0	0	0	1	0	0	0	2	1	2	1	2	3	3	3	3	4	3	1	Melhorar casa de banhos e também nós darem alguma ajuda de alimentos	1899-12-31 10:20:00	2	22
1294	1899-12-31 09:10:00	1899-12-31 09:25:00	Cidade De Quelimane	2	2017	4	4	1	42	NONE	2	Chuabo	2	1899-12-31 01:00:00	1899-12-31 07:00:00	0	0	1	0	0	0	0	0	1	0	0	0	0	1	0	0	0	1	2	2	1	4	3	3	3	3	4	3	1	Melhorar mas o próprio hospital. Não tem muitas condições.	1899-12-31 09:50:00	2	24
1295	1899-12-31 10:25:00	1899-12-31 11:03:00	Cidade De Quelimane	11	2016	7	2	2	29	PRIMARY SCHOOL	2	Chuabo	2	1899-12-31 03:00:00	1899-12-31 08:00:00	1	0	0	0	0	0	1	0	0	0	0	0	0	1	1	0	0	2	2	2	3	4	4	4	4	4	4	3	NA	NA	1899-12-31 11:19:00	2	30
1296	1899-12-31 12:00:00	1899-12-31 12:21:00	Cidade De Quelimane	4	2018	3	5	1	32	NONE	2	Chuabo	2	1899-12-31 01:00:00	1899-12-31 10:45:00	0	0	1	0	0	0	1	0	0	0	0	1	0	1	1	0	0	1	2	2	2	4	3	3	3	3	3	3	2	NA	1899-12-31 13:05:00	2	24
1297	1899-12-31 12:30:00	1899-12-31 13:10:00	Cidade De Quelimane	6	2017	4	2	1	29	PRIMARY SCHOOL	2	Chuabo	2	1899-12-31 02:00:00	1899-12-31 07:00:00	0	0	1	0	0	0	0	0	0	0	1	0	0	1	0	0	0	1	2	2	1	4	3	3	3	3	4	3	2	NA	1899-12-31 13:35:00	2	24
1298	1899-12-31 12:15:00	1899-12-31 12:43:00	Cidade De Quelimane	6	2017	3	2	1	24	PRIMARY SCHOOL	2	Chuabo	2	1899-12-31 00:30:00	1899-12-31 06:30:00	0	0	1	0	0	0	1	0	0	0	1	0	0	1	1	0	0	2	2	2	1	4	3	3	3	3	3	3	1	Elas devem abrirem fichas num sítio e consultas noutro sítio para evitar demora.	1899-12-31 13:25:00	2	23
1299	1899-12-31 11:20:00	1899-12-31 11:42:00	Cidade De Quelimane	6	2017	3	4	1	21	SECONDARY SCHOOL	2	Chuabo	1	1899-12-31 00:25:00	1899-12-31 09:30:00	0	0	1	0	0	0	1	0	0	0	0	1	0	1	1	0	0	2	2	2	2	4	3	4	3	3	3	3	2	NA	1899-12-31 12:11:00	2	25
1300	1899-12-31 08:25:00	1899-12-31 08:50:00	Cidade De Quelimane	7	2017	3	1	2	29	PRIMARY SCHOOL	2	Chuabo	2	1899-12-31 00:30:00	1899-12-31 07:30:00	0	0	1	0	0	0	1	0	0	0	0	0	0	1	0	0	0	2	2	2	4	4	3	3	3	3	3	3	2	NA	1899-12-31 09:23:00	2	26
1301	1899-12-31 12:08:00	1899-12-31 12:30:00	Cidade De Quelimane	11	2017	3	3	1	20	PRIMARY SCHOOL	2	Chuabo	2	1899-12-31 01:00:00	1899-12-31 06:00:00	0	0	1	0	0	0	1	0	0	0	0	1	0	0	0	0	0	2	2	2	1	4	3	3	3	3	3	3	1	Sugestão : aumentar mais enfermeiros para ajudar a ela.ela trabalha muito sozinha mas atende bem.	1899-12-31 13:13:00	2	23
1302	1899-12-31 10:47:00	1899-12-31 11:05:00	Cidade De Quelimane	2	2017	3	3	1	30	NONE	2	Chuabo	2	1899-12-31 01:00:00	1899-12-31 08:00:00	0	0	1	0	0	0	1	0	0	0	0	0	1	1	1	0	0	2	2	2	1	3	2	2	2	2	3	2	1	Eles tem de ser mais flexíveis no atendimento.tem que deixar de conversam muito quando estão a fazer consulta.	1899-12-31 11:30:00	2	17
1303	1899-12-31 10:00:00	1899-12-31 10:18:00	Cidade De Quelimane	2	2018	3	5	2	30	PRIMARY SCHOOL	2	Chuabo	2	1899-12-31 00:30:00	1899-12-31 09:00:00	0	0	1	0	0	0	1	0	0	0	0	0	1	1	1	0	0	2	2	2	2	4	3	3	3	3	2	3	2	NA	1899-12-31 11:01:00	2	23
1304	1899-12-31 09:40:00	1899-12-31 10:00:00	Cidade De Quelimane	1	2017	4	2	1	27	SECONDARY SCHOOL	2	Chuabo	1	1899-12-31 01:00:00	1899-12-31 07:00:00	0	0	1	0	1	0	0	0	0	0	0	0	0	1	0	1	0	1	1	2	1	3	3	3	3	3	3	3	1	Aumentar mas sombras para centarmos sofremos muito com sol	1899-12-31 10:17:00	2	22
1305	1899-12-31 10:15:00	1899-12-31 10:30:00	Cidade De Quelimane	1	2017	3	7	1	22	PRIMARY SCHOOL	2	Chuabo	2	1899-12-31 01:00:00	1899-12-31 08:00:00	0	0	1	0	0	0	1	0	1	0	0	0	0	1	0	1	0	2	2	2	2	4	3	3	3	3	3	3	2	NA	1899-12-31 10:55:00	2	24
1306	1899-12-31 12:10:00	1899-12-31 12:30:00	Cidade De Quelimane	6	2017	4	7	2	60	PRIMARY SCHOOL	2	Chuabo	1	1899-12-31 01:00:00	1899-12-31 09:00:00	0	0	1	0	0	0	1	0	0	0	0	0	0	1	0	0	0	1	2	2	2	4	3	3	3	3	4	3	1	Não temos casa de banhos aqui no hospital.	1899-12-31 12:59:00	2	25
1307	1899-12-31 10:35:00	1899-12-31 10:47:00	Cidade De Quelimane	4	2017	4	3	1	20	NONE	2	Chuabo	2	1899-12-31 02:00:00	1899-12-31 07:00:00	0	0	1	0	0	0	0	0	0	0	0	1	0	1	0	0	0	1	2	2	1	4	3	3	3	3	4	3	1	Nos que temos crianças nos atenderem cedo nossos filhos ficam aqui a chorarem por causa de cansaço.	1899-12-31 10:59:00	2	24
1308	1899-12-31 09:55:00	1899-12-31 10:03:00	Cidade De Quelimane	4	2017	8	2	1	25	PRIMARY SCHOOL	2	Chuabo	2	1899-12-31 01:30:00	1899-12-31 06:00:00	0	0	1	0	0	0	1	0	0	0	0	0	0	0	0	1	0	2	2	2	1	3	3	3	2	2	3	3	1	Gostaria que fossem flexíveis na localização dos processos.	1899-12-31 10:30:00	2	20
1309	1899-12-31 11:20:00	1899-12-31 11:40:00	Cidade De Quelimane	6	2017	4	1	2	27	PRIMARY SCHOOL	2	Chuabo	1	1899-12-31 01:00:00	1899-12-31 06:30:00	0	0	1	0	0	0	1	0	0	0	0	0	0	1	0	0	0	2	2	2	1	1	1	1	2	2	2	2	1	Melhorar mas no atendimento.no horário do atendimento	1899-12-31 12:20:00	2	12
1310	1899-12-31 10:00:00	1899-12-31 10:17:00	Cidade De Quelimane	12	2017	3	2	2	24	PRIMARY SCHOOL	2	Chuabo	2	1899-12-31 00:45:00	1899-12-31 09:00:00	0	0	1	0	0	0	1	0	0	0	0	0	0	1	1	0	0	1	2	2	2	4	3	3	3	3	3	3	2	NA	1899-12-31 10:48:00	2	24
1311	1899-12-31 10:30:00	1899-12-31 11:00:00	Cidade De Quelimane	7	2017	4	6	2	35	PRIMARY SCHOOL	2	Chuabo	2	1899-12-31 01:00:00	1899-12-31 06:00:00	0	0	1	0	0	0	1	0	0	0	0	0	0	1	0	0	0	2	1	2	1	1	2	2	2	2	3	2	1	Melhorar mas na organização dos cartões quando nos deixemos na janela.e melhorar no horar do atendimento.	1899-12-31 11:39:00	2	15
1312	1899-12-31 11:25:00	1899-12-31 11:52:00	Cidade De Quelimane	5	2017	3	7	1	36	SECONDARY SCHOOL	2	Chuabo	1	1899-12-31 02:00:00	1899-12-31 09:30:00	0	0	1	0	0	0	1	0	1	0	0	0	0	1	1	0	0	2	2	2	3	4	3	4	3	3	4	3	2	NA	1899-12-31 12:30:00	2	27
1313	1899-12-31 11:00:00	1899-12-31 11:10:00	Cidade De Quelimane	3	2017	4	4	2	32	NONE	2	Chuabo	3	1899-12-31 01:00:00	1899-12-31 07:00:00	0	0	1	0	0	0	1	0	0	0	0	0	0	1	0	0	0	1	1	2	1	2	3	3	3	3	4	3	1	Não temos casa de banhos.	1899-12-31 11:25:00	2	22
1314	1899-12-31 10:45:00	1899-12-31 11:20:00	Cidade De Quelimane	2	2018	4	2	1	23	PRIMARY SCHOOL	2	Chuabo	2	1899-12-31 00:30:00	1899-12-31 10:20:00	0	0	1	0	0	0	1	0	0	0	0	1	0	1	0	0	0	1	2	2	2	4	3	3	3	3	4	3	2	NA	1899-12-31 11:50:00	2	25
1315	1899-12-31 13:00:00	1899-12-31 13:37:00	Cidade De Quelimane	12	2016	8	6	1	64	PRIMARY SCHOOL	2	Chuabo	2	1899-12-31 01:00:00	1899-12-31 09:00:00	0	0	1	0	0	0	1	0	1	0	0	0	0	0	0	0	0	2	2	2	3	4	4	4	4	4	4	4	3	NA	1899-12-31 13:44:00	2	31
1316	1899-12-31 12:00:00	1899-12-31 12:10:00	Cidade De Quelimane	5	2017	4	2	1	42	NONE	2	Chuabo	3	1899-12-31 02:00:00	1899-12-31 06:00:00	0	0	1	0	0	0	1	0	0	0	0	0	0	1	0	0	0	2	1	2	1	1	2	2	2	2	2	2	1	Estou a pedir para saberem nos respeitar nós doentes somos pessoas também mudarem de enfermeiros.	1899-12-31 12:28:00	2	14
1317	1899-12-31 12:25:00	1899-12-31 12:40:00	Cidade De Quelimane	3	2017	3	7	1	22	PRIMARY SCHOOL	2	Chuabo	1	1899-12-31 00:30:00	1899-12-31 09:00:00	0	0	1	0	0	0	1	0	0	0	0	1	1	1	0	0	0	1	2	2	1	4	4	4	3	3	3	3	2	NA	1899-12-31 13:00:00	2	25
1318	1899-12-31 10:33:00	1899-12-31 10:59:00	Cidade De Quelimane	8	2017	4	3	1	20	PRIMARY SCHOOL	2	Chuabo	1	1899-12-31 02:00:00	1899-12-31 06:00:00	0	0	1	0	0	0	1	0	0	0	1	0	0	1	0	0	0	1	1	2	1	1	2	2	2	2	2	2	1	Melhorar mas no horario do atendimento.	1899-12-31 11:35:00	2	14
1319	1899-12-31 09:32:00	1899-12-31 10:10:00	Cidade De Quelimane	10	2017	4	1	1	27	SECONDARY SCHOOL	1	NA	1	1899-12-31 00:10:00	1899-12-31 07:00:00	0	0	1	0	0	0	1	0	0	0	0	1	0	1	0	0	0	1	2	2	1	4	3	3	3	3	4	3	1	Melhorar mas no horário do atendimento.	1899-12-31 10:35:00	2	24
1320	1899-12-31 10:20:00	1899-12-31 10:45:00	Cidade De Quelimane	7	2017	4	4	1	38	PRIMARY SCHOOL	2	Lomue	1	1899-12-31 00:45:00	1899-12-31 07:00:00	0	0	1	0	0	0	1	0	0	0	0	0	1	1	0	0	0	2	2	2	1	4	3	3	3	3	4	3	1	Melhorar mas no horário do atendimento.	1899-12-31 11:27:00	2	24
1321	1899-12-31 10:50:00	1899-12-31 11:10:00	Cidade De Quelimane	2	2017	4	4	1	33	NONE	2	Manhugue	2	1899-12-31 01:00:00	1899-12-31 07:00:00	0	0	1	0	0	0	0	0	1	0	0	0	0	1	0	0	0	2	1	2	1	3	3	3	3	3	3	3	1	Melhorar mas no horário do atendimento.	1899-12-31 11:35:00	2	22
1322	1899-12-31 09:30:00	1899-12-31 09:50:00	Cidade De Quelimane	4	2018	3	1	2	23	PRIMARY SCHOOL	2	Chuabo	2	1899-12-31 01:00:00	1899-12-31 08:00:00	0	0	1	0	0	0	1	0	0	0	0	0	0	1	1	0	0	2	2	2	2	1	1	2	2	2	2	2	1	Os enfermeiros devem ser mais atenciosos e cuidados	1899-12-31 10:29:00	2	14
1323	1899-12-31 08:50:00	1899-12-31 09:12:00	Cidade De Quelimane	4	2017	3	7	1	53	NONE	2	Chuabo	2	1899-12-31 01:30:00	1899-12-31 06:30:00	0	0	1	0	0	0	1	0	0	0	0	0	0	1	1	0	0	2	2	2	2	4	3	3	3	3	4	3	1	O hospital deve por biombos para evitar que todo mundo veja que estamos a levantar tarv.	1899-12-31 09:40:00	2	25
1324	1899-12-31 10:08:00	1899-12-31 10:37:00	Cidade De Quelimane	4	2018	4	1	2	28	NONE	2	Chuabo	2	1899-12-31 00:20:00	1899-12-31 07:00:00	0	0	1	0	0	0	1	0	0	0	0	0	1	1	0	0	0	2	1	2	1	1	2	2	2	2	2	2	1	Melhorar mas no horario do atendimento. E também mudarem de enfermeiros no laboratório.	1899-12-31 10:59:00	2	14
1325	1899-12-31 10:00:00	1899-12-31 10:19:00	Cidade De Quelimane	10	2017	3	5	1	21	PRIMARY SCHOOL	2	Chuabo	2	1899-12-31 02:00:00	1899-12-31 08:30:00	0	0	1	0	0	0	1	0	0	0	1	0	1	1	1	0	0	2	2	2	2	4	3	3	3	3	3	3	2	NA	1899-12-31 10:58:00	2	24
1326	1899-12-31 11:05:00	1899-12-31 11:15:00	Cidade De Quelimane	5	2017	4	1	1	21	PRIMARY SCHOOL	2	Chuabo	2	1899-12-31 02:00:00	1899-12-31 07:00:00	0	0	1	0	0	0	1	0	0	0	0	0	0	1	1	0	0	1	1	2	1	2	3	3	3	3	4	3	1	Não temos uma boa casa de banhos.	1899-12-31 11:35:00	2	22
1327	1899-12-31 10:25:00	1899-12-31 10:35:00	Cidade De Quelimane	3	2017	4	3	1	38	PRIMARY SCHOOL	2	Chuabo	1	1899-12-31 00:30:00	1899-12-31 07:20:00	0	0	1	0	0	0	1	0	0	0	0	0	0	1	0	0	0	1	1	2	1	4	3	3	3	3	4	3	1	Dar prioridade os doentes mas granvis aqui não fazem isso.	1899-12-31 10:50:00	2	24
1328	1899-12-31 09:00:00	1899-12-31 09:10:00	Cidade De Quelimane	1	2017	4	1	1	27	NONE	2	Chuabo	2	1899-12-31 00:30:00	1899-12-31 07:00:00	0	0	1	0	0	0	0	0	0	0	1	0	0	1	0	0	0	2	2	2	2	1	3	3	3	3	3	3	1	Aumentar nosso hospital e muito pequeno.	1899-12-31 09:30:00	2	21
1329	1899-12-31 12:49:00	1899-12-31 12:59:00	Cidade De Quelimane	3	2017	4	7	2	49	NONE	2	Chuabo	2	1899-12-31 02:00:00	1899-12-31 07:00:00	0	0	1	0	0	0	1	0	0	0	0	0	0	1	0	0	0	1	1	2	1	2	2	3	3	3	4	3	1	Melhorar mas o horário que começam a nós atender.queremos quê comece cedo.	1899-12-31 13:10:00	2	21
1330	1899-12-31 08:50:00	1899-12-31 09:10:00	Cidade De Quelimane	1	2017	3	4	2	45	PRIMARY SCHOOL	2	Chuabo	2	1899-12-31 01:00:00	1899-12-31 07:30:00	0	0	1	0	0	0	1	0	0	0	0	0	0	1	0	0	0	2	2	2	4	4	3	4	3	3	4	4	1	Nós precisamos de uma casa de banho.e outra coisa, o pátio do hospital está muito sujo, precisa de ser lim po.	1899-12-31 09:43:00	2	29
1331	1899-12-31 12:20:00	1899-12-31 12:55:00	Cidade De Quelimane	9	2017	4	7	1	31	NONE	2	Chuabo	2	1899-12-31 00:50:00	1899-12-31 06:00:00	0	0	1	0	0	0	1	0	0	0	1	0	0	1	0	0	0	2	1	2	1	1	2	2	2	2	2	2	1	Melhorar mas no horario do atendimento .	1899-12-31 13:45:00	2	14
1332	1899-12-31 14:00:00	1899-12-31 14:19:00	Cidade De Quelimane	3	2018	3	4	1	33	PRIMARY SCHOOL	2	Chuabo	2	1899-12-31 01:00:00	1899-12-31 13:00:00	0	0	1	0	0	0	1	0	0	0	1	0	0	1	1	0	0	1	2	2	2	4	3	3	3	3	2	3	2	NA	1899-12-31 14:56:00	2	23
1333	1899-12-31 09:30:00	1899-12-31 09:51:00	Cidade De Quelimane	11	2017	3	1	1	19	PRIMARY SCHOOL	2	Chuabo	2	1899-12-31 01:00:00	1899-12-31 08:00:00	0	0	1	0	0	0	1	0	0	0	0	0	1	1	1	0	0	1	2	2	2	4	3	3	3	3	3	3	2	NA	1899-12-31 10:25:00	2	24
1334	1899-12-31 11:00:00	1899-12-31 11:10:00	Cidade De Quelimane	4	2017	4	7	1	22	PRIMARY SCHOOL	2	Chuabo	2	1899-12-31 00:50:00	1899-12-31 07:00:00	0	0	1	0	0	0	0	0	1	0	0	0	0	1	0	0	0	1	2	2	1	1	2	2	2	2	2	2	1	Melhorar mas no atendimento com os pacientes.	1899-12-31 11:35:00	2	14
1335	1899-12-31 10:00:00	1899-12-31 10:15:00	Cidade De Quelimane	3	2017	3	2	1	26	NONE	2	Chuabo	2	1899-12-31 01:00:00	1899-12-31 07:00:00	0	0	1	0	0	0	1	0	0	0	0	0	0	1	1	0	0	1	2	2	2	4	4	3	3	3	3	3	1	Construção de casa de banhos e água corrente.	1899-12-31 10:35:00	2	25
1336	1899-12-31 10:50:00	1899-12-31 11:00:00	Cidade De Quelimane	5	2017	4	4	1	30	PRIMARY SCHOOL	2	Chuabo	2	1899-12-31 00:50:00	1899-12-31 07:00:00	0	0	1	0	0	0	0	0	0	0	1	0	0	1	0	0	0	1	2	2	1	4	3	3	3	3	4	3	1	Melhorar as casas de banhos nos mulheres grávidas sofremos muito quando queremos usar as casa de banhos sem condições	1899-12-31 11:20:00	2	24
1337	1899-12-31 12:20:00	1899-12-31 12:40:00	Cidade De Quelimane	9	2017	3	3	1	20	PRIMARY SCHOOL	2	Chuabo	2	1899-12-31 01:00:00	1899-12-31 11:20:00	0	0	1	0	0	0	1	0	0	0	0	0	0	1	1	0	0	1	2	2	2	4	3	4	3	3	3	3	2	NA	1899-12-31 13:15:00	2	25
1338	1899-12-31 09:09:00	1899-12-31 09:32:00	Cidade De Quelimane	11	2017	3	4	1	40	PRIMARY SCHOOL	2	Chuabo	2	1899-12-31 01:00:00	1899-12-31 07:30:00	0	0	1	0	0	0	1	0	0	0	0	0	0	1	1	0	0	1	2	2	3	4	3	3	3	3	3	3	2	NA	1899-12-31 10:10:00	2	25
1339	1899-12-31 10:40:00	1899-12-31 11:10:00	Cidade De Quelimane	3	2018	4	2	1	23	PRIMARY SCHOOL	2	Chuabo	1	1899-12-31 01:00:00	1899-12-31 07:00:00	0	0	1	0	0	0	1	0	0	0	0	1	0	1	0	0	0	2	1	2	1	1	2	2	2	2	2	2	1	Melhorar mas no horario do atendimento	1899-12-31 11:35:00	2	14
1340	1899-12-31 12:00:00	1899-12-31 12:17:00	Cidade De Quelimane	1	2018	3	6	1	21	PRIMARY SCHOOL	2	Chuabo	2	1899-12-31 01:00:00	1899-12-31 11:00:00	0	0	1	0	0	0	1	0	0	0	0	0	0	1	1	0	0	1	2	2	2	4	3	3	3	3	2	3	2	NA	1899-12-31 13:00:00	2	23
1341	1899-12-31 11:00:00	1899-12-31 11:21:00	Cidade De Quelimane	4	2018	3	7	1	27	PRIMARY SCHOOL	2	Chuabo	2	1899-12-31 01:30:00	1899-12-31 10:00:00	0	0	1	0	0	0	1	0	0	0	0	1	0	1	1	0	0	2	2	2	2	4	3	3	3	3	3	3	2	NA	1899-12-31 12:15:00	2	24
1342	1899-12-31 10:00:00	1899-12-31 10:28:00	Cidade De Quelimane	6	2017	3	6	1	24	SECONDARY SCHOOL	2	Lomue	1	1899-12-31 00:20:00	1899-12-31 06:00:00	0	0	1	0	0	0	1	0	0	0	0	0	0	1	1	0	0	2	2	2	1	1	2	2	2	2	2	2	1	Ele deve prestar mais atenção ao fazer consulta. Ele tem conversar mais com o doente.	1899-12-31 11:00:00	2	14
1343	1899-12-31 09:00:00	1899-12-31 09:23:00	Cidade De Quelimane	8	2017	3	5	1	22	PRIMARY SCHOOL	2	Chuabo	2	1899-12-31 02:00:00	1899-12-31 07:00:00	0	0	1	0	0	0	0	0	0	0	0	1	1	1	1	0	0	2	2	2	2	4	3	3	3	3	3	3	2	NA	1899-12-31 09:58:00	2	24
1344	1899-12-31 12:25:00	1899-12-31 12:48:00	Cidade De Quelimane	6	2017	3	5	1	45	NONE	2	Chuabo	2	1899-12-31 01:00:00	1899-12-31 07:00:00	0	0	1	0	0	0	1	0	0	0	0	0	0	1	1	0	0	1	2	2	1	1	2	2	2	2	2	2	1	Eles devem atender mais cedo e evitar conversar muito e trabalhar mais , os familiares devem cumprirem a fila como outros doentes.	1899-12-31 13:22:00	2	14
1345	1899-12-31 09:55:00	1899-12-31 10:20:00	Cidade De Quelimane	5	2017	3	6	1	43	PRIMARY SCHOOL	2	Chuabo	1	1899-12-31 02:00:00	1899-12-31 08:40:00	0	0	1	0	0	0	0	0	1	1	0	0	0	1	1	0	0	1	2	2	3	4	3	3	3	3	4	3	2	NA	1899-12-31 10:50:00	2	26
1346	1899-12-31 12:45:00	1899-12-31 13:02:00	Cidade De Quelimane	3	2018	3	3	1	20	PRIMARY SCHOOL	2	Chuabo	2	1899-12-31 01:00:00	1899-12-31 08:00:00	0	0	1	0	0	0	1	0	0	0	0	1	0	1	1	0	0	1	2	2	1	2	2	2	2	2	2	2	1	Eles devem aumentar mais enfermeira para evitar demoras e sobre carga de trabalho	1899-12-31 13:40:00	2	15
1347	1899-12-31 12:22:00	1899-12-31 12:39:00	Cidade De Quelimane	6	2017	4	5	1	31	PRIMARY SCHOOL	2	Chuabo	2	1899-12-31 00:45:00	1899-12-31 06:00:00	0	0	1	0	0	0	1	0	0	0	0	0	0	1	0	0	0	2	1	2	1	1	1	1	2	2	2	2	1	Darem prioridade as pessoas que chegarão cedo e melhorar no horario do atendimento atende tarde.	1899-12-31 13:20:00	2	12
1348	1899-12-31 09:48:00	1899-12-31 10:20:00	Cidade De Quelimane	1	2018	4	5	1	28	PRIMARY SCHOOL	2	Chuabo	2	1899-12-31 00:30:00	1899-12-31 08:00:00	0	0	1	0	0	0	1	0	0	0	0	0	0	1	0	0	0	1	2	2	2	4	3	3	3	3	4	3	2	NA	1899-12-31 10:55:00	2	25
1349	1899-12-31 11:22:00	1899-12-31 11:57:00	Cidade De Quelimane	8	2017	4	2	2	20	PRIMARY SCHOOL	2	Lomue	1	1899-12-31 00:40:00	1899-12-31 07:00:00	0	0	1	0	1	0	1	0	0	0	0	0	0	1	0	0	0	2	1	2	1	1	2	2	2	2	2	2	1	Melhorar no horario do atendimento e dar prioridade os doentes que estão graves.	1899-12-31 12:35:00	2	14
1350	1899-12-31 13:00:00	1899-12-31 13:20:00	Cidade De Quelimane	2	2018	4	6	1	20	PRIMARY SCHOOL	2	Chuabo	2	1899-12-31 01:00:00	1899-12-31 07:00:00	0	0	1	0	0	0	1	0	0	0	0	1	0	1	0	0	0	2	1	2	1	1	2	2	2	2	2	2	1	Melhorar mas no horário do atendimento.e também dar tempo os pacientes para falarem das dúvidas deles.	1899-12-31 13:48:00	2	14
1351	1899-12-31 11:20:00	1899-12-31 11:45:00	Cidade De Quelimane	4	2018	4	4	1	20	NONE	2	Chuabo	2	1899-12-31 01:00:00	1899-12-31 06:00:00	0	0	1	0	0	0	1	0	0	0	1	0	0	1	0	0	0	2	1	2	1	1	2	2	2	2	2	2	1	Melhorar mas no horário do atendimento.	1899-12-31 12:20:00	2	14
1352	1899-12-31 11:00:00	1899-12-31 11:25:00	Cidade De Quelimane	6	2017	4	6	1	49	PRIMARY SCHOOL	2	Chuabo	1	1899-12-31 01:00:00	1899-12-31 06:00:00	1	1	0	0	0	0	1	0	0	0	0	0	1	1	1	0	0	1	2	2	1	4	3	3	3	3	4	3	1	Melhorar mas no horario do atendimento.	1899-12-31 11:45:00	2	24
1353	1899-12-31 11:20:00	1899-12-31 11:55:00	Cidade De Quelimane	9	2017	4	4	1	30	NONE	2	Chuabo	2	1899-12-31 01:00:00	1899-12-31 08:20:00	0	0	1	0	0	0	1	0	1	0	0	0	0	1	0	0	0	1	2	2	2	4	3	3	3	3	4	3	2	NA	1899-12-31 12:35:00	2	25
1354	1899-12-31 10:30:00	1899-12-31 11:00:00	Cidade De Quelimane	4	2018	4	6	1	36	PRIMARY SCHOOL	2	Chuabo	2	1899-12-31 01:00:00	1899-12-31 08:30:00	0	0	1	0	0	0	1	0	0	0	0	0	0	1	1	0	0	1	2	2	2	4	3	3	3	3	4	3	2	NA	1899-12-31 11:25:00	2	25
1355	1899-12-31 11:20:00	1899-12-31 11:43:00	Cidade De Quelimane	7	2017	3	3	2	49	PRIMARY SCHOOL	2	Chuabo	2	1899-12-31 01:30:00	1899-12-31 08:30:00	1	1	0	0	0	0	1	0	0	0	0	0	1	1	1	0	0	1	2	2	1	1	2	2	2	2	2	2	1	Eles devem prepar bem a mente do doente para não ficar abalado como eu.	1899-12-31 12:16:00	2	14
1356	1899-12-31 09:00:00	1899-12-31 09:17:00	Cidade De Quelimane	3	2018	3	5	1	24	PRIMARY SCHOOL	2	Chuabo	2	1899-12-31 00:30:00	1899-12-31 08:00:00	0	0	1	0	0	0	1	0	0	0	0	0	0	1	1	0	0	1	2	2	2	4	3	3	3	3	3	3	2	NA	1899-12-31 10:00:00	2	24
1357	1899-12-31 11:45:00	1899-12-31 12:10:00	Cidade De Quelimane	2	2018	4	5	1	26	PRIMARY SCHOOL	2	Chuabo	1	1899-12-31 00:25:00	1899-12-31 07:00:00	0	0	1	0	0	0	1	0	0	0	0	1	0	1	0	0	0	2	1	2	1	1	2	2	2	2	2	2	1	Melhorar mas no horário do atendimento	1899-12-31 12:55:00	2	14
1358	1899-12-31 13:20:00	1899-12-31 13:38:00	Cidade De Quelimane	1	2018	3	4	1	24	PRIMARY SCHOOL	2	Chuabo	1	1899-12-31 01:00:00	1899-12-31 07:00:00	0	0	1	0	0	0	1	1	0	0	0	0	0	1	1	0	0	1	2	2	1	2	2	2	2	2	2	2	1	Eles devem terminaremm com as obras do hospital o mais rápido possível.	1899-12-31 14:00:00	2	15
1359	1899-12-31 11:30:00	1899-12-31 11:52:00	Cidade De Quelimane	9	2017	3	7	1	25	PRIMARY SCHOOL	2	Chuabo	2	1899-12-31 00:30:00	1899-12-31 10:30:00	0	0	1	0	0	0	1	0	0	0	1	0	1	1	1	0	0	2	2	2	2	4	3	3	3	3	3	3	2	NA	1899-12-31 12:26:00	2	24
1360	1899-12-31 08:30:00	1899-12-31 08:52:00	Cidade De Quelimane	10	2017	1	1	1	33	PRIMARY SCHOOL	2	Chuabo	2	1899-12-31 01:00:00	1899-12-31 07:30:00	0	0	1	0	0	0	1	0	0	0	1	0	0	1	1	0	0	2	2	2	2	4	3	3	3	3	3	3	2	NA	1899-12-31 09:27:00	2	24
1361	1899-12-31 11:20:00	1899-12-31 11:45:00	Cidade De Quelimane	10	2017	4	2	1	50	NONE	2	Chuabo	2	1899-12-31 00:45:00	1899-12-31 09:00:00	0	0	1	0	0	0	1	0	1	0	0	0	0	1	0	0	0	1	2	2	3	4	3	3	3	3	4	3	2	NA	1899-12-31 12:30:00	2	26
1362	1899-12-31 11:30:00	1899-12-31 11:59:00	Cidade De Quelimane	1	2018	4	6	2	55	PRIMARY SCHOOL	2	Chuabo	1	1899-12-31 00:15:00	1899-12-31 09:00:00	0	0	1	0	0	0	1	0	0	0	0	0	0	1	0	0	0	1	2	2	2	4	3	3	3	3	4	3	2	NA	1899-12-31 12:35:00	2	25
1363	1899-12-31 09:16:00	1899-12-31 09:55:00	Cidade De Quelimane	11	2017	4	3	2	50	PRIMARY SCHOOL	2	Chuabo	1	1899-12-31 01:00:00	1899-12-31 07:00:00	1	1	0	0	0	0	1	0	0	0	0	0	1	1	1	0	0	1	2	2	2	4	3	3	3	3	4	3	2	NA	1899-12-31 10:35:00	2	25
1364	1899-12-31 10:30:00	1899-12-31 10:48:00	Cidade De Quelimane	1	2018	3	5	1	30	NONE	2	Chuabo	2	1899-12-31 01:00:00	1899-12-31 09:00:00	0	0	1	0	0	0	1	0	1	0	0	0	0	1	0	0	0	1	2	2	2	4	3	3	3	3	3	3	2	NA	1899-12-31 11:30:00	2	24
1365	1899-12-31 09:00:00	1899-12-31 09:18:00	Cidade De Quelimane	12	2017	3	1	2	42	PRIMARY SCHOOL	2	Chuabo	1	1899-12-31 00:30:00	1899-12-31 07:40:00	0	0	1	0	0	0	1	0	0	0	0	0	0	1	1	0	0	2	2	2	2	4	3	3	3	3	3	3	2	NA	1899-12-31 09:47:00	2	24
1366	1899-12-31 10:35:00	1899-12-31 11:00:00	Cidade De Quelimane	3	2018	4	6	1	27	PRIMARY SCHOOL	2	Chuabo	2	1899-12-31 01:00:00	1899-12-31 08:00:00	0	0	1	0	0	0	1	0	0	0	0	0	0	1	1	0	0	1	2	2	2	1	3	3	3	3	4	3	2	NA	1899-12-31 11:29:00	2	22
1367	1899-12-31 14:05:00	1899-12-31 14:25:00	Cidade De Quelimane	2	2018	4	7	1	22	PRIMARY SCHOOL	2	Chuabo	2	1899-12-31 01:00:00	1899-12-31 07:00:00	0	0	1	0	0	0	1	0	0	0	0	0	0	1	1	0	0	2	1	2	1	1	2	2	2	2	2	2	1	Melhorar mas no horario do atendimento.dar prioridade os pacientes que chegam cedo.	1899-12-31 14:55:00	2	14
1368	1899-12-31 09:07:00	1899-12-31 09:36:00	Cidade De Quelimane	4	2018	4	5	1	45	NONE	2	Chuabo	2	1899-12-31 00:45:00	1899-12-31 06:00:00	0	0	1	0	0	0	0	1	0	0	0	0	0	1	1	0	0	2	1	2	1	1	2	2	2	2	2	2	1	Melhorar mas no horário do atendimento.	1899-12-31 10:10:00	2	14
1369	1899-12-31 12:20:00	1899-12-31 12:45:00	Cidade De Quelimane	3	2018	4	3	1	21	PRIMARY SCHOOL	2	Chuabo	2	1899-12-31 00:20:00	1899-12-31 07:00:00	1	1	0	0	0	0	1	0	0	0	1	0	0	1	1	0	0	2	1	2	1	1	2	2	2	2	2	2	1	Melhorar mas no horario do atendimento.formar bem as conselheiras para saberem esclarecer bem as dúvidas dos pacientes.	1899-12-31 13:35:00	2	14
1370	1899-12-31 10:55:00	1899-12-31 11:13:00	Cidade De Quelimane	4	2018	3	2	1	30	NONE	2	Chuabo	2	1899-12-31 01:00:00	1899-12-31 09:20:00	1	1	0	0	0	0	1	0	0	0	0	0	1	1	1	0	0	1	2	2	2	4	3	3	3	3	2	3	2	NA	1899-12-31 11:56:00	2	23
1371	1899-12-31 09:30:00	1899-12-31 09:48:00	Cidade De Quelimane	9	2017	3	5	1	30	NONE	2	Chuabo	2	1899-12-31 00:30:00	1899-12-31 08:50:00	0	0	1	0	0	0	1	0	0	0	0	0	0	1	0	0	0	2	2	2	4	4	3	3	3	3	3	3	2	NA	1899-12-31 10:23:00	2	26
1372	1899-12-31 10:40:00	1899-12-31 10:57:00	Cidade De Quelimane	2	2017	3	3	1	29	SECONDARY SCHOOL	2	Chuabo	1	1899-12-31 00:20:00	1899-12-31 07:30:00	0	0	1	0	0	0	1	0	0	0	0	1	1	1	1	0	0	2	2	2	1	4	4	4	3	3	4	3	1	Deve se melhar água para beber pondo torneiras. Também deve se vedar o pátio hospital porque nao hã privacidade.	1899-12-31 11:15:00	2	26
1373	1899-12-31 11:45:00	1899-12-31 12:20:00	Cidade De Quelimane	8	2017	4	6	1	20	PRIMARY SCHOOL	2	Chuabo	1	1899-12-31 00:25:00	1899-12-31 07:00:00	0	0	1	0	0	0	1	0	0	0	1	0	0	1	0	0	0	2	2	2	1	4	3	3	3	3	4	3	1	Melhorar na demora do atendimento na CPN.	1899-12-31 12:45:00	2	24
1374	1899-12-31 11:40:00	1899-12-31 12:00:00	Cidade De Quelimane	1	2018	4	12	2	56	SECONDARY SCHOOL	1	NA	1	1899-12-31 00:15:00	1899-12-31 09:30:00	0	0	1	0	0	0	1	0	0	0	0	0	0	1	0	0	0	1	2	2	3	4	3	3	3	3	4	3	2	NA	1899-12-31 12:25:00	2	26
1375	1899-12-31 14:00:00	1899-12-31 14:18:00	Cidade De Quelimane	10	2017	3	9	1	23	PRIMARY SCHOOL	2	Chuabo	2	1899-12-31 00:20:00	1899-12-31 07:00:00	0	0	1	0	0	0	1	0	0	0	1	0	0	1	1	0	0	2	2	2	1	2	1	2	1	1	1	1	1	Elas devem ser capacitadas para saber como atender as pacientes e chegarem mais cedo nos seus postos de trabalho.	1899-12-31 14:55:00	2	10
1376	1899-12-31 09:57:00	1899-12-31 10:29:00	Cidade De Quelimane	7	2017	4	1	1	19	PRIMARY SCHOOL	2	Chuabo	1	1899-12-31 00:30:00	1899-12-31 08:00:00	0	0	1	0	0	0	1	0	0	0	1	0	0	1	0	0	0	1	2	2	2	4	3	3	3	3	4	3	2	NA	1899-12-31 10:55:00	2	25
1377	1899-12-31 10:59:00	1899-12-31 11:20:00	Cidade De Quelimane	10	2017	4	2	1	32	PRIMARY SCHOOL	2	Chuabo	1	1899-12-31 00:25:00	1899-12-31 07:00:00	0	0	1	0	0	0	1	0	0	0	1	0	0	1	0	0	0	1	2	2	1	4	3	3	3	3	4	3	1	Melhorar mas no horario do atendimento.	1899-12-31 11:50:00	2	24
1378	1899-12-31 10:44:00	1899-12-31 10:50:00	Cidade De Quelimane	11	2016	5	6	1	23	PRIMARY SCHOOL	2	Echuabo	2	1899-12-31 00:30:00	1899-12-31 08:00:00	0	0	1	0	0	0	1	0	0	0	0	0	0	1	1	0	0	1	2	2	1	3	3	3	2	2	3	3	1	Não ficarmos muito tempo a espera dos processos e precisamos de bancos para sentar, devem nos dar todos comprimidos.	1899-12-31 11:13:00	2	20
1379	1899-12-31 09:20:00	1899-12-31 09:35:00	Cidade De Quelimane	2	2017	4	5	1	23	NONE	2	Chuabo	2	1899-12-31 02:00:00	1899-12-31 07:00:00	0	0	1	0	0	0	0	0	0	0	1	0	0	1	0	0	0	1	2	2	2	2	3	3	3	3	4	3	1	Melhorar mas as salas do atendimento são pequenas demas.	1899-12-31 10:00:00	2	23
1380	1899-12-31 08:20:00	1899-12-31 08:41:00	Cidade De Quelimane	5	2017	3	1	1	24	PRIMARY SCHOOL	2	Chuabo	2	1899-12-31 01:00:00	1899-12-31 07:00:00	0	0	1	0	1	0	1	0	0	0	0	0	0	1	1	0	0	2	2	2	2	4	3	3	3	3	3	3	2	NA	1899-12-31 09:05:00	2	24
1381	1899-12-31 13:05:00	1899-12-31 13:25:00	Cidade De Quelimane	12	2017	4	6	1	32	SECONDARY SCHOOL	1	NA	1	1899-12-31 00:30:00	1899-12-31 08:00:00	0	0	1	0	0	0	1	0	0	0	1	0	0	1	0	0	0	2	1	2	1	1	2	2	2	2	2	2	1	Melhorar mas no horário do atendimento.	1899-12-31 13:57:00	2	14
1382	1899-12-31 12:20:00	1899-12-31 12:41:00	Cidade De Quelimane	9	2017	3	4	1	25	PRIMARY SCHOOL	2	Chuabo	2	1899-12-31 00:15:00	1899-12-31 07:00:00	0	0	1	0	0	0	1	0	0	0	0	0	0	1	1	0	0	2	2	2	1	2	1	2	1	1	1	1	1	Eles precisam ter mais cuidados com os nossos processos.	1899-12-31 13:18:00	2	10
1383	1899-12-31 10:15:00	1899-12-31 10:45:00	Cidade De Quelimane	7	2017	4	6	2	42	PRIMARY SCHOOL	2	Chuabo	1	1899-12-31 00:15:00	1899-12-31 08:20:00	0	0	1	0	0	0	1	0	0	0	0	0	1	1	1	0	0	1	2	2	2	4	3	3	3	3	4	3	2	NA	1899-12-31 11:25:00	2	25
1384	1899-12-31 11:15:00	1899-12-31 11:38:00	Cidade De Quelimane	4	2017	3	3	1	20	SECONDARY SCHOOL	2	Chuabo	1	1899-12-31 00:20:00	1899-12-31 07:00:00	0	0	1	0	0	0	0	1	0	0	0	0	0	1	1	0	0	2	2	2	1	4	3	4	3	3	3	3	1	Ela deve ter paciência com pacientes .a farmácia está muito cheia e nao é fácil ouvir.	1899-12-31 12:00:00	2	24
1385	1899-12-31 11:08:00	1899-12-31 11:20:00	Cidade De Quelimane	2	2017	4	7	1	38	SECONDARY SCHOOL	2	Chuabo	1	1899-12-31 01:00:00	1899-12-31 09:00:00	0	0	1	0	0	0	1	0	0	0	0	0	0	1	0	0	0	1	1	2	1	3	3	3	3	3	4	3	1	Melhorar mas o termo da privacidade. Não temos privacidade.	1899-12-31 11:35:00	2	23
1386	1899-12-31 09:02:00	1899-12-31 09:24:00	Cidade De Quelimane	11	2017	3	1	1	24	PRIMARY SCHOOL	2	Chuabo	2	1899-12-31 01:00:00	1899-12-31 08:00:00	0	0	1	0	0	0	1	0	0	0	0	1	0	1	1	0	0	1	2	2	4	4	3	3	3	3	3	3	2	NA	1899-12-31 10:00:00	2	26
1387	1899-12-31 10:43:00	1899-12-31 10:47:00	Cidade De Quelimane	12	2016	5	3	1	24	SECONDARY SCHOOL	2	Echuabo	1	1899-12-31 00:15:00	1899-12-31 09:00:00	0	0	1	0	0	0	1	0	0	0	0	0	0	1	1	0	0	2	2	2	3	4	3	3	3	3	4	3	1	Porém bancos para sentarmos e gostaria que nos dessem farinha de soja.	1899-12-31 11:06:00	2	26
1388	1899-12-31 08:43:00	1899-12-31 09:00:00	Cidade De Quelimane	1	2017	3	4	1	35	NONE	2	Machuabo	2	1899-12-31 00:20:00	1899-12-31 08:00:00	0	0	0	0	1	0	1	0	0	0	0	0	1	1	0	0	0	1	2	2	4	4	3	3	3	3	3	4	2	NA	1899-12-31 09:20:00	2	27
1389	1899-12-31 10:20:00	1899-12-31 10:30:00	Cidade De Quelimane	3	2017	4	7	2	35	NONE	2	Lolo	2	1899-12-31 00:20:00	1899-12-31 08:00:00	0	0	1	0	0	0	1	0	0	0	0	0	0	1	0	0	0	2	2	2	1	3	3	2	3	3	4	3	1	Termos baldes de água pra bebermos.	1899-12-31 10:50:00	2	22
1390	1899-12-31 09:00:00	1899-12-31 09:25:00	Cidade De Quelimane	7	2017	4	5	1	30	SECONDARY SCHOOL	2	Chuabo	1	1899-12-31 00:10:00	1899-12-31 08:00:00	0	0	1	0	0	0	1	0	0	0	0	0	0	1	1	0	0	1	2	2	4	4	3	3	3	3	4	3	2	NA	1899-12-31 09:55:00	2	27
1391	1899-12-31 11:10:00	1899-12-31 11:35:00	Cidade De Quelimane	7	2017	4	2	1	25	PRIMARY SCHOOL	2	Chuabo	1	1899-12-31 00:20:00	1899-12-31 07:00:00	0	0	1	0	0	0	1	0	0	0	0	1	0	1	0	0	0	1	2	2	1	4	3	3	3	3	4	3	1	Melhorar mas no tempo de espera.	1899-12-31 12:15:00	2	24
1392	1899-12-31 08:50:00	1899-12-31 09:10:00	Cidade De Quelimane	2	2018	3	5	1	23	PRIMARY SCHOOL	2	Chuabo	2	1899-12-31 00:30:00	1899-12-31 07:00:00	0	0	1	0	0	0	1	0	0	0	0	0	1	1	1	0	0	1	2	2	2	4	3	3	3	3	3	3	2	NA	1899-12-31 09:49:00	2	24
1393	1899-12-31 11:15:00	1899-12-31 11:35:00	Cidade De Quelimane	5	2017	3	4	1	20	PRIMARY SCHOOL	2	Mapebane	2	1899-12-31 00:30:00	1899-12-31 07:00:00	0	0	1	0	0	0	0	1	0	0	0	0	0	1	1	0	0	2	2	2	1	4	3	3	3	3	3	3	1	Eles devem dar periodade as pessoas que chegam cedo e não os que chegam tarde.São amizades deles.	1899-12-31 12:00:00	2	23
1394	1899-12-31 12:47:00	1899-12-31 13:05:00	Cidade De Quelimane	10	2017	3	3	1	43	NONE	2	Chuabo	2	1899-12-31 02:00:00	1899-12-31 11:30:00	0	0	1	0	0	0	1	0	0	0	0	0	0	1	1	0	0	1	2	2	2	4	3	3	3	3	3	3	2	NA	1899-12-31 13:43:00	2	24
1395	1899-12-31 09:20:00	1899-12-31 09:38:00	Cidade De Quelimane	5	2017	3	2	1	24	PRIMARY SCHOOL	2	Sena	2	1899-12-31 01:00:00	1899-12-31 08:00:00	0	0	1	1	0	0	1	0	0	0	0	0	0	1	1	0	0	2	2	2	2	3	3	3	3	3	3	3	2	NA	1899-12-31 09:57:00	2	23
1396	1899-12-31 11:30:00	1899-12-31 11:48:00	Cidade De Quelimane	11	2017	3	3	1	30	PRIMARY SCHOOL	2	Mapebane	1	1899-12-31 01:00:00	1899-12-31 10:30:00	0	0	1	0	0	0	1	0	0	0	0	1	0	1	1	0	0	2	2	2	2	4	3	3	3	3	3	3	2	NA	1899-12-31 12:21:00	2	24
1397	1899-12-31 10:00:00	1899-12-31 10:32:00	Cidade De Quelimane	6	2017	3	1	1	25	SECONDARY SCHOOL	2	Chuabo	1	1899-12-31 00:30:00	1899-12-31 07:30:00	0	0	1	0	0	0	1	0	0	0	1	0	0	1	1	0	0	2	2	2	1	4	3	3	3	3	3	3	1	Eu gostaria que as consultas comessem mais cedo.	1899-12-31 11:05:00	2	23
1398	1899-12-31 10:10:00	1899-12-31 10:30:00	Cidade De Quelimane	1	2018	4	2	1	27	NONE	2	Chuabo	2	1899-12-31 00:20:00	1899-12-31 08:00:00	0	0	1	0	0	0	1	0	0	0	0	1	0	1	0	0	0	1	2	2	2	4	3	3	3	3	4	3	2	NA	1899-12-31 10:59:00	2	25
1399	1899-12-31 09:29:00	1899-12-31 09:34:00	Cidade De Quelimane	12	2016	6	2	1	30	PRIMARY SCHOOL	2	Chuabo	2	1899-12-31 00:25:00	1899-12-31 06:00:00	0	0	1	0	0	0	1	0	0	0	0	0	0	1	1	0	0	1	2	2	2	4	3	3	3	3	4	3	1	Gostaria que pusessem bancos na recepção, e também termos ajuda de soja.Aqui só são dadas mulheres gravidas, e as enfermeiras é que levam a soja.	1899-12-31 09:55:00	2	25
1400	1899-12-31 08:30:00	1899-12-31 08:43:00	Cidade De Quelimane	3	2017	3	5	2	44	UNIVERSITY	2	Chuabo	1	1899-12-31 00:25:00	1899-12-31 07:30:00	0	0	1	0	1	0	1	0	0	0	0	0	1	1	1	0	0	2	2	2	4	4	4	4	3	3	4	4	1	Sugeria eu que o tarv não devia ser entregue na farmacia questão de sigilo.os pacientes estão expostos.	1899-12-31 09:00:00	2	30
1401	1899-12-31 11:50:00	1899-12-31 12:11:00	Cidade De Quelimane	10	2017	3	3	1	19	PRIMARY SCHOOL	2	Chuabo	2	1899-12-31 01:00:00	1899-12-31 10:20:00	0	0	1	0	0	0	1	0	0	0	0	1	0	1	1	0	0	2	2	2	2	4	3	4	3	3	3	3	2	NA	1899-12-31 12:45:00	2	25
1402	1899-12-31 08:30:00	1899-12-31 08:50:00	Cidade De Quelimane	10	2017	3	5	1	19	PRIMARY SCHOOL	2	Chuabo	2	1899-12-31 00:15:00	1899-12-31 07:00:00	0	0	1	0	0	0	1	0	0	0	0	1	1	1	1	0	0	2	2	2	2	4	3	3	3	3	3	3	2	NA	1899-12-31 09:25:00	2	24
1403	1899-12-31 10:50:00	1899-12-31 11:10:00	Cidade De Quelimane	2	2017	4	4	2	29	PRIMARY SCHOOL	2	Chuabo	2	1899-12-31 00:30:00	1899-12-31 08:00:00	0	0	1	0	0	0	1	0	0	0	0	0	0	1	0	0	0	1	2	2	3	2	3	3	3	3	4	3	1	Ter tanque de água. Ter casa de banho.	1899-12-31 11:25:00	2	24
1404	1899-12-31 12:30:00	1899-12-31 12:50:00	Cidade De Quelimane	5	2017	4	4	1	26	PRIMARY SCHOOL	2	Chuabo	2	1899-12-31 00:15:00	1899-12-31 07:00:00	0	0	1	0	0	0	1	1	0	0	0	0	0	1	0	0	0	1	2	2	1	2	3	3	3	3	4	3	1	Estamos a pedir limpeza nesse hospital.	1899-12-31 13:10:00	2	22
1405	1899-12-31 14:35:00	1899-12-31 15:05:00	Cidade De Quelimane	2	2018	4	5	1	22	PRIMARY SCHOOL	2	Chuabo	1	1899-12-31 00:45:00	1899-12-31 08:00:00	0	0	1	0	0	0	1	0	0	0	0	1	0	1	0	0	0	1	1	2	1	4	3	3	3	3	4	3	1	Melhorar mas no horario do atendimento.	1899-12-31 15:30:00	2	24
1406	1899-12-31 07:50:00	1899-12-31 08:10:00	Cidade De Quelimane	2	2017	4	1	1	35	NONE	2	Chuabo	2	1899-12-31 01:00:00	1899-12-31 07:00:00	0	0	1	0	0	0	0	0	0	0	0	1	0	1	0	0	0	1	2	2	2	2	3	3	3	3	4	3	1	Aumentar mas o nosso hospital.Não temos maternidades.	1899-12-31 08:30:00	2	23
1407	1899-12-31 10:10:00	1899-12-31 10:32:00	Cidade De Quelimane	8	2017	3	2	1	32	NONE	2	Chuabo	1	1899-12-31 01:00:00	1899-12-31 07:00:00	0	0	1	0	0	0	1	0	0	0	0	0	0	1	1	0	0	2	2	2	1	2	2	2	2	2	2	2	1	Eles devem por biombos para evitar exposição ou por o TArv em plásticos.	1899-12-31 11:05:00	2	15
1408	1899-12-31 10:18:00	1899-12-31 10:30:00	Cidade De Quelimane	3	2018	4	4	1	22	PRIMARY SCHOOL	2	Chuabo	1	1899-12-31 01:00:00	1899-12-31 08:00:00	0	0	1	0	0	0	1	0	0	0	1	0	0	1	0	0	0	2	1	2	1	1	2	2	2	2	2	2	1	Melhorar no horario do atendimento também troncar de enfermeira na CPN	1899-12-31 11:20:00	2	14
1409	1899-12-31 10:35:00	1899-12-31 10:59:00	Cidade De Quelimane	4	2018	4	2	1	24	SECONDARY SCHOOL	1	NA	1	1899-12-31 00:25:00	1899-12-31 07:00:00	0	0	1	0	0	0	1	0	0	0	0	1	0	1	0	0	0	2	1	2	1	1	2	2	2	2	2	2	1	Melhorar mas no horário do atendimento e também dar prioridade as mães que tem criança.	1899-12-31 11:28:00	2	14
1410	1899-12-31 12:15:00	1899-12-31 12:19:00	Namacurra	4	2017	6	2	1	29	PRIMARY SCHOOL	2	Chuabo	2	1899-12-31 02:00:00	1899-12-31 06:00:00	0	0	0	1	0	0	1	0	0	0	0	0	0	1	1	0	0	1	2	2	1	4	3	3	3	3	4	3	1	Quando os pacientes são muitos,os serviços de consulta devem estar a atenderem em várias portas para evitar demora.	1899-12-31 12:41:00	2	24
1411	1899-12-31 10:49:00	1899-12-31 11:00:00	Cidade De Quelimane	4	2017	4	1	1	29	SECONDARY SCHOOL	2	Chuabo	1	1899-12-31 00:20:00	1899-12-31 08:00:00	0	0	1	0	0	0	0	0	0	0	0	1	0	1	0	0	0	1	2	2	2	4	3	3	3	3	4	3	1	Termos baldes de água para beber.	1899-12-31 11:20:00	2	25
1412	1899-12-31 10:00:00	1899-12-31 10:23:00	Cidade De Quelimane	5	2017	3	7	1	20	NONE	2	Chuabo	2	1899-12-31 01:00:00	1899-12-31 06:00:00	0	0	1	0	1	0	1	0	0	0	0	0	0	1	1	0	0	2	2	2	2	4	3	4	3	3	3	3	2	NA	1899-12-31 10:45:00	2	25
1413	1899-12-31 13:35:00	1899-12-31 13:59:00	Cidade De Quelimane	7	2017	4	4	1	35	NONE	2	Chuabo	2	1899-12-31 00:25:00	1899-12-31 07:00:00	0	0	1	0	0	0	1	0	0	0	0	0	0	1	0	0	0	1	1	2	1	1	2	2	2	2	2	2	1	Dar mas tempo os pacientes pra falarem das preocupações sobre a doença.	1899-12-31 14:30:00	2	14
1414	1899-12-31 09:05:00	1899-12-31 09:19:00	Cidade De Quelimane	3	2017	4	1	1	36	SECONDARY SCHOOL	2	Chuabo	1	1899-12-31 00:40:00	1899-12-31 06:00:00	0	0	1	0	0	0	1	0	0	0	0	0	1	1	0	0	0	1	1	2	1	4	2	3	2	2	3	2	1	Melhorar mas o horário do atendimento eu cheguei cedo estou asair essa hora.	1899-12-31 09:40:00	2	19
1415	1899-12-31 13:05:00	1899-12-31 13:30:00	Cidade De Quelimane	10	2017	4	4	1	44	NONE	2	Chuabo	2	1899-12-31 00:15:00	1899-12-31 08:00:00	0	0	1	0	0	0	1	1	1	0	0	0	0	1	0	0	0	2	1	2	1	1	2	2	2	2	2	2	1	Melhorar mas no horario do atendimento e também na maneira de atender os pacientes. Não sabe atender.	1899-12-31 14:00:00	2	14
1416	1899-12-31 11:50:00	1899-12-31 12:25:00	Cidade De Quelimane	9	2017	4	6	1	28	PRIMARY SCHOOL	2	Cena	2	1899-12-31 00:30:00	1899-12-31 07:00:00	0	0	1	0	0	0	1	0	0	0	0	0	0	1	0	0	0	2	2	2	1	1	2	2	2	2	2	2	1	Melhorar mas no atendimento os enfermeiros não respeitao os pacientes.	1899-12-31 12:59:00	2	14
1417	1899-12-31 08:49:00	1899-12-31 09:20:00	Cidade De Quelimane	9	2017	4	1	1	30	NONE	2	Chuabo	2	1899-12-31 00:30:00	1899-12-31 07:00:00	0	0	1	0	0	0	1	0	0	0	0	0	1	1	0	0	0	1	2	2	2	4	3	3	3	3	4	3	2	NA	1899-12-31 09:55:00	2	25
1418	1899-12-31 11:30:00	1899-12-31 11:59:00	Cidade De Quelimane	11	2017	4	2	2	62	PRIMARY SCHOOL	2	Cena	1	1899-12-31 00:45:00	1899-12-31 07:15:00	0	0	1	0	0	0	1	0	0	0	0	0	0	1	0	0	0	1	2	2	1	4	3	3	3	3	4	3	1	Melhorar mas no horário do atendimento.	1899-12-31 12:25:00	2	24
1419	1899-12-31 10:00:00	1899-12-31 10:20:00	Cidade De Quelimane	2	2017	3	5	1	21	SECONDARY SCHOOL	2	Chuabo	1	1899-12-31 01:00:00	1899-12-31 08:00:00	0	0	1	0	0	0	0	1	0	0	0	0	0	1	1	0	0	2	2	2	2	4	4	4	3	3	4	3	1	Por torneira de água e maternidade. As mulheres sofrem muito para ter bebe.Muitas tem tido partos em casa e isso aumenta o hiv	1899-12-31 10:45:00	2	27
1420	1899-12-31 10:09:00	1899-12-31 10:35:00	Cidade De Quelimane	11	2017	4	1	1	45	NONE	2	Chuabo	2	1899-12-31 01:00:00	1899-12-31 07:00:00	0	0	1	0	0	0	1	0	0	0	0	0	0	1	0	0	0	1	2	2	2	4	3	3	3	3	4	3	2	NA	1899-12-31 11:20:00	2	25
1421	1899-12-31 11:00:00	1899-12-31 11:07:00	Cidade De Quelimane	11	2016	5	3	2	40	SECONDARY SCHOOL	2	Echuabo.	1	1899-12-31 00:20:00	1899-12-31 10:35:00	0	0	1	0	0	0	1	0	0	0	0	0	0	1	1	0	0	2	2	2	2	4	3	3	3	3	4	3	1	Recebermos todos os medicamentos na farmacia do hospital e ajudarem com alguns produtos alimentares.	1899-12-31 11:25:00	2	25
1422	1899-12-31 12:15:00	1899-12-31 12:38:00	Cidade De Quelimane	5	2017	3	5	2	34	PRIMARY SCHOOL	2	Chuabo	2	1899-12-31 00:20:00	1899-12-31 10:30:00	0	0	1	0	0	0	1	0	0	0	0	0	0	1	1	0	0	1	2	2	2	4	3	3	3	3	3	3	2	NA	1899-12-31 13:05:00	2	24
1423	1899-12-31 11:00:00	1899-12-31 11:05:00	Cidade De Quelimane	12	2016	6	4	1	24	PRIMARY SCHOOL	2	Chuabo	2	1899-12-31 00:30:00	1899-12-31 09:00:00	0	0	1	0	0	0	1	0	0	0	0	0	0	1	1	0	0	1	2	2	3	4	3	3	3	3	4	3	1	Eu queria termos um lugar onde podemos sentar porque quando estamos na recepção ficamos em pé ou sentamos no chão.	1899-12-31 11:25:00	2	26
1424	1899-12-31 09:00:00	1899-12-31 09:27:00	Cidade De Quelimane	6	2017	3	4	2	41	PRIMARY SCHOOL	2	Chuabo	2	1899-12-31 00:40:00	1899-12-31 07:20:00	0	0	1	0	0	0	1	0	0	0	0	0	0	1	1	0	0	2	2	2	2	4	3	3	3	3	3	3	2	NA	1899-12-31 09:58:00	2	24
1425	1899-12-31 10:39:00	1899-12-31 11:10:00	Cidade De Quelimane	6	2017	4	3	1	35	PRIMARY SCHOOL	2	Chuabo	3	1899-12-31 00:30:00	1899-12-31 08:00:00	0	0	1	0	0	0	1	0	0	0	0	0	0	1	0	0	0	1	2	2	2	4	3	3	3	3	4	3	2	NA	1899-12-31 11:35:00	2	25
1426	1899-12-31 15:35:00	1899-12-31 15:50:00	Cidade De Quelimane	1	2018	4	9	1	32	PRIMARY SCHOOL	2	Chuabo	1	1899-12-31 00:20:00	1899-12-31 12:00:00	0	0	1	0	0	0	1	0	0	0	0	0	0	1	1	0	0	1	2	2	3	4	3	3	3	3	4	3	2	NA	1899-12-31 16:20:00	2	26
1427	1899-12-31 09:10:00	1899-12-31 09:40:00	Cidade De Quelimane	11	2017	4	1	1	38	PRIMARY SCHOOL	1	NA	1	1899-12-31 00:20:00	1899-12-31 08:40:00	0	0	1	0	0	0	1	0	0	0	0	0	0	1	0	0	0	1	2	2	4	4	3	3	3	3	4	3	2	NA	1899-12-31 11:20:00	2	27
1428	1899-12-31 10:00:00	1899-12-31 10:23:00	Cidade De Quelimane	1	2017	3	1	2	28	NONE	2	Chuabo	2	1899-12-31 00:30:00	1899-12-31 06:00:00	0	0	1	0	0	0	1	0	0	0	0	0	1	1	1	0	0	2	2	2	1	4	3	4	3	3	3	3	1	Aumentarem mais enfermeiras para evitar demoras.	1899-12-31 10:50:00	2	24
1429	1899-12-31 09:00:00	1899-12-31 09:24:00	Cidade De Quelimane	8	2017	3	4	2	34	PRIMARY SCHOOL	2	Chuabo	1	1899-12-31 00:10:00	1899-12-31 08:00:00	0	0	1	0	0	0	1	0	0	0	0	0	0	1	1	0	0	2	2	2	4	4	3	3	3	3	3	3	2	NA	1899-12-31 10:00:00	2	26
1430	1899-12-31 12:00:00	1899-12-31 12:25:00	Cidade De Quelimane	10	2017	4	3	2	48	PRIMARY SCHOOL	2	Chuabo	1	1899-12-31 00:30:00	1899-12-31 07:00:00	0	0	1	0	0	0	1	0	0	0	0	0	0	1	0	0	0	1	2	2	1	4	3	3	3	3	4	3	1	Melhorar mas na limpeza e também mellhorar mas no horario do atendimento.	1899-12-31 12:59:00	2	24
1431	1899-12-31 09:35:00	1899-12-31 09:50:00	Cidade De Quelimane	3	2017	3	2	1	18	NONE	2	Chuabo	2	1899-12-31 00:30:00	1899-12-31 08:00:00	0	0	1	0	0	0	0	1	0	0	0	0	1	1	1	0	0	2	2	2	2	4	3	3	3	3	4	3	2	NA	1899-12-31 10:10:00	2	25
1432	1899-12-31 10:21:00	1899-12-31 10:48:00	Cidade De Quelimane	6	2017	3	5	1	28	SECONDARY SCHOOL	2	Chuabo	1	1899-12-31 00:40:00	1899-12-31 09:00:00	0	0	1	0	0	0	1	1	0	0	0	0	1	1	1	0	0	2	2	2	2	4	3	3	3	3	3	3	1	O hospital deve educar os enfermeiros a terem mais paciência com os doentes. Não devem berrar com pacientes.	1899-12-31 11:20:00	2	24
1433	1899-12-31 10:04:00	1899-12-31 10:10:00	Cidade De Quelimane	12	2016	5	6	1	18	SECONDARY SCHOOL	2	Echuabo	1	1899-12-31 01:00:00	1899-12-31 07:00:00	0	0	1	0	0	0	1	0	0	0	0	0	1	1	1	0	0	1	2	2	1	4	3	3	3	3	4	3	1	Gostaria de receber farinha de soja como nos outros hospitais, termos uma farmacia só para nós e não estarmos a pagar outros medicamentos.	1899-12-31 10:29:00	2	24
1434	1899-12-31 09:03:00	1899-12-31 09:07:00	Cidade De Quelimane	12	2016	5	1	2	45	PRIMARY SCHOOL	2	Echuabo	2	1899-12-31 00:20:00	1899-12-31 08:30:00	0	0	1	0	0	0	1	0	0	0	0	0	1	1	1	0	0	2	2	2	2	4	3	3	3	3	4	3	1	Gostaria que todos os serviços fossem no mesmo sitio ou um próximo do outro, e que o atendimento fosse sempre rápido.	1899-12-31 09:25:00	2	25
1435	1899-12-31 12:03:00	1899-12-31 12:07:00	Cidade De Quelimane	11	2016	6	6	1	35	PRIMARY SCHOOL	2	Chuabo	1	1899-12-31 00:15:00	1899-12-31 08:00:00	0	0	1	0	0	0	1	0	0	0	0	0	0	1	1	0	0	1	2	2	1	4	3	3	3	3	4	3	1	Gostaria que na ausência de uma enfermeira existir outra para substituir.	1899-12-31 12:29:00	2	24
1436	1899-12-31 10:15:00	1899-12-31 10:40:00	Cidade De Quelimane	4	2017	3	7	1	47	NONE	2	Chuabo	2	1899-12-31 02:00:00	1899-12-31 09:00:00	0	0	1	0	1	0	1	0	0	0	0	0	0	1	1	0	0	1	2	2	4	4	4	3	3	3	3	3	1	O hospital deve por ventoinhas para ventilação .	1899-12-31 11:09:00	2	27
1437	1899-12-31 10:20:00	1899-12-31 10:40:00	Cidade De Quelimane	4	2018	3	6	1	27	PRIMARY SCHOOL	2	Chuabo	1	1899-12-31 00:20:00	1899-12-31 09:00:00	0	0	1	0	0	0	1	0	0	0	0	0	0	1	1	0	0	2	2	2	2	4	3	3	3	3	3	3	2	NA	1899-12-31 11:22:00	2	24
1438	1899-12-31 11:10:00	1899-12-31 11:28:00	Cidade De Quelimane	4	2018	3	3	1	27	SECONDARY SCHOOL	2	Chuabo	1	1899-12-31 00:30:00	1899-12-31 10:05:00	0	0	1	0	0	0	1	0	0	0	0	0	0	1	1	1	0	2	2	2	2	4	3	3	3	3	3	3	2	NA	1899-12-31 12:09:00	2	24
1439	1899-12-31 09:20:00	1899-12-31 09:45:00	Cidade De Quelimane	3	2018	4	1	1	20	PRIMARY SCHOOL	2	Chuabo	1	1899-12-31 00:25:00	1899-12-31 08:30:00	0	0	1	0	0	0	1	0	0	0	1	0	0	1	0	0	0	1	2	2	4	4	3	3	3	3	4	3	2	NA	1899-12-31 10:15:00	2	27
1440	1899-12-31 10:58:00	1899-12-31 11:20:00	Cidade De Quelimane	12	2017	4	2	1	29	PRIMARY SCHOOL	2	Chuabo	2	1899-12-31 00:45:00	1899-12-31 06:00:00	0	0	1	0	0	0	1	0	0	0	0	0	0	1	1	0	0	1	2	2	1	4	3	3	3	3	4	3	1	Melhorar mas no horário do atendimento.	1899-12-31 11:50:00	2	24
1441	1899-12-31 10:20:00	1899-12-31 10:39:00	Cidade De Quelimane	10	2017	1	2	1	42	NONE	2	Chuabo	2	1899-12-31 00:50:00	1899-12-31 09:00:00	0	0	1	0	0	0	1	0	0	0	0	0	1	1	1	0	0	1	2	2	2	4	3	3	3	3	3	3	2	NA	1899-12-31 11:15:00	2	24
1442	1899-12-31 09:10:00	1899-12-31 09:35:00	Cidade De Quelimane	4	2018	4	6	1	36	PRIMARY SCHOOL	2	Chuabo	1	1899-12-31 00:15:00	1899-12-31 07:00:00	0	0	1	0	0	0	1	0	0	0	0	0	0	1	1	0	0	1	2	2	2	4	3	3	3	3	4	3	2	NA	1899-12-31 10:05:00	2	25
1443	1899-12-31 10:04:00	1899-12-31 10:09:00	Cidade De Quelimane	11	2016	5	5	1	30	PRIMARY SCHOOL	2	Echuabo	2	1899-12-31 00:15:00	1899-12-31 08:00:00	0	0	1	0	0	0	1	0	0	0	0	0	0	1	1	0	0	1	2	2	3	4	3	3	3	3	4	3	1	Gostaria que nos ajudassem com a alimentação, bancos para sentar, recebermos medicamentos num sítio só de pacientes seropositivos.	1899-12-31 10:27:00	2	26
1444	1899-12-31 10:31:00	1899-12-31 10:59:00	Cidade De Quelimane	2	2018	4	1	1	40	PRIMARY SCHOOL	2	Chuabo	2	1899-12-31 00:30:00	1899-12-31 09:00:00	0	1	0	0	0	0	1	0	0	0	0	0	0	1	0	0	0	1	2	2	2	4	3	3	3	3	4	3	2	NA	1899-12-31 11:20:00	2	25
1445	1899-12-31 12:10:00	1899-12-31 12:30:00	Cidade De Quelimane	1	2018	4	6	2	55	NONE	2	Chuabo	2	1899-12-31 01:00:00	1899-12-31 07:00:00	0	0	1	0	0	0	1	0	0	0	0	0	0	1	1	0	0	2	1	2	1	1	2	2	2	2	2	2	1	Melhorar mas na organização dos cartões e também mellhorar mas no horário do atendimento.	1899-12-31 13:20:00	2	14
1446	1899-12-31 11:00:00	1899-12-31 11:15:00	Cidade De Quelimane	1	2018	4	5	1	30	PRIMARY SCHOOL	2	Chuabo	2	1899-12-31 00:20:00	1899-12-31 07:00:00	0	0	1	0	0	0	1	1	0	0	0	0	0	1	0	0	0	2	1	2	1	1	2	2	2	2	2	2	1	Melhorar mas no horário do atendimento e também formar bem os enfermeiros saberem respeitar os pacientes.	1899-12-31 11:55:00	2	14
1447	1899-12-31 09:10:00	1899-12-31 09:16:00	Cidade De Quelimane	12	2016	5	5	1	20	PRIMARY SCHOOL	2	Echuabo	2	1899-12-31 00:20:00	1899-12-31 07:30:00	0	0	1	0	0	0	1	0	0	0	0	0	1	1	1	0	0	1	2	2	1	4	3	3	2	2	3	3	1	Os enfermeiros devem nos deixar falar tudo, atenderem cedo para nós poder os ir para casa.	1899-12-31 09:37:00	2	21
1448	1899-12-31 11:15:00	1899-12-31 11:20:00	Cidade De Quelimane	12	2016	6	7	1	43	PRIMARY SCHOOL	2	Macua	2	1899-12-31 01:00:00	1899-12-31 08:00:00	0	0	1	0	0	0	1	0	0	0	0	0	0	1	1	0	0	2	2	2	1	4	3	3	3	3	4	3	1	Aqui no posto de saúde não tem casa de banho,e o atendimento deve ser rápido. Também nós seroposetivos devemos ser dado soja para reforçar nossa alimentação,porque esses comprimidos são muito fortes.	1899-12-31 11:43:00	2	24
1449	1899-12-31 12:26:00	1899-12-31 12:55:00	Cidade De Quelimane	7	2017	4	3	1	23	PRIMARY SCHOOL	2	Chuabo	1	1899-12-31 01:00:00	1899-12-31 08:00:00	0	0	1	0	0	0	1	0	0	0	1	0	0	1	0	0	0	1	2	2	1	4	3	3	3	3	4	3	1	Melhorar mas no horario do atendimento.	1899-12-31 13:20:00	2	24
1450	1899-12-31 12:15:00	1899-12-31 12:30:00	Cidade De Quelimane	4	2017	3	4	1	28	PRIMARY SCHOOL	2	Chuabo	2	1899-12-31 01:00:00	1899-12-31 10:00:00	0	0	1	0	0	0	1	0	0	0	0	0	0	1	0	0	0	2	2	2	2	4	3	4	2	3	3	3	2	NA	1899-12-31 12:56:00	2	24
1451	1899-12-31 11:10:00	1899-12-31 11:29:00	Cidade De Quelimane	3	2018	3	6	1	48	NONE	2	Lomue	2	1899-12-31 01:00:00	1899-12-31 10:00:00	0	0	1	0	0	0	1	0	0	0	0	0	0	1	1	0	0	2	2	2	2	4	3	3	3	3	3	3	2	NA	1899-12-31 12:13:00	2	24
1452	1899-12-31 10:45:00	1899-12-31 10:50:00	Cidade De Quelimane	11	2016	6	4	1	28	PRIMARY SCHOOL	2	Chuabo	2	1899-12-31 00:20:00	1899-12-31 08:00:00	0	0	1	0	0	0	1	0	0	0	0	0	0	1	1	0	0	2	2	2	3	4	3	3	3	3	4	4	1	Existir bancos e ter uma única farmácia para nós.	1899-12-31 11:10:00	2	27
1453	1899-12-31 09:47:00	1899-12-31 10:02:00	Cidade De Quelimane	2	2017	3	2	1	27	PRIMARY SCHOOL	2	Chuabo	2	1899-12-31 00:30:00	1899-12-31 07:00:00	0	0	1	0	1	0	1	0	0	0	0	0	0	1	1	0	0	2	2	2	2	4	4	3	3	3	3	3	1	Eu diria que na farmácia nao deve faltar medicamentos.nós não temos dinheiro Para comprar nas privadas.	1899-12-31 10:18:00	2	25
1454	1899-12-31 10:30:00	1899-12-31 10:59:00	Cidade De Quelimane	8	2017	4	5	1	31	SECONDARY SCHOOL	2	Cena	1	1899-12-31 00:20:00	1899-12-31 08:00:00	0	0	1	0	0	0	1	0	0	0	0	1	0	1	0	0	0	2	2	2	1	4	3	3	3	3	4	3	1	Da demora no atendimento. Demoram muito para sermos atendidos.	1899-12-31 11:30:00	2	24
1455	1899-12-31 11:25:00	1899-12-31 11:45:00	Cidade De Quelimane	4	2017	1	2	1	25	SECONDARY SCHOOL	2	Chuabo	1	1899-12-31 00:45:00	1899-12-31 07:00:00	0	0	1	0	0	0	1	0	0	0	0	0	0	1	0	0	0	1	1	2	1	3	3	3	3	3	4	3	1	Melhorar mas na parte da limpeza a boa limpeza aqui no hospital.	1899-12-31 11:59:00	2	23
1456	1899-12-31 11:59:00	1899-12-31 12:10:00	Cidade De Quelimane	2	2017	4	3	1	27	PRIMARY SCHOOL	2	Macua	2	1899-12-31 01:00:00	1899-12-31 07:00:00	0	0	1	0	0	0	1	0	0	0	0	0	0	1	0	0	0	2	1	2	1	2	3	3	3	3	4	3	1	Aumentar nosso hospital nem pra sentarmos não temos espaço.	1899-12-31 12:25:00	2	22
1457	1899-12-31 10:15:00	1899-12-31 10:30:00	Cidade De Quelimane	2	2017	4	6	1	30	NONE	2	Chuabo	2	1899-12-31 00:15:00	1899-12-31 07:00:00	0	0	1	0	0	0	1	0	0	0	0	0	0	1	0	0	0	1	2	2	3	3	3	3	3	3	3	3	1	Termos mas privacidade na farmácia assim como nas consultas.	1899-12-31 10:50:00	2	24
1458	1899-12-31 11:04:00	1899-12-31 11:23:00	Cidade De Quelimane	1	2017	3	7	1	19	PRIMARY SCHOOL	2	Chuabo	2	1899-12-31 00:20:00	1899-12-31 08:00:00	0	0	1	0	0	0	1	0	0	0	0	1	0	1	0	0	0	2	2	2	2	4	4	4	3	3	4	3	1	Eu gostaria que fizessem maternidade aqui.quando chegou altura de eu ter bebé, Eu sofri muito. Não quero que outras mulheres passem o que eu passei no dia do parto.	1899-12-31 12:00:00	2	27
1459	1899-12-31 09:00:00	1899-12-31 09:07:00	Cidade De Quelimane	11	2016	5	2	1	24	NONE	1	NA	2	1899-12-31 00:20:00	1899-12-31 06:00:00	0	0	1	0	0	0	0	1	0	0	0	1	0	1	1	0	0	1	2	2	3	4	3	3	3	3	4	3	1	Termos sitio para sentar e sermos atendidos rápido.	1899-12-31 09:22:00	2	26
1460	1899-12-31 11:30:00	1899-12-31 11:38:00	Cidade De Quelimane	11	2016	5	7	1	22	SECONDARY SCHOOL	2	Echuabo	2	1899-12-31 00:25:00	1899-12-31 09:00:00	0	0	1	0	0	0	1	0	0	0	0	0	1	1	1	0	0	1	2	2	1	4	3	3	3	3	4	3	1	Colocarem bancos para sentarmos	1899-12-31 11:57:00	2	24
1461	1899-12-31 11:42:00	1899-12-31 11:46:00	Cidade De Quelimane	11	2016	5	4	2	35	PRIMARY SCHOOL	2	Sena	2	1899-12-31 00:20:00	1899-12-31 09:30:00	0	0	1	0	0	0	1	0	0	0	0	0	0	1	1	0	0	2	2	2	2	4	2	2	3	3	3	3	1	Os enfermeiros devem atender rápido e tratar os pacientes com respeito, e gostaria que colocassem bancos para podermos sentar quando estamos a espera de ser atendidos.12	1899-12-31 12:04:00	2	22
1462	1899-12-31 10:20:00	1899-12-31 10:45:00	Cidade De Quelimane	3	2017	3	3	1	30	PRIMARY SCHOOL	2	Chuabo	1	1899-12-31 01:00:00	1899-12-31 09:30:00	0	0	1	0	0	0	1	0	0	0	0	0	1	1	1	0	0	2	2	2	2	4	4	3	3	3	4	3	2	NA	1899-12-31 11:00:00	2	26
1463	1899-12-31 11:15:00	1899-12-31 11:19:00	Cidade De Quelimane	12	2016	5	4	1	30	NONE	2	Echuabo	3	1899-12-31 00:30:00	1899-12-31 09:30:00	0	0	1	0	0	0	1	0	0	0	0	0	0	1	1	0	0	1	2	2	3	4	4	3	3	3	4	3	1	Queremos uma sombra e bancos para sentar e todos os dias estarem presentes todos os enfermeiros para não ficarmos muito tempo.	1899-12-31 11:36:00	2	27
1464	1899-12-31 10:53:00	1899-12-31 10:58:00	Cidade De Quelimane	12	2016	5	7	1	24	NONE	2	Emacua	2	1899-12-31 00:30:00	1899-12-31 08:00:00	0	0	1	0	0	0	1	0	0	0	0	0	0	1	1	0	0	2	2	2	1	4	3	3	3	3	4	3	1	Na farmácia não tem bancos para sentar, ficamos de baixo do Sol, o hospital não tem casa de banho e aimentarem mais enfermeiros.	1899-12-31 11:16:00	2	24
1465	1899-12-31 11:40:00	1899-12-31 11:56:00	Cidade De Quelimane	2	2017	3	4	1	25	PRIMARY SCHOOL	2	Chuabo	2	1899-12-31 01:00:00	1899-12-31 07:00:00	0	0	1	0	0	0	1	0	0	0	0	1	0	1	0	0	0	1	2	2	1	3	2	2	2	2	3	3	1	Aumentar mais enfermeiras para atender rapido	1899-12-31 12:20:00	2	18
1466	1899-12-31 11:33:00	1899-12-31 11:36:00	Cidade De Quelimane	11	2016	6	5	1	32	PRIMARY SCHOOL	2	Chuabo	1	1899-12-31 00:35:00	1899-12-31 07:00:00	0	0	1	0	0	0	1	0	0	0	0	0	0	1	1	0	0	1	2	2	2	4	3	3	3	3	4	3	1	Gostaria que existisse farmácia só para nós.	1899-12-31 11:51:00	2	25
1467	1899-12-31 12:59:00	1899-12-31 13:20:00	Cidade De Quelimane	9	2017	4	4	2	30	PRIMARY SCHOOL	1	NA	1	1899-12-31 00:15:00	1899-12-31 07:00:00	0	0	1	0	0	0	1	0	0	0	0	0	0	1	0	0	0	1	1	2	1	1	2	2	2	2	2	2	1	Formar bem os enfermeiros para saberem respeitar os doentes.	1899-12-31 13:50:00	2	14
1468	1899-12-31 09:22:00	1899-12-31 09:55:00	Cidade De Quelimane	12	2017	4	7	1	45	PRIMARY SCHOOL	2	Chuabo	2	1899-12-31 00:30:00	1899-12-31 08:00:00	0	0	1	0	0	0	1	0	0	0	0	0	0	1	0	0	0	1	2	2	4	4	3	3	3	3	4	3	2	NA	1899-12-31 10:30:00	2	27
[truncated: 2,920 more rows]
